# Supplementary material for: The extraordinary satellitome diversity of freshwater crayfish: a driver of genome evolution
Source: Mob DNA. 2026 Apr 28;17:12. doi: 10.1186/s13100-026-00399-8 (PMC13130569; doi:10.1186/s13100-026-00399-8)
Supplement: Supplementary file 1 — Supplementary Material 1: Supplementary figure 1. Correlation of GC content (%) and repeat unit length (bp) for (A) overall satellites (B) overall satellites per family, (C) minisatellites and (D) minisatellite per family. Colours indicate different genera. Correlation was tested using Spearman rank correlation test with significance level α=0.05. Significance levels are indicated as follows: p < 0.05 *, p < 0.01 **, and p < 0.001 ***.Supplementary figure 2. (A) Cluster dendrogram and (B) heatmap showing hierarchical clustering of satDNA sequences in all 19 species based on observed/expected number of edges between species in RepeatExplorer2 analysis. In (A) red numbers on nodes indicate Approximately Unbiased (AU) p-value, while green numbers on nodes indicate Bootstrap Probability (BP) values. Clusters with AU larger than 95% are highlighted by rectangles. In (B) colours indicate distance values. Supplementary figure 3. Colour enhanced profile of PlSAT3-411 satellite DNA family against each species. Different colours indicate coverage. The height of each bar indicates the coverage of base variant in the readsSupplementary figure 4. Variant repeat profiles of PlSAT57-664 satellite DNA family across the studied species. Different colours indicate A, T, C and G bases. The height of each bar indicates the coverage of each variant in the reads.Supplementary figure 5. Localisation of PlSAT3-411 satellite repeat family (in red) on metaphase chromosomes of (A) A. torrentium and (B) P. leniusculus. Red signals represent the Cy3-labeled probe localisation, chromosomes are counterstained with DAPI. Scale bar = 10μm.Supplementary table 1. Overview of the analysed species, including their genus, family, accession number of the reads, number of sequencing reads obtained in this study, mitochondrial genome accession number and genome size (Gb) Supplementary table 2. Flow cytometry genome size measurement of haemolymph from Astacus astacus and Austropotamobius bihariensis obtaine [file 13100_2026_399_MOESM1_ESM.zip › Supplementary material/Supplementary table 1.xlsx]

## Sheet: Supplementary table 1
Supplementary table 1. Overview of the analysed species, including their genus, family, accession number of the reads, number of sequencing reads obtained in this study, mitochondrial genome accession number and genome size (Gb) .
Species	Genus	Family	Accession number	Number of reads	Sequencing depth	Mitochondrial genome	Genome size Gb	Genome size reference	Code
Astacus astacus	Astacus	Astacidae	This study	16600000	0.3	KX279348.1	16.89	This study	Aas
Pontastacus leptodactylus	Pontastacus	Astacidae	SRR7698976			OQ131122	18.7	Boštjančić et al., 2021	Ale
Austropotamobius pallipes	Austropotamobius	Astacidae	SRR7698977			KP205430	17.31	Hultgren et al., 2018	Apa
Austropotamobius torrentium	Austropotamobius	Astacidae	This study	40800000	0.8	NC_033504.1	13.91	Hultgren et al., 2018	Ato
Austropotamobius bihariensis	Austropotamobius	Astacidae	This study	35500000	0.9	NC_033504.1	11.58	This study	Abi
Pacifastacus leniusculus	Pacifastacus	Astacidae	This study	19600000	0.3	NC_033509.1	18	Söderhall et al., 2022	Ple
Faxonius immunis	Faxonius	Cambaridae	This study	13500000	1	KP205431	3.82	Hultgren et al., 2018	Fim
Faxonius limosus	Faxonius	Cambaridae	SRR7698940			KP205431	4.3	Iannucci et al., 2022	Fli
Procambarus acutus	Procambarus	Cambaridae	SRR7698932			NC_033510.1			Pac
Procambarus clarkii	Procambarus	Cambaridae	SRR7698939			NC_016926.1	3.91	Hultgren et al., 2018	Pcl
Cambaroides japonicus	Cambaroides	Cambaroididae	SRR7698972			NC_033506.1			Cja
Cambaroides schrenckii	Cambaroides	Cambaroididae	SRR7698973			KX268737.1			Csc
Cambaroides similis	Cambaroides	Cambaroididae	SRR7698974			NC_016925.1			Csi
Cambaroides dauricus	Cambaroides	Cambaroididae	SRR7698979			OL542521			Cda
Cherax quadricarinatus	Cherax	Parastacidae	SRR7698967			NC_022937	6.02	Liu et al., 2024	Cqu
Cherax destructor	Cherax	Parastacidae	SRR7698971			NC_011243.1	4.64	Austin et al., 2022	Cde
Cherax robustus	Cherax	Parastacidae	SRR7698965			NC_023478.1			Chr
Parastacus brasiliensis	Parastacus	Parastacidae	SRR7698933			MG551495			Pbr
Cambarus robustus	Cambarus	Cambaridae	SRR7698975			NC_033507.1			Cro
