# Supplementary material for: The extraordinary satellitome diversity of freshwater crayfish: a driver of genome evolution
Source: Mob DNA. 2026 Apr 28;17:12. doi: 10.1186/s13100-026-00399-8 (PMC13130569; doi:10.1186/s13100-026-00399-8)
Supplement: Supplementary file 1 — Supplementary Material 1: Supplementary figure 1. Correlation of GC content (%) and repeat unit length (bp) for (A) overall satellites (B) overall satellites per family, (C) minisatellites and (D) minisatellite per family. Colours indicate different genera. Correlation was tested using Spearman rank correlation test with significance level α=0.05. Significance levels are indicated as follows: p < 0.05 *, p < 0.01 **, and p < 0.001 ***.Supplementary figure 2. (A) Cluster dendrogram and (B) heatmap showing hierarchical clustering of satDNA sequences in all 19 species based on observed/expected number of edges between species in RepeatExplorer2 analysis. In (A) red numbers on nodes indicate Approximately Unbiased (AU) p-value, while green numbers on nodes indicate Bootstrap Probability (BP) values. Clusters with AU larger than 95% are highlighted by rectangles. In (B) colours indicate distance values. Supplementary figure 3. Colour enhanced profile of PlSAT3-411 satellite DNA family against each species. Different colours indicate coverage. The height of each bar indicates the coverage of base variant in the readsSupplementary figure 4. Variant repeat profiles of PlSAT57-664 satellite DNA family across the studied species. Different colours indicate A, T, C and G bases. The height of each bar indicates the coverage of each variant in the reads.Supplementary figure 5. Localisation of PlSAT3-411 satellite repeat family (in red) on metaphase chromosomes of (A) A. torrentium and (B) P. leniusculus. Red signals represent the Cy3-labeled probe localisation, chromosomes are counterstained with DAPI. Scale bar = 10μm.Supplementary table 1. Overview of the analysed species, including their genus, family, accession number of the reads, number of sequencing reads obtained in this study, mitochondrial genome accession number and genome size (Gb) Supplementary table 2. Flow cytometry genome size measurement of haemolymph from Astacus astacus and Austropotamobius bihariensis obtaine [file 13100_2026_399_MOESM1_ESM.zip › Supplementary material/Supplementary table 3.xlsx]

## Sheet: Supplementary table 3_n
Supplementary table 3. Summary of clusters identified in individual RepeatExplorer runs for each crayfish species. For each cluster are indicated the unique cluster name (CL_unique), the supercluster classification, the cluster size, automatic annotation from RepeatExplorer, TAREAN annotation, the final manually curated annotation and genome proportion (%). For satDNA sequences the sequence, leng…
CL_unique	Cluster	Supercluster	Size	Automatic_annotation	TAREAN_annotation	Final_annotation	Sequence	Length	GC	Satellite_class	Genome_proportion	Species	Genus	Family
AasCL1	1	2	27709	All/repeat/satellite	Putative satellites (high confidence)	All/repeat/satellite	ACGATTGAAACTTCAGCAGGG	21	47.619	minisatellite	5.5418	Astacus astacus	Astacus	Astacidae
AasCL2	2	3	13624	All/repeat/satellite	Putative satellites (high confidence)	All/repeat/satellite	TGGGCAGAAGTTTCAAGTGGC	21	52.381	minisatellite	2.7248	Astacus astacus	Astacus	Astacidae
AasCL3	3	1	10820	All/repeat/mobile_element/Class_I	Other	All/repeat/mobile_element/Class_I		0	NA	other	2.164	Astacus astacus	Astacus	Astacidae
AasCL4	4	1	10373	All/repeat/mobile_element/Class_I	Other	All/repeat/mobile_element/Class_I		0	NA	other	2.0746	Astacus astacus	Astacus	Astacidae
AasCL5	5	1	9983	All/repeat/mobile_element/Class_I	Other	All/repeat/mobile_element/Class_I		0	NA	other	1.9966	Astacus astacus	Astacus	Astacidae
AasCL6	6	1	9043	All/repeat/mobile_element/Class_I	Other	All/repeat/mobile_element/Class_I		0	NA	other	1.8086	Astacus astacus	Astacus	Astacidae
AasCL7	7	1	8741	All/repeat/mobile_element/Class_I	Other	All/repeat/mobile_element/Class_I		0	NA	other	1.7482	Astacus astacus	Astacus	Astacidae
AasCL8	8	1	6856	All/repeat/mobile_element/Class_I	Other	All/repeat/mobile_element/Class_I		0	NA	other	1.3712	Astacus astacus	Astacus	Astacidae
AasCL9	9	1	6443	All/repeat/mobile_element/Class_I	Other	All/repeat/mobile_element/Class_I		0	NA	other	1.2886	Astacus astacus	Astacus	Astacidae
AasCL10	10	4	6030	All/repeat/mobile_element/Class_I/Penelope	Other	All/repeat/mobile_element/Class_I		0	NA	other	1.206	Astacus astacus	Astacus	Astacidae
AasCL11	11	7	5798	All/repeat/mobile_element/Class_I/LINE	Putative LTR elements	All/repeat/mobile_element/Class_I		0	NA	other	1.1596	Astacus astacus	Astacus	Astacidae
AasCL12	12	4	5788	All/repeat/mobile_element/Class_I/Penelope	Other	All/repeat/mobile_element/Class_I		0	NA	other	1.1576	Astacus astacus	Astacus	Astacidae
AasCL13	13	5	4816	All/repeat/mobile_element/Class_I/LINE	Other	All/repeat/mobile_element/Class_I		0	NA	other	0.9632	Astacus astacus	Astacus	Astacidae
AasCL14	14	1	4351	All/repeat/mobile_element/Class_I	Other	All/repeat/mobile_element/Class_I		0	NA	other	0.8702	Astacus astacus	Astacus	Astacidae
AasCL15	15	8	4320	All/repeat/mobile_element/Class_I/LINE	Other	All/repeat/mobile_element/Class_I		0	NA	other	0.864	Astacus astacus	Astacus	Astacidae
AasCL16	16	6	4085	All/repeat/mobile_element/Class_I/LINE	Other	All/repeat/mobile_element/Class_I		0	NA	other	0.817	Astacus astacus	Astacus	Astacidae
AasCL17	17	10	3901	All/repeat/satellite	Putative satellites (high confidence)	All/repeat/satellite	CACACCGGAGACAATAGTAGTGGTAAGCTATGATACAGATGTAACACAGGACC	53	45.283	minisatellite	0.7802	Astacus astacus	Astacus	Astacidae
AasCL18	18	1	3335	All/repeat/mobile_element/Class_I	Other	All/repeat/mobile_element/Class_I		0	NA	other	0.667	Astacus astacus	Astacus	Astacidae
AasCL19	19	9	3076	All/repeat/mobile_element/Class_I/LTR/Ty3_gypsy	Other	All/repeat/mobile_element/Class_I		0	NA	other	0.6152	Astacus astacus	Astacus	Astacidae
AasCL20	20	13	3015	All	Other	All		0	NA	other	0.603	Astacus astacus	Astacus	Astacidae
AasCL21	21	11	2962	All/repeat/mobile_element/Class_I/LINE	Other	All/repeat/mobile_element/Class_I		0	NA	other	0.5924	Astacus astacus	Astacus	Astacidae
AasCL22	22	5	2749	All/repeat/mobile_element/Class_I/LINE	Other	All/repeat/mobile_element/Class_I		0	NA	other	0.5498	Astacus astacus	Astacus	Astacidae
AasCL23	23	14	2612	All/repeat/satellite	Putative satellites (high confidence)	All/repeat/satellite	CCCCCAACAGCTCCCGCCGTTTTCCCACTGTGCTTGACGGCCACGTCTAGGCGAGACTCGACCGGAGGGCCTGTGGGACGGTGTGACGCTGTGGACGGCCGTGGGCCGGCAATGGTTCGAGTGTTAAGTCAGGTGGTCTTACTACCTAAGGAGAATGGAGCGACGGCCCTTGGGTTTCGGCCTGTGGCTGCCGCCGGTCGCGGGGCGACGGCTAGGCCTTGCAGACCCAAGGAGGAGCCAATGTACCATTTTAAACGAAATCTCAATATATGAGCAGTGTCTTTAACACCCCCAC	295	60	satellite	0.5224	Astacus astacus	Astacus	Astacidae
AasCL24	24	12	2452	All/repeat/mobile_element/Class_I	Other	All/repeat/mobile_element/Class_I		0	NA	other	0.4904	Astacus astacus	Astacus	Astacidae
AasCL25	25	6	2450	All/repeat/mobile_element/Class_I/LINE	Other	All/repeat/mobile_element/Class_I		0	NA	other	0.49	Astacus astacus	Astacus	Astacidae
AasCL26	26	15	2404	All/repeat/satellite	Putative satellites (high confidence)	All/repeat/satellite	CAGTGTGTGTTGGTGATATAGCCTAGCATGCTAGGAGACACTGGTGCAAGAGTGTG	56	50	minisatellite	0.4808	Astacus astacus	Astacus	Astacidae
AasCL27	27	16	2323	All/repeat/satellite	Putative satellites (high confidence)	All/repeat/satellite	CGTGAAAAAACGCCAAAATATGGCCAAATTCGATGATTTTTAATTCAAATCACAAAATGAGATTTCGGCTTATTTATAGCATTAAAATACATATGAAGATTTAGTTTCCAATTCAAATGATCAAATTCAATGTGTTTTCATAAGATTTAACCATAATATTGTCTATTTTCCGTATATTGTAATGATAATACAAGTACGCGTAAAACAGCTCCAAACCGGCCTGAAACGGCGAAATATGCAATAAAAACATGCTTTTTCGTTTATACAATATCTCACTTAGTTTTTGAACGAAATGCAAATGGTTGATCAAAAATGATGTATTTACGCTAAATCTACAATATAATATGATTTTGAACCATATTTATCGTATATTTAATGAATTAATAACATTAAACTGAA…	411	27.0073	satellite	0.4646	Astacus astacus	Astacus	Astacidae
AasCL28	28	17	2262	All/repeat/mobile_element/Class_I/LINE	Other	All/repeat/mobile_element/Class_I		0	NA	other	0.4524	Astacus astacus	Astacus	Astacidae
AasCL29	29	9	2229	All/repeat/mobile_element/Class_I/LTR/Ty3_gypsy	Other	All/repeat/mobile_element/Class_I		0	NA	other	0.4458	Astacus astacus	Astacus	Astacidae
AasCL30	30	18	2117	All/repeat/rDNA/45S_rDNA/25S_rDNA	Other	All/repeat/rDNA		0	NA	other	0.4234	Astacus astacus	Astacus	Astacidae
AasCL31	31	19	2074	All/repeat/satellite	Putative satellites (low confidence)	All/repeat/satellite	AACCATCTTCACTACACACTACCTTCATCACTGT	34	41.1765	minisatellite	0.4148	Astacus astacus	Astacus	Astacidae
AasCL32	32	8	1972	All/repeat/mobile_element/Class_I/LINE	Other	All/repeat/mobile_element/Class_I		0	NA	other	0.3944	Astacus astacus	Astacus	Astacidae
AasCL33	33	20	1872	All/repeat/mobile_element/Class_I/LINE	Other	All/repeat/mobile_element/Class_I		0	NA	other	0.3744	Astacus astacus	Astacus	Astacidae
AasCL34	34	21	1809	All/repeat/satellite	Putative satellites (high confidence)	All/repeat/satellite	GACCAACCAGCAAGTTTGGTGTTGGGCTTAACACCTATCAACCTATGGAAGGTTATTAAGGCACACACAATAGCTTACT	79	43.038	minisatellite	0.3618	Astacus astacus	Astacus	Astacidae
AasCL35	35	22	1770	All	Other	All		0	NA	other	0.354	Astacus astacus	Astacus	Astacidae
AasCL36	36	23	1647	All/repeat/satellite	Putative satellites (high confidence)	All/repeat/satellite	GGACGTATCGTTGACAAGCCAAATACTGTCAGT	33	45.4545	minisatellite	0.3294	Astacus astacus	Astacus	Astacidae
AasCL37	37	24	1630	All	Other	All		0	NA	other	0.326	Astacus astacus	Astacus	Astacidae
AasCL38	38	25	1598	All/repeat/satellite	Putative satellites (low confidence)	All/repeat/satellite	CATCCTGTGGGTGGTAGTGGACCCCATACC	30	60	minisatellite	0.3196	Astacus astacus	Astacus	Astacidae
AasCL39	39	26	1487	All	Other	All		0	NA	other	0.2974	Astacus astacus	Astacus	Astacidae
AasCL40	40	5	1436	All/repeat/mobile_element/Class_I/LINE	Other	All/repeat/mobile_element/Class_I		0	NA	other	0.2872	Astacus astacus	Astacus	Astacidae
AasCL41	41	27	1413	All/repeat/satellite	Putative satellites (low confidence)	All/repeat/satellite	CCAGTACGACTATATAGCACTTGGGAGGTGAGGTGATGATCGGGAGAAAGCACTCAG	57	50.8772	minisatellite	0.2826	Astacus astacus	Astacus	Astacidae
AasCL42	42	28	1276	All/repeat/satellite	Putative satellites (high confidence)	All/repeat/satellite	TCATCCTGTGAGCGGTAGTTTATTGTGCACCCCATAC	37	48.6486	minisatellite	0.2552	Astacus astacus	Astacus	Astacidae
AasCL43	43	29	1224	All/repeat/mobile_element/Class_I/LTR/Ty3_gypsy	Other	All/repeat/mobile_element/Class_I		0	NA	other	0.2448	Astacus astacus	Astacus	Astacidae
AasCL44	44	30	1212	All/repeat/satellite	Putative satellites (low confidence)	All/repeat/satellite	ACTATGTAACCCTTCATATAGTCTAGGGTAGCTGCATAAATGTCCAGGTACCTTAGTATCACATAGCTAGCTCTTGACACAC	82	41.4634	minisatellite	0.2424	Astacus astacus	Astacus	Astacidae
AasCL45	45	7	1200	All/repeat/mobile_element/Class_I/LINE	Other	All/repeat/mobile_element/Class_I		0	NA	other	0.24	Astacus astacus	Astacus	Astacidae
AasCL46	46	31	1168	All/repeat/mobile_element/Class_I/LINE	Other	All/repeat/mobile_element/Class_I		0	NA	other	0.2336	Astacus astacus	Astacus	Astacidae
AasCL47	47	32	1105	All/repeat/mobile_element/Class_I/LTR/Ty3_gypsy	Other	All/repeat/mobile_element/Class_I		0	NA	other	0.221	Astacus astacus	Astacus	Astacidae
AasCL48	48	33	972	All/repeat/satellite	Putative satellites (low confidence)	All/repeat/satellite	GTAGTTAGATCTGCGGGAAACACTATGCGTACTAGTGGCTGTGTTGGCGGGTGGTGTTCCAGGGCTA	67	53.7313	minisatellite	0.1944	Astacus astacus	Astacus	Astacidae
AasCL49	49	34	924	All/repeat/satellite	Putative satellites (high confidence)	All/repeat/satellite	TACTAACTAATGTTGTGTAGCACAGTCTTGTAGTGCTATAACACAGCAG	49	38.7755	minisatellite	0.1848	Astacus astacus	Astacus	Astacidae
AasCL50	50	35	914	All/repeat/mobile_element/Class_I/LINE	Other	All/repeat/mobile_element/Class_I		0	NA	other	0.1828	Astacus astacus	Astacus	Astacidae
AasCL51	51	36	894	All/repeat/rDNA/45S_rDNA/18S_rDNA	Other	All/repeat/rDNA		0	NA	other	0.1788	Astacus astacus	Astacus	Astacidae
AasCL52	52	37	891	All/repeat/satellite	Putative satellites (high confidence)	All/repeat/satellite	GTTTTACATTAGACTTGTGAGAAACTTACCTTGCAGGCACATATAGGTGAGAACAACTACATATAGACAT	70	35.7143	minisatellite	0.1782	Astacus astacus	Astacus	Astacidae
AasCL53	53	38	880	All/repeat/satellite	Putative satellites (low confidence)	All/repeat/satellite	TGCTTATATTCACTGCCACACAGGACAGTTAGGTCTTATTGCAGTAAGGATGC	53	43.3962	minisatellite	0.176	Astacus astacus	Astacus	Astacidae
AasCL54	54	39	870	All/repeat/mobile_element/Class_I/LINE	Other	All/repeat/mobile_element/Class_I		0	NA	other	0.174	Astacus astacus	Astacus	Astacidae
AasCL55	55	40	868	All	Other	All		0	NA	other	0.1736	Astacus astacus	Astacus	Astacidae
AasCL56	56	41	837	All/repeat/satellite	Putative satellites (high confidence)	All/repeat/satellite	TTGATGCTTAATGTTAGTGTTCACTACACAACTAGTGCCATGCC	44	40.9091	minisatellite	0.1674	Astacus astacus	Astacus	Astacidae
AasCL57	57	4	804	All/repeat/mobile_element/Class_I/Penelope	Other	All/repeat/mobile_element/Class_I		0	NA	other	0.1608	Astacus astacus	Astacus	Astacidae
AasCL58	58	42	801	All/repeat/satellite	Putative satellites (high confidence)	All/repeat/satellite	GTCATCCACAGGTAACTGTCGCTGTCCCTGCT	32	56.25	minisatellite	0.1602	Astacus astacus	Astacus	Astacidae
AasCL59	59	12	792	All/repeat/mobile_element/Class_I	Other	All/repeat/mobile_element/Class_I		0	NA	other	0.1584	Astacus astacus	Astacus	Astacidae
AasCL60	60	43	760	All/repeat/satellite	Putative satellites (high confidence)	All/repeat/satellite	CGCGTCCACAGCACTGATGTTGCTCCAGACCACTACCATCTGACCCTGAAGGT	53	56.6038	minisatellite	0.152	Astacus astacus	Astacus	Astacidae
AasCL61	61	44	737	All/repeat/satellite	Putative satellites (high confidence)	All/repeat/satellite	CTGTGTCCTCTGTGCTGACAAGCAGCCTAGTCA	33	54.5455	minisatellite	0.1474	Astacus astacus	Astacus	Astacidae
AasCL62	62	45	726	All/repeat/satellite	Putative satellites (low confidence)	All/repeat/satellite	GTCACTATGGCGGTATGTTCACTCACAGGATGAGTGACGCTGCCCAATACT	51	50.9804	minisatellite	0.1452	Astacus astacus	Astacus	Astacidae
AasCL63	63	46	673	All/repeat/satellite	Putative satellites (high confidence)	All/repeat/satellite	CACCACACCATACTACACTACACTATTACCATCATCAACCACCACCTCCACTCACACACATTCATTATGTCCATTTCATAGCTTACATAGAAAAAATAGTAGGCTTGGAGTGTAATCAAACTATCAAACGTCTTAACTCTGTTATGCATT	150	37.3333	satellite	0.1346	Astacus astacus	Astacus	Astacidae
AasCL64	64	11	665	All/repeat/mobile_element/Class_I/LINE	Other	All/repeat/mobile_element/Class_I		0	NA	other	0.133	Astacus astacus	Astacus	Astacidae
AasCL65	65	47	660	All/repeat/satellite	Putative satellites (high confidence)	All/repeat/satellite	TAGTCATGATGACGATGCTGGGAGTGTAG	29	48.2759	minisatellite	0.132	Astacus astacus	Astacus	Astacidae
AasCL66	66	48	639	All	Other	All		0	NA	other	0.1278	Astacus astacus	Astacus	Astacidae
AasCL67	67	49	616	All/repeat/satellite	Putative satellites (high confidence)	All/repeat/satellite	AACAACGAGGTCACTGACGCCGT	23	56.5217	minisatellite	0.1232	Astacus astacus	Astacus	Astacidae
AasCL68	68	50	610	All/repeat/satellite	Putative satellites (low confidence)	All/repeat/satellite	TAGACTACCCAGAGTTTGCTAGTGCAGGCTAGTAGACTGCCAGGGCAGCCTAG	53	54.717	minisatellite	0.122	Astacus astacus	Astacus	Astacidae
AasCL69	69	51	607	All	Other	All		0	NA	other	0.1214	Astacus astacus	Astacus	Astacidae
AasCL70	70	52	601	All/repeat/satellite	Putative satellites (high confidence)	All/repeat/satellite	CCTCCCATTACTAAACTGTTCATACTTGTGATATGTGACGTTTGTGTCCACCCCTAATGTTTTACATCATGTTT	74	37.8378	minisatellite	0.1202	Astacus astacus	Astacus	Astacidae
AasCL71	71	53	600	All	Other	All		0	NA	other	0.12	Astacus astacus	Astacus	Astacidae
AasCL72	72	54	599	All/repeat/satellite	Putative satellites (high confidence)	All/repeat/satellite	AGTTTCAGTGCCAACTTTCTTATTGTTACAGTTCATGATTGATGAAGCTCTAGGCAAGGAC	61	39.3443	minisatellite	0.1198	Astacus astacus	Astacus	Astacidae
AasCL73	73	55	588	All/repeat/satellite	Putative satellites (high confidence)	All/repeat/satellite	GCATGGTAGTCCGTATCCTCTACAACTACACCGTGGTGCTCGGCAGGCACAAGCGGGCGT	60	60	minisatellite	0.1176	Astacus astacus	Astacus	Astacidae
AasCL74	74	56	586	All/repeat/satellite	Putative satellites (low confidence)	All/repeat/satellite	TTGGGTGAGGCTAGCCCCAAGCGTCTGGCCCCCAACCTCGGACAG	45	66.6667	minisatellite	0.1172	Astacus astacus	Astacus	Astacidae
AasCL75	75	57	576	All/repeat/satellite	Putative satellites (high confidence)	All/repeat/satellite	GGTCCAGGAAGCCATATACGTCCCCGCAGATGGTAACCTTTGGTGGTGATGACGGTGGTGATGTTGATGTCGGTGGTGATGACGGTGTG	89	55.0562	minisatellite	0.1152	Astacus astacus	Astacus	Astacidae
AasCL76	76	58	575	All/repeat/satellite	Putative satellites (high confidence)	All/repeat/satellite	GGTCTCGTGCATGGCTCATGAAGACATCTATATGGTTCATCTGGCGGGTAGTTTCCAGCCATGG	64	51.5625	minisatellite	0.115	Astacus astacus	Astacus	Astacidae
AasCL77	77	6	573	All/repeat/mobile_element/Class_I/LINE	Other	All/repeat/mobile_element/Class_I		0	NA	other	0.1146	Astacus astacus	Astacus	Astacidae
AasCL78	78	59	537	All/repeat/satellite	Putative satellites (high confidence)	All/repeat/satellite	GTGTTTCTTCCCTCGTGTGATATAACAAAGTGGAAGACCAGCCAT	45	44.4444	minisatellite	0.1074	Astacus astacus	Astacus	Astacidae
AasCL79	79	60	522	All/repeat/satellite	Putative satellites (high confidence)	All/repeat/satellite	CCTTCCTGTAGTTCATAGTGAACTATGTGTAGGACTAAAGTATACTTGTTGGTTGGTGATAAAGCTCTTGTGGTGGCCATAACAA	85	40	minisatellite	0.1044	Astacus astacus	Astacus	Astacidae
AasCL80	80	61	504	All/repeat/satellite	Putative satellites (high confidence)	All/repeat/satellite	CTAACCAACGCACTCCACTTGCTCATTGCCCTCACACCCAAGTGTCTCCTGAACATCC	58	53.4483	minisatellite	0.1008	Astacus astacus	Astacus	Astacidae
AasCL81	81	62	501	All	Other	All		0	NA	other	0.1002	Astacus astacus	Astacus	Astacidae
AasCL82	82	63	498	All/repeat/satellite	Putative satellites (low confidence)	All/repeat/satellite	GGGTACAGGAGTAGACGACTTCTGACTCCTGTTAGCAGGCTGAGAGCTTTCCCTTCCCATAGCTCATGGTAAGCCTTACCCTACTAGTTTTACACAGGT	99	49.4949	minisatellite	0.0996	Astacus astacus	Astacus	Astacidae
AasCL83	83	64	495	All/repeat/satellite	Putative satellites (high confidence)	All/repeat/satellite	CACATAGTGTTTTGGGCAGGTACTAAAGCTAACACATTAAGTGGTACATTCTTGCAAGGCCACTAACA	68	41.1765	minisatellite	0.099	Astacus astacus	Astacus	Astacidae
AasCL84	84	65	493	All/repeat/satellite	Putative satellites (low confidence)	All/repeat/satellite	CAAGTACCTCTGGGAGTTTGCACCACCTGCTGATGTAGACTTCTAGACGTTACTACTGCTAGGCTCAGGCTCGGCTA	77	51.9481	minisatellite	0.0986	Astacus astacus	Astacus	Astacidae
AasCL85	85	66	492	All	Other	All		0	NA	other	0.0984	Astacus astacus	Astacus	Astacidae
AasCL86	86	67	491	All/repeat/satellite	Putative satellites (high confidence)	All/repeat/satellite	TTAAGACAGTCAACACTAGCAGTGTACAAGTGACTACAGTAGCA	44	40.9091	minisatellite	0.0982	Astacus astacus	Astacus	Astacidae
AasCL87	87	68	458	All/repeat/satellite	Putative satellites (low confidence)	All/repeat/satellite	GAAGGGTAGGGAAGGTGGT	19	57.8947	minisatellite	0.0916	Astacus astacus	Astacus	Astacidae
AasCL88	88	69	451	All	Other	All		0	NA	other	0.0902	Astacus astacus	Astacus	Astacidae
AasCL89	89	70	430	All	Other	All		0	NA	other	0.086	Astacus astacus	Astacus	Astacidae
AasCL90	90	71	429	All/repeat/satellite	Putative satellites (low confidence)	All/repeat/satellite	GGGTCGGCCGCAGCTTGGACGAGCATAGCCTGAGGATGGGTTG	43	65.1163	minisatellite	0.0858	Astacus astacus	Astacus	Astacidae
AasCL91	91	72	422	All/repeat/satellite	Putative satellites (high confidence)	All/repeat/satellite	GACTTCAGCGGTAGGGCACCGCCATAGAGTAGGTGAAAGTCCACATAGTGAGGTGCG	57	56.1404	minisatellite	0.0844	Astacus astacus	Astacus	Astacidae
AasCL92	92	73	417	All/repeat/satellite	Putative satellites (high confidence)	All/repeat/satellite	GAGACCAACCCTTCCTTAAACCTGCCGCACATACCTGCAGTGCCGATGTAC	51	54.902	minisatellite	0.0834	Astacus astacus	Astacus	Astacidae
AasCL93	93	74	409	All/repeat/satellite	Putative satellites (high confidence)	All/repeat/satellite	GCCACAATGCTGCTATATACAAGCATCATACTAACATACATGAGACTCTGGAAGACATAGCAT	63	39.6825	minisatellite	0.0818	Astacus astacus	Astacus	Astacidae
AasCL94	94	75	395	All	Other	All		0	NA	other	0.079	Astacus astacus	Astacus	Astacidae
AasCL95	95	76	394	All/repeat/satellite	Putative satellites (high confidence)	All/repeat/satellite	TCTCTACCATCACCCCCACATCTTGCCTTGGAGACTCTACCATG	44	52.2727	minisatellite	0.0788	Astacus astacus	Astacus	Astacidae
AasCL96	96	77	381	All/repeat/satellite	Putative satellites (high confidence)	All/repeat/satellite	ATATCTGGCACCATGTGAGTGTTGTGGTGGTGCTGTAGCACCGCGTGTTTC	51	52.9412	minisatellite	0.0762	Astacus astacus	Astacus	Astacidae
AasCL98	98	79	375	All/repeat/satellite	Putative satellites (high confidence)	All/repeat/satellite	ATACCCCTCACCTATAATGCCTGTTTAAACCTGTAATGCGTCATTATGCCACAAATC	57	40.3509	minisatellite	0.075	Astacus astacus	Astacus	Astacidae
AasCL97	97	78	375	All/repeat/satellite	Putative satellites (high confidence)	All/repeat/satellite	CAAGACTGCTTCACCAACACATAGACTATCAGGGATACAAGTGCTTGTGTAAAGCATCTG	60	43.3333	minisatellite	0.075	Astacus astacus	Astacus	Astacidae
AasCL99	99	80	372	All	Other	All		0	NA	other	0.0744	Astacus astacus	Astacus	Astacidae
AasCL100	100	81	363	All/repeat/satellite	Putative satellites (high confidence)	All/repeat/satellite	CATGTGTAACATTCTTCCTTACTTCACAACCACAACATTGTCCAAGTGAAGGTCGTCACTCC	62	43.5484	minisatellite	0.0726	Astacus astacus	Astacus	Astacidae
AasCL101	101	82	358	All	Other	All		0	NA	other	0.0716	Astacus astacus	Astacus	Astacidae
AasCL102	102	83	357	All/repeat/satellite	Putative satellites (high confidence)	All/repeat/satellite	TAGGCAAGTTGCGTCCTCTGCTGTTAGGGATCACTGTGAGGAAACT	46	50	minisatellite	0.0714	Astacus astacus	Astacus	Astacidae
AasCL103	103	84	350	All/repeat/satellite	Putative satellites (high confidence)	All/repeat/satellite	TCACCTGACAATTGTCTCAACATACAAGGTCACCATCCACTCACTGTAACTAGGAGTGTTATAGAAC	67	41.791	minisatellite	0.07	Astacus astacus	Astacus	Astacidae
AasCL104	104	85	348	All	Other	All		0	NA	other	0.0696	Astacus astacus	Astacus	Astacidae
AasCL105	105	86	344	All/repeat/satellite	Putative satellites (high confidence)	All/repeat/satellite	GCCTATCACCTGCACCATGGTTATTAAG	28	46.4286	minisatellite	0.0688	Astacus astacus	Astacus	Astacidae
AasCL107	107	88	341	All/repeat/satellite	Putative satellites (high confidence)	All/repeat/satellite	GTGGTGGCCATGGTTGCTGTTACATCCTTCTAGAAAGTTTCTCGT	45	46.6667	minisatellite	0.0682	Astacus astacus	Astacus	Astacidae
AasCL106	106	87	341	All/repeat/satellite	Putative satellites (low confidence)	All/repeat/satellite	TAGAGAAATACCTCGCCCTAAGACCCACTTGTCGGTGCTAGGACCCAGGTTAGGAAGGTTTGCTAGGTTCCACA	74	51.3514	minisatellite	0.0682	Astacus astacus	Astacus	Astacidae
AasCL108	108	89	341	All/repeat/satellite	Putative satellites (high confidence)	All/repeat/satellite	TGTCAGTGACAAGGGTCTGTTGTAAGGTATTCA	33	42.4242	minisatellite	0.0682	Astacus astacus	Astacus	Astacidae
AasCL109	109	90	338	All	Other	All		0	NA	other	0.0676	Astacus astacus	Astacus	Astacidae
AasCL110	110	91	333	All/repeat/satellite	Putative satellites (high confidence)	All/repeat/satellite	GCCTTACCTGTTATGTGACTGTTACTGACTTATCTAACCTTCCTGCTTCAGAAATAT	57	38.5965	minisatellite	0.0666	Astacus astacus	Astacus	Astacidae
AasCL111	111	92	331	All/repeat/satellite	Putative satellites (high confidence)	All/repeat/satellite	GATGTTAGTGCCTTACTGCAAGCACTGAACAACACCATGAT	41	43.9024	minisatellite	0.0662	Astacus astacus	Astacus	Astacidae
AasCL112	112	93	319	All/repeat/satellite	Putative satellites (high confidence)	All/repeat/satellite	GCAGTGCCAGTGGCTGATAGTATACCACCATCACCAGCTAGTA	43	51.1628	minisatellite	0.0638	Astacus astacus	Astacus	Astacidae
AasCL113	113	94	317	All/repeat/satellite	Putative satellites (high confidence)	All/repeat/satellite	GTTATGTACATGTGCCTTAATTACAAGG	28	35.7143	minisatellite	0.0634	Astacus astacus	Astacus	Astacidae
AasCL114	114	95	317	All/repeat/satellite	Putative satellites (high confidence)	All/repeat/satellite	TAAGACTTGGATACCTTATTAACAATGTTATCCCACACTGAGGTACTAACAAGGCCACCATGAGAAGGTGAGG	73	42.4658	minisatellite	0.0634	Astacus astacus	Astacus	Astacidae
AasCL115	115	96	302	All/repeat/satellite	Putative satellites (high confidence)	All/repeat/satellite	GATGTACACAGGTGACGACCATGTGTAGTGAA	32	46.875	minisatellite	0.0604	Astacus astacus	Astacus	Astacidae
AasCL116	116	97	302	All/repeat/satellite	Putative satellites (low confidence)	All/repeat/satellite	GGCCTTAATAACCCTCCAGAGGTTGATA	28	46.4286	minisatellite	0.0604	Astacus astacus	Astacus	Astacidae
AasCL117	117	98	300	All/repeat/satellite	Putative satellites (high confidence)	All/repeat/satellite	TTGGACCCAGGTACACACTTGGACCCAGGTACACAC	36	55.5556	minisatellite	0.06	Astacus astacus	Astacus	Astacidae
AasCL118	118	99	291	All/repeat/satellite	Putative satellites (high confidence)	All/repeat/satellite	ATGGACTTGTTCCTTCTCCAGAAGTACACACACAGTAGACCCGTTTAC	48	45.8333	minisatellite	0.0582	Astacus astacus	Astacus	Astacidae
AasCL119	119	100	291	All/repeat/satellite	Putative satellites (high confidence)	All/repeat/satellite	ATTACTACTAAGCAGAGCGGAGGCGAGCATAAACACC	37	48.6486	minisatellite	0.0582	Astacus astacus	Astacus	Astacidae
AasCL120	120	101	290	All/repeat/satellite	Putative satellites (high confidence)	All/repeat/satellite	CGCAGCTTTAGCTACCTTGTCTGTATCATCATGCTGGACAACACCTGTGTGTGATGGTTTATTACA	66	43.9394	minisatellite	0.058	Astacus astacus	Astacus	Astacidae
AasCL121	121	102	288	All	Other	All		0	NA	other	0.0576	Astacus astacus	Astacus	Astacidae
AasCL122	122	103	284	All/repeat/satellite	Putative satellites (high confidence)	All/repeat/satellite	ACTATGCTTGACACTTTACAGAAACACAAGTGAGG	35	40	minisatellite	0.0568	Astacus astacus	Astacus	Astacidae
AasCL123	123	104	280	All/repeat/satellite	Putative satellites (high confidence)	All/repeat/satellite	AGAACACCCCAGCTGGGAACAACACGTACCCAGGCATCCAAGCTGGGAGCATCATCAGCACGGTGTGTTGTATACCGTCA	80	55	minisatellite	0.056	Astacus astacus	Astacus	Astacidae
AasCL124	124	105	278	All/repeat/satellite	Putative satellites (high confidence)	All/repeat/satellite	GGCGTCATGTAGCCAGCTACTGCACAAGTAACGCTGGG	38	57.8947	minisatellite	0.0556	Astacus astacus	Astacus	Astacidae
AasCL125	125	106	278	All	Other	All		0	NA	other	0.0556	Astacus astacus	Astacus	Astacidae
AasCL126	126	107	277	All/repeat/satellite	Putative satellites (high confidence)	All/repeat/satellite	CTTGAGGTTAGGTCATGATGTGCGCAGTTGGTGCTGGG	38	55.2632	minisatellite	0.0554	Astacus astacus	Astacus	Astacidae
AasCL127	127	108	276	All/repeat/satellite	Putative satellites (high confidence)	All/repeat/satellite	ATGGAGATGGTGGTAGTGGAGAAGGTTACTGAAGCACATAATGGGCTCCACAGCC	55	50.9091	minisatellite	0.0552	Astacus astacus	Astacus	Astacidae
AasCL128	128	109	275	All/repeat/satellite	Putative satellites (high confidence)	All/repeat/satellite	ACATTGGTACAACGTTGTGGTGTTCATCACACACACAACGTAACCACA	48	43.75	minisatellite	0.055	Astacus astacus	Astacus	Astacidae
AasCL129	129	110	270	All/repeat/satellite	Putative satellites (high confidence)	All/repeat/satellite	ACCCGTCGTCTGAGGCCCGACCCAAGTCAACACCACAGTGTTACC	45	60	minisatellite	0.054	Astacus astacus	Astacus	Astacidae
AasCL130	130	111	268	All/repeat/satellite	Putative satellites (high confidence)	All/repeat/satellite	CTTAGTTACAGACGCCCAGAGCTGAAGAATGTACCTGCCATAG	43	48.8372	minisatellite	0.0536	Astacus astacus	Astacus	Astacidae
AasCL131	131	112	259	All/repeat/satellite	Putative satellites (high confidence)	All/repeat/satellite	AACTTCTACACTGGCAGCTTCCCTCTTGCTTGCTTGGTATATGAGAGCATCT	52	46.1538	minisatellite	0.0518	Astacus astacus	Astacus	Astacidae
AasCL132	132	113	258	All/repeat/satellite	Putative satellites (high confidence)	All/repeat/satellite	CATTCACCACCAAATATATGGCATTGTTCTAATATTAGGCAGGAGACACTTGACAACCCCCTTACTTCCTATTCCCATA	79	40.5063	minisatellite	0.0516	Astacus astacus	Astacus	Astacidae
AasCL133	133	114	258	All/repeat/satellite	Putative satellites (high confidence)	All/repeat/satellite	TGCTGCACACTTCCGTGGTTACTCTTGTCATAACCTTCACCTGACACTGTGACTCCAGGAGCTGATACTTGGCCGTCA	78	51.2821	minisatellite	0.0516	Astacus astacus	Astacus	Astacidae
AasCL134	134	115	255	All	Other	All		0	NA	other	0.051	Astacus astacus	Astacus	Astacidae
AasCL135	135	116	249	All/repeat/satellite	Putative satellites (high confidence)	All/repeat/satellite	CATGCTGTAACCTTTACCCATAACTCCCTAGACAA	35	42.8571	minisatellite	0.0498	Astacus astacus	Astacus	Astacidae
AasCL136	136	117	246	All	Other	All		0	NA	other	0.0492	Astacus astacus	Astacus	Astacidae
AasCL137	137	118	235	All/repeat/satellite	Putative satellites (high confidence)	All/repeat/satellite	GTAAAGAGCAACAATCGGTGGTACTAGTGCTGT	33	45.4545	minisatellite	0.047	Astacus astacus	Astacus	Astacidae
AasCL138	138	119	232	All/repeat/satellite	Putative satellites (high confidence)	All/repeat/satellite	ACACTGTTGTCACAAGACAGTCCTTGGCAGTAGCCAGACATTGCTGAAC	49	48.9796	minisatellite	0.0464	Astacus astacus	Astacus	Astacidae
AasCL139	139	120	229	All/repeat/satellite	Putative satellites (low confidence)	All/repeat/satellite	CAACCTCGTAGTGCTTCACAACCCAAGGTTATTATTGTTATAAA	44	36.3636	minisatellite	0.0458	Astacus astacus	Astacus	Astacidae
AasCL140	140	121	229	All/repeat/satellite	Putative satellites (high confidence)	All/repeat/satellite	TTACCACACCTGGCTAACATTCACCACCTAACACTG	36	47.2222	minisatellite	0.0458	Astacus astacus	Astacus	Astacidae
AasCL141	141	122	228	All/repeat/satellite	Putative satellites (high confidence)	All/repeat/satellite	ACTGTGACGACTGCTGAGGCTGAGGACGAGGATGGACGCTCCCACGGCTGG	51	64.7059	minisatellite	0.0456	Astacus astacus	Astacus	Astacidae
AasCL142	142	123	226	All/repeat/satellite	Putative satellites (high confidence)	All/repeat/satellite	ACAACAATGTTCTCAACTTCTGCATGTACACAGTGAAGGACTACACGTGTATCTCTTGCTGGC	63	44.4444	minisatellite	0.0452	Astacus astacus	Astacus	Astacidae
AasCL143	143	124	224	All	Other	All		0	NA	other	0.0448	Astacus astacus	Astacus	Astacidae
AasCL144	144	125	222	All/repeat/satellite	Putative satellites (low confidence)	All/repeat/satellite	ACACGAGGTTTGGGGTAACATTTTTGAAAAAAAATGAATATATTTCAAATTTTTTGGTATGCAATCAGACCCAATTGGGCTTGCCAATATTACTCTAGCAAAATATTTTATTTATCTTTATCCGTAACGAAAGT	134	29.8507	satellite	0.0444	Astacus astacus	Astacus	Astacidae
AasCL145	145	126	221	All/repeat/satellite	Putative satellites (high confidence)	All/repeat/satellite	GAACCATCACCAGGTGACACATGTCATCCTTGTGGGAGATATGAACCATCACCAGGTGACACATGTCATCCTTGTGGGAGATAT	84	47.619	minisatellite	0.0442	Astacus astacus	Astacus	Astacidae
AasCL146	146	127	216	All/repeat/mobile_element/Class_I/LINE	Other	All/repeat/mobile_element/Class_I		0	NA	other	0.0432	Astacus astacus	Astacus	Astacidae
AasCL147	147	128	215	All/repeat/satellite	Putative satellites (high confidence)	All/repeat/satellite	CAATATTATGGTGTATATAGCGCACAATGGCAG	33	39.3939	minisatellite	0.043	Astacus astacus	Astacus	Astacidae
AasCL148	148	129	215	All	Other	All		0	NA	other	0.043	Astacus astacus	Astacus	Astacidae
AasCL149	149	130	214	All/repeat/satellite	Putative satellites (high confidence)	All/repeat/satellite	CACTGACTGCTGTCACTGCTGCCAGCACTGCTGCTGTTACCAC	43	58.1395	minisatellite	0.0428	Astacus astacus	Astacus	Astacidae
AasCL152	152	133	213	All/repeat/satellite	Putative satellites (low confidence)	All/repeat/satellite	AGCCGGTCTCCGGACACCTCGG	22	72.7273	minisatellite	0.0426	Astacus astacus	Astacus	Astacidae
AasCL150	150	131	213	All/repeat/satellite	Putative satellites (high confidence)	All/repeat/satellite	AGGACCCAGACACAGGATAACATGTACGGGTGGTCT	36	52.7778	minisatellite	0.0426	Astacus astacus	Astacus	Astacidae
AasCL151	151	132	213	All/repeat/satellite	Putative satellites (high confidence)	All/repeat/satellite	ATGAACAACAAGGTAAGCTGACTGT	25	40	minisatellite	0.0426	Astacus astacus	Astacus	Astacidae
AasCL153	153	134	211	All/repeat/satellite	Putative satellites (low confidence)	All/repeat/satellite	ATGGCAGCCCGTCCTCATAAACA	23	52.1739	minisatellite	0.0422	Astacus astacus	Astacus	Astacidae
AasCL154	154	135	208	All/repeat/satellite	Putative satellites (high confidence)	All/repeat/satellite	AGAATACCTTATTGCTTGTCTTTATGTTACAGGTCACAAGTGTAAAGTATTATAATATCACAACAGTGACCAGTTGTGACTATGA	85	32.9412	minisatellite	0.0416	Astacus astacus	Astacus	Astacidae
AasCL155	155	136	208	All/repeat/satellite	Putative satellites (high confidence)	All/repeat/satellite	TTACTGTAGTGGTCCTGGTGTTGGTGCATGGATGCCGGGTGTTGAGTGTCATCCATCGCCATG	63	53.9683	minisatellite	0.0416	Astacus astacus	Astacus	Astacidae
AasCL156	156	137	206	All/repeat/satellite	Putative satellites (high confidence)	All/repeat/satellite	CTTCTTCCCATGTTTCTTCTTGCAACAGTTGATGCAGTCCTGGTGCTTCTACCTCCCGATCATCAGGTATGACCGAGACCTTCA	84	48.8095	minisatellite	0.0412	Astacus astacus	Astacus	Astacidae
AasCL157	157	138	205	All/repeat/satellite	Putative satellites (low confidence)	All/repeat/satellite	GATGAGATTAGTGA	14	35.7143	minisatellite	0.041	Astacus astacus	Astacus	Astacidae
AasCL158	158	139	202	All/repeat/satellite	Putative satellites (high confidence)	All/repeat/satellite	TATTTAAAAACATCATATCTAGCCAAATAATCGAAATAATATATTTTTTCCCACTTCACCTTATTAAGCATATACAGGAGTACGTGTGATCAAAATTTGAATGAAATTGAAGAATTTTTTTTTTTATTTCTCAAATTTTTTTCAAAAAATAGACCTAAGGTAACTACCTTATGAAATTTTGTAGACAAAAAAGGGAGTCTTTCTAATTATTGAATATTTACACTCAAAATTCATTTATTTGGAATAAAAAAAGTAGGGCAAGCTCCTGAAGAACTGTGGAAAGCAGAGAGGTAATAGCATTCAAAGATGGGTTAAAAGATATTATGATTGTGTACCCAGCAAAAAAAAAAAAAAA	355	26.7606	satellite	0.0404	Astacus astacus	Astacus	Astacidae
AasCL159	159	140	202	All	Other	All		0	NA	other	0.0404	Astacus astacus	Astacus	Astacidae
AasCL160	160	141	200	All/repeat/satellite	Putative satellites (high confidence)	All/repeat/satellite	AGCGATAACGGAAGCTAAGTCTCAGTT	27	44.4444	minisatellite	0.04	Astacus astacus	Astacus	Astacidae
AasCL161	161	142	199	All/repeat/satellite	Putative satellites (high confidence)	All/repeat/satellite	CTCCAATATTATTATCCTGGCACAGCAACAAGAGGAAGACTTAAGACAACGATGGC	56	42.8571	minisatellite	0.0398	Astacus astacus	Astacus	Astacidae
AasCL162	162	143	198	All/repeat/satellite	Putative satellites (low confidence)	All/repeat/satellite	CCCACACCTGGACTACTGTGAGGCCGCGGAGGACGCT	37	67.5676	minisatellite	0.0396	Astacus astacus	Astacus	Astacidae
AasCL163	163	144	196	All/repeat/satellite	Putative satellites (high confidence)	All/repeat/satellite	CGTCTGTGTTGTTAACATTATTAAAGGTTGCTTCTGCCAGCGTGACCGT	49	44.898	minisatellite	0.0392	Astacus astacus	Astacus	Astacidae
AasCL164	164	145	195	All/repeat/satellite	Putative satellites (low confidence)	All/repeat/satellite	ACAACCACGTTCTCACCTGTGGACCCCT	28	57.1429	minisatellite	0.039	Astacus astacus	Astacus	Astacidae
AasCL165	165	146	193	All/repeat/satellite	Putative satellites (high confidence)	All/repeat/satellite	GTTGACAAACAAATACATTGAGTGGGACGCGTCGATGGCAAGCCAAGTACTCTCAGTTGGTCGCGTC	67	50.7463	minisatellite	0.0386	Astacus astacus	Astacus	Astacidae
AasCL166	166	147	192	All/repeat/satellite	Putative satellites (high confidence)	All/repeat/satellite	AGCCAAACAGGCCCAGATGATGGTGTTTTAGTAAGGCCAGGGACC	45	53.3333	minisatellite	0.0384	Astacus astacus	Astacus	Astacidae
AasCL167	167	148	190	All/repeat/satellite	Putative satellites (low confidence)	All/repeat/satellite	TAACATAGATCACCCTCACTCTGAACACACAGCTGGTGTAACATAGATCACCCTCACTCTGAACACACAGCTGGTG	76	47.3684	minisatellite	0.038	Astacus astacus	Astacus	Astacidae
AasCL168	168	149	190	All	Other	All		0	NA	other	0.038	Astacus astacus	Astacus	Astacidae
AasCL169	169	150	189	All/repeat/satellite	Putative satellites (high confidence)	All/repeat/satellite	AGTCTTGCTACCTTAACAACCACTCATCATGTCCTCCACAGTAAGGTAAGGTAATATTCCAACATTATAGTACCACC	77	40.2597	minisatellite	0.0378	Astacus astacus	Astacus	Astacidae
AasCL170	170	151	187	All/repeat/satellite	Putative satellites (high confidence)	All/repeat/satellite	GTCACACACACGACTTAACACTACTGACTATCAACTAACACT	42	40.4762	minisatellite	0.0374	Astacus astacus	Astacus	Astacidae
AasCL171	171	152	186	All/repeat/satellite	Putative satellites (high confidence)	All/repeat/satellite	ATGTAGTCCTGCCAGTGTGTGTTAAAACATTGGTGATGTAGTCCTGCCAGTGTGTGTTAAAACATTGGTG	70	42.8571	minisatellite	0.0372	Astacus astacus	Astacus	Astacidae
AasCL172	172	153	184	All/repeat/satellite	Putative satellites (high confidence)	All/repeat/satellite	TCTTAACACCTCCATGTTAATTGTTGCTGCTATCACACATGTTCATGGTAACTTTC	56	37.5	minisatellite	0.0368	Astacus astacus	Astacus	Astacidae
AasCL173	173	154	183	All/repeat/satellite	Putative satellites (high confidence)	All/repeat/satellite	GTCTGACTGTCTCCATACGTTCACTACCTGATGCTTGTTCCTCCTCCTCTGTGTT	55	49.0909	minisatellite	0.0366	Astacus astacus	Astacus	Astacidae
AasCL174	174	155	182	All/repeat/satellite	Putative satellites (low confidence)	All/repeat/satellite	CCCAATGTTGGTTTGCCTGGCCTGGAGAGTCGCTTTCCTCCACCCAATGTTGGTTTGCCTGGCCTGGAGAGTCGCTTTCCTCCA	84	57.1429	minisatellite	0.0364	Astacus astacus	Astacus	Astacidae
AasCL175	175	156	178	All/repeat/satellite	Putative satellites (high confidence)	All/repeat/satellite	GGAACTACCTGCTACGACAACAAGCTAAGTCTGTAGTGACACCTAGCGACTCGGCGCCCC	60	56.6667	minisatellite	0.0356	Astacus astacus	Astacus	Astacidae
AasCL177	177	158	178	All/repeat/satellite	Putative satellites (low confidence)	All/repeat/satellite	GGTCCTCCTGGTGGCTGTTTTATCTGGTCCTCTTGGTGGCTGTCTTCTCTGGTCCTCCTGGTGGCTGTCTTCTGT	75	56	minisatellite	0.0356	Astacus astacus	Astacus	Astacidae
AasCL176	176	157	178	All/repeat/satellite	Putative satellites (high confidence)	All/repeat/satellite	TATGTGGTGTTTGACAGCATCTGATGTTGGTGGCAGTGATAATGCTT	47	42.5532	minisatellite	0.0356	Astacus astacus	Astacus	Astacidae
AasCL178	178	159	176	All/repeat/satellite	Putative satellites (high confidence)	All/repeat/satellite	ACAGACACCACCAGGGGTGAAGAACACCATCAGCTGCCTGGTACAGAGATGTTACCGGGTACAGACCACCAACCTTCAGT	80	53.75	minisatellite	0.0352	Astacus astacus	Astacus	Astacidae
AasCL179	179	160	176	All/repeat/satellite	Putative satellites (high confidence)	All/repeat/satellite	GGAGTGATGGTGACAACAGTGATGGTGAACTAGAGTGGCAGCACAACACCACA	53	50.9434	minisatellite	0.0352	Astacus astacus	Astacus	Astacidae
AasCL180	180	161	174	All/repeat/satellite	Putative satellites (low confidence)	All/repeat/satellite	CTGAGAGGTGTACCCAGCTTCTCGGTGTATATACA	35	48.5714	minisatellite	0.0348	Astacus astacus	Astacus	Astacidae
AasCL181	181	162	173	All	Other	All		0	NA	other	0.0346	Astacus astacus	Astacus	Astacidae
AasCL183	183	164	171	All/repeat/satellite	Putative satellites (high confidence)	All/repeat/satellite	GTATATGCCTCAGGCACCA	19	52.6316	minisatellite	0.0342	Astacus astacus	Astacus	Astacidae
AasCL182	182	163	171	All	Other	All		0	NA	other	0.0342	Astacus astacus	Astacus	Astacidae
AasCL184	184	165	170	All/repeat/satellite	Putative satellites (high confidence)	All/repeat/satellite	CGGGTTGTATCTTGACTAGTTCTTCATGTACCACCACTCA	40	45	minisatellite	0.034	Astacus astacus	Astacus	Astacidae
AasCL185	185	166	170	All/repeat/satellite	Putative satellites (high confidence)	All/repeat/satellite	TCAGAGATGAAGAGGCACAGGTAGCAAGTGATAACGCTGATG	42	47.619	minisatellite	0.034	Astacus astacus	Astacus	Astacidae
AasCL186	186	167	164	All/repeat/satellite	Putative satellites (high confidence)	All/repeat/satellite	GGAGACACTGGTAGGTGATGTCATAGTGCTGCA	33	51.5152	minisatellite	0.0328	Astacus astacus	Astacus	Astacidae
AasCL187	187	168	164	All/repeat/satellite	Putative satellites (high confidence)	All/repeat/satellite	TCTCTCACGAGAACCGTTGCATCCACAGCCAGTCGCC	37	59.4595	minisatellite	0.0328	Astacus astacus	Astacus	Astacidae
AasCL188	188	169	163	All/repeat/satellite	Putative satellites (high confidence)	All/repeat/satellite	CTCCTCCTTCCACACCTCTCAGGTGACCTGTCCTACCTTGCCTTCCCCT	49	59.1837	minisatellite	0.0326	Astacus astacus	Astacus	Astacidae
AasCL190	190	171	163	All/repeat/satellite	Putative satellites (high confidence)	All/repeat/satellite	TGCCTCGTATGGGCCAATAGGAGC	24	58.3333	minisatellite	0.0326	Astacus astacus	Astacus	Astacidae
AasCL189	189	170	163	All/repeat/satellite	Putative satellites (high confidence)	All/repeat/satellite	TTGGTGCACCCAGCATGATTGGTAAGGAAGCAGGA	35	51.4286	minisatellite	0.0326	Astacus astacus	Astacus	Astacidae
AasCL191	191	172	162	All/repeat/satellite	Putative satellites (low confidence)	All/repeat/satellite	ACACCTCCACTGTCACTGTGGTCATGCACTGCTCCCAATAGTCACTGCCA	50	54	minisatellite	0.0324	Astacus astacus	Astacus	Astacidae
AasCL192	192	173	161	All/repeat/mobile_element/Class_I/LTR/Ty3_gypsy	Other	All/repeat/mobile_element/Class_I		0	NA	other	0.0322	Astacus astacus	Astacus	Astacidae
AasCL193	193	174	159	All/repeat/satellite	Putative satellites (high confidence)	All/repeat/satellite	CACTCACTGTAACTGGGAGTGTTCTCTACATACAAGGTCACTGTT	45	44.4444	minisatellite	0.0318	Astacus astacus	Astacus	Astacidae
AasCL194	194	175	159	All/repeat/satellite	Putative satellites (high confidence)	All/repeat/satellite	CTCTACCATGTCGGGTCCACTAGCTGAGGAATGTAATGGTGGCGTGTTAACCACCGCCA	59	54.2373	minisatellite	0.0318	Astacus astacus	Astacus	Astacidae
AasCL196	196	178	158	All/repeat/satellite	Putative satellites (high confidence)	All/repeat/satellite	GAAACACTGTGGCTTATGTGTCCCATCACGTTGTTGGCTTCATGCTGCCATTGTCAAGAACCTTGCCACACAG	73	49.3151	minisatellite	0.0316	Astacus astacus	Astacus	Astacidae
AasCL195	195	177	158	All/repeat/satellite	Putative satellites (high confidence)	All/repeat/satellite	TATTACCACCAGTTCTAGCCTGTTGACGGGTACAACACCACAATAGATGGTGACGTCAGGTACTAGGG	68	48.5294	minisatellite	0.0316	Astacus astacus	Astacus	Astacidae
AasCL197	197	179	157	All/repeat/satellite	Putative satellites (high confidence)	All/repeat/satellite	GGCCTCACAGTCCGGAGTTCGAGCCCATGCGTGGTAGTCCAGCTGTGGGAACGTCCTCCGC	61	65.5738	minisatellite	0.0314	Astacus astacus	Astacus	Astacidae
AasCL198	198	180	154	All/repeat/satellite	Putative satellites (high confidence)	All/repeat/satellite	GTTAAACCATCATAACCAACCAATGGTAACATTAGCCAGTAGACTAGGCTGAGAC	55	41.8182	minisatellite	0.0308	Astacus astacus	Astacus	Astacidae
AasCL200	200	182	152	All/repeat/satellite	Putative satellites (high confidence)	All/repeat/satellite	AGTGCAGCTTAGATATTCACAACCATGGTGCTGAGAGCATGACTGTGGCAGT	52	48.0769	minisatellite	0.0304	Astacus astacus	Astacus	Astacidae
AasCL199	199	181	152	All/repeat/satellite	Putative satellites (high confidence)	All/repeat/satellite	CTCCCGGGTAATGAAGACCACACACCATATATCACCACCTGTG	43	51.1628	minisatellite	0.0304	Astacus astacus	Astacus	Astacidae
AasCL201	201	183	152	All/repeat/satellite	Putative satellites (high confidence)	All/repeat/satellite	GGTGTGCGTAGTGTACCCGTCTCTCGGTCAGTCAGGTGAAGGCCAGCACTGTCAGTGGCGTGGC	64	62.5	minisatellite	0.0304	Astacus astacus	Astacus	Astacidae
AasCL202	202	184	152	All/repeat/satellite	Putative satellites (high confidence)	All/repeat/satellite	TGCTGGAGACTCACAGCAATAACACCAGCAGTGCG	35	54.2857	minisatellite	0.0304	Astacus astacus	Astacus	Astacidae
AasCL203	203	185	152	All	Other	All		0	NA	other	0.0304	Astacus astacus	Astacus	Astacidae
AasCL204	204	186	150	All/repeat/satellite	Putative satellites (high confidence)	All/repeat/satellite	GAACTCTGCAACAATGTGTGAGTGTGGAGGGAATGAT	37	45.9459	minisatellite	0.03	Astacus astacus	Astacus	Astacidae
AasCL205	205	187	149	All	Other	All		0	NA	other	0.0298	Astacus astacus	Astacus	Astacidae
AasCL206	206	188	148	All/repeat/satellite	Putative satellites (high confidence)	All/repeat/satellite	GATGTATTGGAAGTGTGGCAGAGAGCAGGAATACCAACATTAACTACAACCGTTAAT	57	40.3509	minisatellite	0.0296	Astacus astacus	Astacus	Astacidae
AasCL207	207	189	148	All/repeat/satellite	Putative satellites (high confidence)	All/repeat/satellite	GTTCACCAGGAGTGGGAGAGTCACATAACACCAGATGTGTTAACACGA	48	47.9167	minisatellite	0.0296	Astacus astacus	Astacus	Astacidae
AasCL208	208	190	146	All/repeat/satellite	Putative satellites (high confidence)	All/repeat/satellite	CTGGGAACACTGTACACAGTAGCTAAGTGATCACCACTGGC	41	51.2195	minisatellite	0.0292	Astacus astacus	Astacus	Astacidae
AasCL209	209	191	146	All/repeat/satellite	Putative satellites (high confidence)	All/repeat/satellite	GTGTATATGTTCCAAGGTTGCTCTAGT	27	40.7407	minisatellite	0.0292	Astacus astacus	Astacus	Astacidae
AasCL210	210	192	144	All/repeat/satellite	Putative satellites (high confidence)	All/repeat/satellite	GACAGTACACCCGAGGTAACACTTGTACACGACACCTTTCTCACACAGCATGT	53	49.0566	minisatellite	0.0288	Astacus astacus	Astacus	Astacidae
AasCL211	211	193	143	All/repeat/satellite	Putative satellites (high confidence)	All/repeat/satellite	CCACACGCAGCAGCATTACCAACACTACTACACACCCAGCATCACTATGACTACT	55	49.0909	minisatellite	0.0286	Astacus astacus	Astacus	Astacidae
AasCL212	212	194	142	All/repeat/satellite	Putative satellites (high confidence)	All/repeat/satellite	CTAGCTTACACGTGTGTATATACCCTATGTTGTATACCCTTGCTGCTCC	49	44.898	minisatellite	0.0284	Astacus astacus	Astacus	Astacidae
AasCL213	213	195	142	All	Other	All		0	NA	other	0.0284	Astacus astacus	Astacus	Astacidae
AasCL214	214	196	141	All	Other	All		0	NA	other	0.0282	Astacus astacus	Astacus	Astacidae
AasCL215	215	197	140	All	Other	All		0	NA	other	0.028	Astacus astacus	Astacus	Astacidae
AasCL216	216	198	140	All	Other	All		0	NA	other	0.028	Astacus astacus	Astacus	Astacidae
AasCL218	218	200	137	All/repeat/satellite	Putative satellites (high confidence)	All/repeat/satellite	GGCCATCTTGTGTGTGGGAAGGTTTACCACTAATGGGTAGTGTAATTGTTTGTACCCGTCTCCAGGC	67	49.2537	minisatellite	0.0274	Astacus astacus	Astacus	Astacidae
AasCL217	217	199	137	All/repeat/satellite	Putative satellites (high confidence)	All/repeat/satellite	GGGCCAGGAGGATGCTTGAACGGTTCATGGTCCGGTGAGCAGTACATGCCT	51	58.8235	minisatellite	0.0274	Astacus astacus	Astacus	Astacidae
AasCL219	219	201	136	All/repeat/satellite	Putative satellites (high confidence)	All/repeat/satellite	TGTCTCACTATGCTAGTAAGACCACTGAAGCTGTAC	36	44.4444	minisatellite	0.0272	Astacus astacus	Astacus	Astacidae
AasCL220	220	202	135	All/repeat/satellite	Putative satellites (high confidence)	All/repeat/satellite	CATGATGAGTGGACATTACCTGTAACCTGGAGCTGCACCACATGTTGCAACACACGAGGCTTTACCAGCAGTGAC	75	50.6667	minisatellite	0.027	Astacus astacus	Astacus	Astacidae
AasCL221	221	203	133	All/repeat/satellite	Putative satellites (high confidence)	All/repeat/satellite	GTCTCTGTAGTAGTGGTGTGGGTGACGCC	29	58.6207	minisatellite	0.0266	Astacus astacus	Astacus	Astacidae
AasCL222	222	204	133	All/repeat/satellite	Putative satellites (high confidence)	All/repeat/satellite	TTATGTTAGTGGATCATCAAGGTGAGACACACAGTGCTTCACCTGTTGTT	50	42	minisatellite	0.0266	Astacus astacus	Astacus	Astacidae
AasCL223	223	205	129	All/repeat/satellite	Putative satellites (high confidence)	All/repeat/satellite	GTTGAGGTCCTGCTCTGTACTTGGT	25	52	minisatellite	0.0258	Astacus astacus	Astacus	Astacidae
AasCL224	224	206	128	All/repeat/satellite	Putative satellites (high confidence)	All/repeat/satellite	GAAGTCATCAGTGATGCAGCAGCA	24	50	minisatellite	0.0256	Astacus astacus	Astacus	Astacidae
AasCL225	225	207	127	All/repeat/satellite	Putative satellites (high confidence)	All/repeat/satellite	TGTGTAACTCTGCACTGTGTTAGATAATGTTCCAGTGGTCTGTTTGG	47	42.5532	minisatellite	0.0254	Astacus astacus	Astacus	Astacidae
AasCL228	228	210	126	All/repeat/satellite	Putative satellites (low confidence)	All/repeat/satellite	CACGGAGAACCAGCACCACCACACTCCAGCAT	32	59.375	minisatellite	0.0252	Astacus astacus	Astacus	Astacidae
AasCL226	226	208	126	All/repeat/satellite	Putative satellites (high confidence)	All/repeat/satellite	TTACTGGACCATACATGAAGGTGGGCAAGATCATGAGAGTA	41	43.9024	minisatellite	0.0252	Astacus astacus	Astacus	Astacidae
AasCL227	227	209	126	All/repeat/satellite	Putative satellites (high confidence)	All/repeat/satellite	TTTTTCCCTGCAATCCTCCCATGTCTCTTACTCCACTGCCTGCTATTACCATACTGGGTACCCTGAGGCACTATCTCCC	79	50.6329	minisatellite	0.0252	Astacus astacus	Astacus	Astacidae
AasCL229	229	211	126	All	Other	All		0	NA	other	0.0252	Astacus astacus	Astacus	Astacidae
AasCL230	230	212	125	All/repeat/satellite	Putative satellites (high confidence)	All/repeat/satellite	AGGCTAACTACCTTGACAGCAATAATACACAGGTTGTTCACCCCTGGCCT	50	48	minisatellite	0.025	Astacus astacus	Astacus	Astacidae
AasCL232	232	214	123	All/repeat/satellite	Putative satellites (low confidence)	All/repeat/satellite	AGGAGGTGATATTAGCTCAGTG	22	45.4545	minisatellite	0.0246	Astacus astacus	Astacus	Astacidae
AasCL231	231	213	123	All/repeat/satellite	Putative satellites (high confidence)	All/repeat/satellite	ATTAAGGTCCACAATACTTCCCACTGTCCCGAGGCTTGTGTGCCGAGC	48	54.1667	minisatellite	0.0246	Astacus astacus	Astacus	Astacidae
AasCL234	234	216	120	All/repeat/satellite	Putative satellites (high confidence)	All/repeat/satellite	CTGCTAGTGTGTTAGGTCACTATGGTGTTACAGTAGTTATTGATCCCTCACTGATACCC	59	44.0678	minisatellite	0.024	Astacus astacus	Astacus	Astacidae
AasCL233	233	215	120	All/repeat/satellite	Putative satellites (high confidence)	All/repeat/satellite	GGCAACCATTAGTACGACGACCACATCAACAGTTAGCTGGGTGCAGGTCACCTGGTAGCACTATGG	66	53.0303	minisatellite	0.024	Astacus astacus	Astacus	Astacidae
AasCL238	238	220	119	All/repeat/satellite	Putative satellites (high confidence)	All/repeat/satellite	CATACCTAACCTCCCTACATAGGTAATGCTTGTGTTATGTGTACCAGGTTTAACTCTGG	59	42.3729	minisatellite	0.0238	Astacus astacus	Astacus	Astacidae
AasCL235	235	217	119	All	Other	All		0	NA	other	0.0238	Astacus astacus	Astacus	Astacidae
AasCL236	236	218	119	All	Other	All		0	NA	other	0.0238	Astacus astacus	Astacus	Astacidae
AasCL237	237	219	119	All	Other	All		0	NA	other	0.0238	Astacus astacus	Astacus	Astacidae
AasCL243	243	225	118	All/repeat/satellite	Putative satellites (high confidence)	All/repeat/satellite	ATGGTCCTGAGGGCATGAGTCATGACATAGTAACACATGAGGATGGTACACAAGGCCC	58	50	minisatellite	0.0236	Astacus astacus	Astacus	Astacidae
AasCL239	239	221	118	All/repeat/satellite	Putative satellites (high confidence)	All/repeat/satellite	CAGAAACCTGACCCTGAACCATCCCCTGTTGTTCCCTCTGGACCTCTCTCTTCCTCTGCCACATCCAGGACAGAGGCATCACACGTGTCACAGGTTGTTACATTGTA	107	52.3364	satellite	0.0236	Astacus astacus	Astacus	Astacidae
AasCL240	240	222	118	All/repeat/satellite	Putative satellites (high confidence)	All/repeat/satellite	GCCTCATTGGGAGGTATGAGCCTTTGGCTCCCTTGCCACTTCCCTCTCCTCTTGGGGGTAATAATTGTCAAGAAAACTTCCAC	83	50.6024	minisatellite	0.0236	Astacus astacus	Astacus	Astacidae
AasCL241	241	223	118	All/repeat/satellite	Putative satellites (high confidence)	All/repeat/satellite	TATGCCACTACCCCTGCGGAGCGCATCATTATACACAAACACAAGC	46	50	minisatellite	0.0236	Astacus astacus	Astacus	Astacidae
AasCL242	242	224	118	All/repeat/satellite	Putative satellites (high confidence)	All/repeat/satellite	TGTCACCATGCACCTCAATGATCATACACTGTCACCATGCACCTCAATGATCATACACTGTCACCATGCACCTCAATGATCATACAC	87	44.8276	minisatellite	0.0236	Astacus astacus	Astacus	Astacidae
AasCL244	244	226	117	All/repeat/satellite	Putative satellites (high confidence)	All/repeat/satellite	CCGTAATACTGACGCTTCACTGTATGCAACATGCACACAGTACCAATAAAGTACTGTAGCA	61	42.623	minisatellite	0.0234	Astacus astacus	Astacus	Astacidae
AasCL247	247	229	116	All/repeat/satellite	Putative satellites (high confidence)	All/repeat/satellite	CGATGACAGTGAGGAGGACCTTACACA	27	51.8519	minisatellite	0.0232	Astacus astacus	Astacus	Astacidae
AasCL246	246	228	116	All/repeat/satellite	Putative satellites (high confidence)	All/repeat/satellite	GGTTCACGTCTCACGCTAGATGGTCTCATAAGATAGTGTTGGTGATAGCATACATTCTTCTGATG	65	43.0769	minisatellite	0.0232	Astacus astacus	Astacus	Astacidae
AasCL248	248	230	116	All/repeat/satellite	Putative satellites (high confidence)	All/repeat/satellite	GTACACACTACTGAGGATGTATGTATGT	28	39.2857	minisatellite	0.0232	Astacus astacus	Astacus	Astacidae
AasCL245	245	227	116	All/repeat/satellite	Putative satellites (high confidence)	All/repeat/satellite	TGTCACCAGAGGCTCAGGTCAAGGATAGTAAAC	33	48.4848	minisatellite	0.0232	Astacus astacus	Astacus	Astacidae
AasCL249	249	231	116	All	Other	All		0	NA	other	0.0232	Astacus astacus	Astacus	Astacidae
AasCL250	250	232	115	All/repeat/satellite	Putative satellites (high confidence)	All/repeat/satellite	AGTCGCTTAGCTTGATGTTAGGCTTAACGGTTAGTGTACAGGATCTTGAAACTCCTGCAACAATCTTATGGGTCGTGGA	79	44.3038	minisatellite	0.023	Astacus astacus	Astacus	Astacidae
AasCL251	251	233	114	All/repeat/satellite	Putative satellites (high confidence)	All/repeat/satellite	AGATGAGGTAGGACCAGAGGACACGGGTGGAAGCTGGAGACAC	43	58.1395	minisatellite	0.0228	Astacus astacus	Astacus	Astacidae
AasCL254	254	236	114	All/repeat/satellite	Putative satellites (high confidence)	All/repeat/satellite	CTAGACGGGTGCATTATACCAGTGTACAGATTCACTGACTTGCT	44	45.4545	minisatellite	0.0228	Astacus astacus	Astacus	Astacidae
AasCL252	252	234	114	All/repeat/satellite	Putative satellites (high confidence)	All/repeat/satellite	GTGAACATTATATAGGAAGCCAACCTACTGAACATAACCATTGATGCGTCTCTTGGCTGACATATTCCTGCCCAGCAACCATA	83	43.3735	minisatellite	0.0228	Astacus astacus	Astacus	Astacidae
AasCL253	253	235	114	All	Other	All		0	NA	other	0.0228	Astacus astacus	Astacus	Astacidae
AasCL257	257	239	113	All/repeat/satellite	Putative satellites (high confidence)	All/repeat/satellite	ACTGTGATGACCCAGCAGTTGGTGACTAACACA	33	48.4848	minisatellite	0.0226	Astacus astacus	Astacus	Astacidae
AasCL255	255	237	113	All/repeat/satellite	Putative satellites (high confidence)	All/repeat/satellite	CACGTTCCAGTGATTGTATTTGGCTTGCATGGGA	34	47.0588	minisatellite	0.0226	Astacus astacus	Astacus	Astacidae
AasCL256	256	238	113	All/repeat/satellite	Putative satellites (high confidence)	All/repeat/satellite	CTGACAGGCTTCCTGTCCCCAATATTGGTAAACATCATGGGGAAGGTCAGTAGTTAGCTAAGGGGGACCTCTATAAGC	78	48.7179	minisatellite	0.0226	Astacus astacus	Astacus	Astacidae
AasCL258	258	240	112	All/repeat/satellite	Putative satellites (high confidence)	All/repeat/satellite	GTCTGGTGACCTGACACTGGAGCTGATGGGAACATTAGAAGTGGACCGTCCAAGACATGTGCCATGACTCCAGT	74	52.7027	minisatellite	0.0224	Astacus astacus	Astacus	Astacidae
AasCL259	259	241	112	All/repeat/satellite	Putative satellites (high confidence)	All/repeat/satellite	TTTATCCATCAGCCTGTTGCTTGCAGCAGCCCGCACGCCCATATAAACCACCAGTCTGGGGCCAAGCCTGTTAAGTGACAAC	82	53.6585	minisatellite	0.0224	Astacus astacus	Astacus	Astacidae
AasCL260	260	242	112	All	Other	All		0	NA	other	0.0224	Astacus astacus	Astacus	Astacidae
AasCL262	262	244	111	All/repeat/satellite	Putative satellites (low confidence)	All/repeat/satellite	ACCACCCGTACAGGGTACGAGTATTCCACTTGTTG	35	51.4286	minisatellite	0.0222	Astacus astacus	Astacus	Astacidae
AasCL261	261	243	111	All/repeat/satellite	Putative satellites (high confidence)	All/repeat/satellite	CAGTGCTGGCCAGGGAGGGACAGTGTCGTGTGACTGTTGTCTGGGGGACCGTGACCACCACACACA	66	62.1212	minisatellite	0.0222	Astacus astacus	Astacus	Astacidae
AasCL264	264	246	111	All/repeat/satellite	Putative satellites (low confidence)	All/repeat/satellite	GTGACGACAGTAGCGGACCAGCTGTCG	27	62.963	minisatellite	0.0222	Astacus astacus	Astacus	Astacidae
AasCL263	263	245	111	All	Other	All		0	NA	other	0.0222	Astacus astacus	Astacus	Astacidae
AasCL265	265	247	110	All/repeat/satellite	Putative satellites (high confidence)	All/repeat/satellite	CACACTACCTCTGAACACACAGTTCATGTAACAGTTCTTCATCATCAACAGTTACAGGGACTAGCCTGGAC	71	45.0704	minisatellite	0.022	Astacus astacus	Astacus	Astacidae
AasCL267	267	249	110	All/repeat/satellite	Putative satellites (high confidence)	All/repeat/satellite	GGTCGTCCTTAGTGTGTCAGTATTACT	27	44.4444	minisatellite	0.022	Astacus astacus	Astacus	Astacidae
AasCL269	269	251	110	All/repeat/satellite	Putative satellites (high confidence)	All/repeat/satellite	TATTACCCATATAATGTTCCACACGTCTACTACAC	35	37.1429	minisatellite	0.022	Astacus astacus	Astacus	Astacidae
AasCL268	268	250	110	All/repeat/satellite	Putative satellites (high confidence)	All/repeat/satellite	TGGCAGTCCTTCATGCTGGTTGTGGGTGAGTATGACTCCC	40	55	minisatellite	0.022	Astacus astacus	Astacus	Astacidae
AasCL266	266	248	110	All/repeat/satellite	Putative satellites (high confidence)	All/repeat/satellite	TGTAGAAGCCTGAGTTAGACCACCGTTACTATCCTGCATGCTGGTAAGGC	50	50	minisatellite	0.022	Astacus astacus	Astacus	Astacidae
AasCL270	270	176	109	All	Other	All		0	NA	other	0.0218	Astacus astacus	Astacus	Astacidae
AasCL272	272	253	108	All/repeat/satellite	Putative satellites (high confidence)	All/repeat/satellite	GAAACGATCACCACAACAATACAAGACTATTG	32	37.5	minisatellite	0.0216	Astacus astacus	Astacus	Astacidae
AasCL271	271	252	108	All/repeat/satellite	Putative satellites (high confidence)	All/repeat/satellite	GCCACCGCTGCCACTATTACCAGTA	25	56	minisatellite	0.0216	Astacus astacus	Astacus	Astacidae
AasCL273	273	254	107	All/repeat/satellite	Putative satellites (high confidence)	All/repeat/satellite	ATCCAGGTGTCTGCTGGAACACC	23	56.5217	minisatellite	0.0214	Astacus astacus	Astacus	Astacidae
AasCL274	274	255	107	All/repeat/satellite	Putative satellites (low confidence)	All/repeat/satellite	GACAACAGTGTGCTAGTACAA	21	42.8571	minisatellite	0.0214	Astacus astacus	Astacus	Astacidae
AasCL275	275	256	106	All/repeat/satellite	Putative satellites (high confidence)	All/repeat/satellite	CATTGAAGGGTTGTGGGAGATAACGCTGATCTGGACCCATGATGCGTCA	49	51.0204	minisatellite	0.0212	Astacus astacus	Astacus	Astacidae
AasCL276	276	257	106	All/repeat/satellite	Putative satellites (high confidence)	All/repeat/satellite	CCACGGTGCGTGAGAGCTAGTGGAACACACGTCAACA	37	56.7568	minisatellite	0.0212	Astacus astacus	Astacus	Astacidae
AasCL277	277	258	106	All/repeat/satellite	Putative satellites (high confidence)	All/repeat/satellite	GCCTGTTCCTCAGCAGAGTAATGCTATGCACATTAGCTAGTGTTTAACATGGTGCTTCAGA	61	44.2623	minisatellite	0.0212	Astacus astacus	Astacus	Astacidae
AasCL278	278	259	105	All/repeat/satellite	Putative satellites (high confidence)	All/repeat/satellite	AAGCTGTGATGGTTGTGGTGGTGTTGTACAGGTCAATGTG	40	47.5	minisatellite	0.021	Astacus astacus	Astacus	Astacidae
AasCL279	279	260	104	All/repeat/satellite	Putative satellites (high confidence)	All/repeat/satellite	AAAACACCTGGAGGAACTATATGCAAC	27	40.7407	minisatellite	0.0208	Astacus astacus	Astacus	Astacidae
AasCL281	281	262	104	All/repeat/satellite	Putative satellites (high confidence)	All/repeat/satellite	CAGTAAACATGTAGAACAACTTACCAGGAGATATAATACAGTGTGGTA	48	35.4167	minisatellite	0.0208	Astacus astacus	Astacus	Astacidae
AasCL280	280	261	104	All/repeat/satellite	Putative satellites (high confidence)	All/repeat/satellite	GTCTGGGGACATTGCTACAGCATATTAAGAGAGCTGTGTACCAGGGTTGCCAC	53	50.9434	minisatellite	0.0208	Astacus astacus	Astacus	Astacidae
AasCL282	282	263	103	All/repeat/satellite	Putative satellites (high confidence)	All/repeat/satellite	ACTGGTCACTTGTGTTACTGTCTGAAGCTAGAGAAGGACTGTCACAGTAGGACATGTTCTACTACACTATATATAACTGTA	81	39.5062	minisatellite	0.0206	Astacus astacus	Astacus	Astacidae
AasCL283	283	264	103	All/repeat/satellite	Putative satellites (high confidence)	All/repeat/satellite	GTGTATTGACGCCCATCAGTCATACATTGTGTGTATACATCATGTAGGTATAT	53	37.7358	minisatellite	0.0206	Astacus astacus	Astacus	Astacidae
AasCL286	286	267	102	All/repeat/satellite	Putative satellites (high confidence)	All/repeat/satellite	AACACTAAGAAGGTAGCTCAGGGCATTATGGGGATTCTAGAGGTCTGGGTGTG	53	49.0566	minisatellite	0.0204	Astacus astacus	Astacus	Astacidae
AasCL285	285	266	102	All/repeat/satellite	Putative satellites (high confidence)	All/repeat/satellite	CAACATTGAAGCCATCATTTACGTGGGCATGA	32	43.75	minisatellite	0.0204	Astacus astacus	Astacus	Astacidae
AasCL284	284	265	102	All/repeat/satellite	Putative satellites (high confidence)	All/repeat/satellite	CTTCCTACAGCTTCCTTCAGTCACCAAGTACGCCGACGATGGTATGCCAAGACAGCTGTGATGACGTAG	69	52.1739	minisatellite	0.0204	Astacus astacus	Astacus	Astacidae
AasCL287	287	268	102	All/repeat/satellite	Putative satellites (high confidence)	All/repeat/satellite	GTGTTGTGATATTACCATACTGGTCCATGGT	31	41.9355	minisatellite	0.0204	Astacus astacus	Astacus	Astacidae
AasCL289	289	270	101	All/repeat/satellite	Putative satellites (high confidence)	All/repeat/satellite	CTGCTTGTGTCACCAGCATCATGTGACTG	29	51.7241	minisatellite	0.0202	Astacus astacus	Astacus	Astacidae
AasCL288	288	269	101	All	Other	All		0	NA	other	0.0202	Astacus astacus	Astacus	Astacidae
AasCL290	290	271	100	All/repeat/satellite	Putative satellites (high confidence)	All/repeat/satellite	GTATTGCTTACAGTCACGTGTCTCTT	26	42.3077	minisatellite	0.02	Astacus astacus	Astacus	Astacidae
AasCL291	291	272	100	All	Other	All		0	NA	other	0.02	Astacus astacus	Astacus	Astacidae
AasCL292	292	273	100	All/repeat/mobile_element/Class_I/LTR/Ty3_gypsy	Other	All/repeat/mobile_element/Class_I		0	NA	other	0.02	Astacus astacus	Astacus	Astacidae
AasCL293	293	274	99	All	Other	All		0	NA	other	0.0198	Astacus astacus	Astacus	Astacidae
AasCL294	294	275	99	All	Other	All		0	NA	other	0.0198	Astacus astacus	Astacus	Astacidae
AasCL297	297	278	98	All/repeat/satellite	Putative satellites (high confidence)	All/repeat/satellite	ATGGTAACGTGACGCTTGCTGTACCTCCTGGGTGTC	36	55.5556	minisatellite	0.0196	Astacus astacus	Astacus	Astacidae
AasCL296	296	277	98	All/repeat/satellite	Putative satellites (high confidence)	All/repeat/satellite	CAACTGCTAGACACACGTCACATTCTCATGTCAC	34	47.0588	minisatellite	0.0196	Astacus astacus	Astacus	Astacidae
AasCL295	295	276	98	All/repeat/satellite	Putative satellites (high confidence)	All/repeat/satellite	CTGATGTAGATGACCCACCACCACCTGAAGAACCAG	36	52.7778	minisatellite	0.0196	Astacus astacus	Astacus	Astacidae
AasCL298	298	279	97	All/repeat/satellite	Putative satellites (high confidence)	All/repeat/satellite	CAGCTTCCCTGGTGCTGGCTTGGTCTATGTGGTGCATCTAACTTTCTACACTCA	54	50	minisatellite	0.0194	Astacus astacus	Astacus	Astacidae
AasCL299	299	280	97	All	Other	All		0	NA	other	0.0194	Astacus astacus	Astacus	Astacidae
AasCL301	301	282	96	All/repeat/satellite	Putative satellites (high confidence)	All/repeat/satellite	AGTGTACAATATTCATGGACTGGTCTAACATACGC	35	40	minisatellite	0.0192	Astacus astacus	Astacus	Astacidae
AasCL302	302	283	96	All/repeat/satellite	Putative satellites (high confidence)	All/repeat/satellite	GTGTTGTGTACAGTGAGGATGGTGTGA	27	48.1481	minisatellite	0.0192	Astacus astacus	Astacus	Astacidae
AasCL303	303	284	96	All/repeat/satellite	Putative satellites (high confidence)	All/repeat/satellite	TATACTCACATGTGCACCATAAGTTCAGTGCAGCACTATGCTGAGCTGCAGCAGT	55	47.2727	minisatellite	0.0192	Astacus astacus	Astacus	Astacidae
AasCL300	300	281	96	All/repeat/satellite	Putative satellites (high confidence)	All/repeat/satellite	TGTGGGCTGACATTATATATAATATTCCTTGGTCATTGCCAAGAGTAAAGTAGAGCTCATGTGTAAGACATTGGTGAGTGGTAACCTACCACCACAGTGGCATTATATTGGATGATTACT	120	39.1667	satellite	0.0192	Astacus astacus	Astacus	Astacidae
AasCL307	307	288	95	All/repeat/satellite	Putative satellites (high confidence)	All/repeat/satellite	GAAATATCTAGGGTACATCTAGGTATAGTGGCGTATATGGGAA	43	39.5349	minisatellite	0.019	Astacus astacus	Astacus	Astacidae
AasCL304	304	285	95	All/repeat/satellite	Putative satellites (high confidence)	All/repeat/satellite	GTCCCTGGTTTAACAGTAAAGGTAACTGCCA	31	45.1613	minisatellite	0.019	Astacus astacus	Astacus	Astacidae
AasCL305	305	286	95	All/repeat/satellite	Putative satellites (high confidence)	All/repeat/satellite	GTGATACAACAGTGTCCCTGTCAGTGATACAACAGTGTCCCTGTCA	46	47.8261	minisatellite	0.019	Astacus astacus	Astacus	Astacidae
AasCL306	306	287	95	All	Other	All		0	NA	other	0.019	Astacus astacus	Astacus	Astacidae
AasCL314	314	295	94	All/repeat/satellite	Putative satellites (low confidence)	All/repeat/satellite	ACATCCACACCCTCAACAGCCTGACTATT	29	48.2759	minisatellite	0.0188	Astacus astacus	Astacus	Astacidae
AasCL312	312	293	94	All/repeat/satellite	Putative satellites (high confidence)	All/repeat/satellite	CAACTTGTATACCACAGTGGGTGAGGAACAATTACTGGTTGTT	43	41.8605	minisatellite	0.0188	Astacus astacus	Astacus	Astacidae
AasCL311	311	292	94	All/repeat/satellite	Putative satellites (high confidence)	All/repeat/satellite	GTGTCAGTCCCATTATCACCTGTGTACA	28	46.4286	minisatellite	0.0188	Astacus astacus	Astacus	Astacidae
AasCL308	308	289	94	All/repeat/satellite	Putative satellites (high confidence)	All/repeat/satellite	GTGTGGTGCTTGGTTTACGTGGTAGTGGGTGGTGAAGAGTTACCGTTCGAG	51	52.9412	minisatellite	0.0188	Astacus astacus	Astacus	Astacidae
AasCL309	309	290	94	All/repeat/satellite	Putative satellites (high confidence)	All/repeat/satellite	GTGTTGATGATGTACCAAACATTCTTTATCA	31	32.2581	minisatellite	0.0188	Astacus astacus	Astacus	Astacidae
AasCL313	313	294	94	All/repeat/satellite	Putative satellites (high confidence)	All/repeat/satellite	TACTGGGGCAACACTGCCCAATACCAAAATTGTCTTACTGGGGCAACACTGCCCAATACCAAAATTGTCT	70	45.7143	minisatellite	0.0188	Astacus astacus	Astacus	Astacidae
AasCL310	310	291	94	All/repeat/satellite	Putative satellites (low confidence)	All/repeat/satellite	TTAACGTTGATCCTACGTTGAT	22	36.3636	minisatellite	0.0188	Astacus astacus	Astacus	Astacidae
AasCL315	315	296	93	All/repeat/satellite	Putative satellites (high confidence)	All/repeat/satellite	CACATACCTGATGAATAGTACCATCAACGCCCA	33	45.4545	minisatellite	0.0186	Astacus astacus	Astacus	Astacidae
AasCL319	319	300	92	All/repeat/satellite	Putative satellites (low confidence)	All/repeat/satellite	GCTGGACTGTGAAACCTTACTACAGGGGGT	30	53.3333	minisatellite	0.0184	Astacus astacus	Astacus	Astacidae
AasCL318	318	299	92	All/repeat	Putative satellites (high confidence)	All/repeat/satellite	GCTGGCCAAGTGTTGGTATAGTGGTCAACGAGGTGGCTGATGA	43	53.4884	minisatellite	0.0184	Astacus astacus	Astacus	Astacidae
AasCL317	317	298	92	All/repeat/satellite	Putative satellites (high confidence)	All/repeat/satellite	GGGCTTCATGCCCGTCTCTCGGTACCGTAGCACCACCATGAGACGTATACACAGTAGTTACACAGGTGCCCT	72	55.5556	minisatellite	0.0184	Astacus astacus	Astacus	Astacidae
AasCL316	316	297	92	All	Other	All		0	NA	other	0.0184	Astacus astacus	Astacus	Astacidae
AasCL323	323	304	91	All/repeat/satellite	Putative satellites (high confidence)	All/repeat/satellite	CAGGCAGTCAACGTTGTTGATGGCTCGAGGCGCACCCTGCAAGTCTGGC	49	61.2245	minisatellite	0.0182	Astacus astacus	Astacus	Astacidae
AasCL320	320	301	91	All/repeat	Putative satellites (high confidence)	All/repeat/satellite	CCTAGTACAATGACGTCATCAAGGTACAACAAGGCTGTCGGTCCAACTAGCCCAGACAACACACTCATCATTAGTCTGCTGAATACCGCAGGAGC	95	49.4737	minisatellite	0.0182	Astacus astacus	Astacus	Astacidae
AasCL322	322	303	91	All/repeat/satellite	Putative satellites (high confidence)	All/repeat/satellite	TGAAGCAGGAAGTGGGCTGCATCTTTCACTGATACAGTGTCATTA	45	44.4444	minisatellite	0.0182	Astacus astacus	Astacus	Astacidae
AasCL321	321	302	91	All	Other	All		0	NA	other	0.0182	Astacus astacus	Astacus	Astacidae
AasCL325	325	306	90	All/repeat/satellite	Putative satellites (high confidence)	All/repeat/satellite	ATTGGTGACCAAGAGCTGGGACCCACTCTCCAACACCAT	39	53.8462	minisatellite	0.018	Astacus astacus	Astacus	Astacidae
AasCL326	326	307	90	All/repeat/satellite	Putative satellites (high confidence)	All/repeat/satellite	CATGACAGCCACCGTACCTCAGTGTGAAGCAATAGTCTTA	40	47.5	minisatellite	0.018	Astacus astacus	Astacus	Astacidae
AasCL324	324	305	90	All/repeat/satellite	Putative satellites (high confidence)	All/repeat/satellite	CCAACCACCCCACATGGAGTAGAGGTACACAACG	34	55.8824	minisatellite	0.018	Astacus astacus	Astacus	Astacidae
AasCL327	327	308	90	All/repeat/satellite	Putative satellites (high confidence)	All/repeat/satellite	GACTAAACAGGTGTACAGCAGTCTAAATCATTACAATAATGGCTG	45	37.7778	minisatellite	0.018	Astacus astacus	Astacus	Astacidae
AasCL329	329	310	89	All/repeat/satellite	Putative satellites (high confidence)	All/repeat/satellite	GCACCCAGGCACCTGTGTTAGTCTTACACTA	31	51.6129	minisatellite	0.0178	Astacus astacus	Astacus	Astacidae
AasCL328	328	309	89	All/repeat/satellite	Putative satellites (high confidence)	All/repeat/satellite	GTAGCTGAGGTCACTCACTGGATGACACAAGTCACGCTAGCATAC	45	51.1111	minisatellite	0.0178	Astacus astacus	Astacus	Astacidae
AasCL331	331	312	88	All/repeat/satellite	Putative satellites (high confidence)	All/repeat/satellite	ACCTAGGTCAATGACTGACGTTCCTCATGCAGGGTGCCCCTGGG	44	59.0909	minisatellite	0.0176	Astacus astacus	Astacus	Astacidae
AasCL330	330	311	88	All/repeat/satellite	Putative satellites (high confidence)	All/repeat/satellite	CAGTAGACCAGCCCTCCACCACCCTCCTCACACACTGACACGAGCGTGGTGTGTCAATGTTGCCAAGCAGAACGCTTCATGTTGCCGCGTGCAGA	95	57.8947	minisatellite	0.0176	Astacus astacus	Astacus	Astacidae
AasCL332	332	313	88	All	Other	All		0	NA	other	0.0176	Astacus astacus	Astacus	Astacidae
AasCL334	334	315	86	All/repeat/satellite	Putative satellites (high confidence)	All/repeat/satellite	GAAGAAGTAGCATGCACGCAGTACTCTGCTTGGTCAACTCCCTCCCTAAC	50	52	minisatellite	0.0172	Astacus astacus	Astacus	Astacidae
AasCL336	336	317	86	All/repeat/satellite	Putative satellites (high confidence)	All/repeat/satellite	GGCCACGGGAGAGAGAAGCTTACGATACCTATAACTGT	38	50	minisatellite	0.0172	Astacus astacus	Astacus	Astacidae
AasCL333	333	314	86	All/repeat/satellite	Putative satellites (high confidence)	All/repeat/satellite	TGTCCTTGATGATGCACCGATCTTTATACACTCCCGGCATGCCTGCAATGATGGCCAGAGTTCCACTC	68	51.4706	minisatellite	0.0172	Astacus astacus	Astacus	Astacidae
AasCL337	337	318	86	All/repeat/satellite	Putative satellites (high confidence)	All/repeat/satellite	TTAACTATCCCTCACCACAGGAC	23	47.8261	minisatellite	0.0172	Astacus astacus	Astacus	Astacidae
AasCL335	335	316	86	All	Other	All		0	NA	other	0.0172	Astacus astacus	Astacus	Astacidae
AasCL339	339	320	85	All/repeat/satellite	Putative satellites (high confidence)	All/repeat/satellite	AGTGTGATAACCTACCACC	19	47.3684	minisatellite	0.017	Astacus astacus	Astacus	Astacidae
AasCL344	344	325	85	All/repeat/satellite	Putative satellites (high confidence)	All/repeat/satellite	TGATTACTACACCAGTGTGACCCCTGG	27	51.8519	minisatellite	0.017	Astacus astacus	Astacus	Astacidae
AasCL338	338	319	85	All/repeat/satellite	Putative satellites (high confidence)	All/repeat/satellite	TGTCTGGCAACAGTACAGCTGTTGTGTGACAGTGTGTATGTGGTGATGTGGTCACTTGTGATGTGTCAGAGGTCTGGAC	79	49.3671	minisatellite	0.017	Astacus astacus	Astacus	Astacidae
AasCL341	341	322	85	All/repeat/satellite	Putative satellites (high confidence)	All/repeat/satellite	TTAACCTCCCTGACCTAACCCCACCTTCATCCCCTTGACGTAACCCCACA	50	54	minisatellite	0.017	Astacus astacus	Astacus	Astacidae
AasCL340	340	321	85	All	Other	All		0	NA	other	0.017	Astacus astacus	Astacus	Astacidae
AasCL342	342	323	85	All	Other	All		0	NA	other	0.017	Astacus astacus	Astacus	Astacidae
AasCL343	343	324	85	All	Other	All		0	NA	other	0.017	Astacus astacus	Astacus	Astacidae
AasCL349	349	330	84	All/repeat/satellite	Putative satellites (low confidence)	All/repeat/satellite	CACCTCCCACAACTTCAGAGCAACCATCACATGCTAGGAGGCGGTGGCCGCTTACGAGCACCACCGGGCGA	71	61.9718	minisatellite	0.0168	Astacus astacus	Astacus	Astacidae
AasCL348	348	329	84	All/repeat/satellite	Putative satellites (low confidence)	All/repeat/satellite	CATGGGGACGAGTGCACGCAGGCACTCCAGCTA	33	63.6364	minisatellite	0.0168	Astacus astacus	Astacus	Astacidae
AasCL351	351	332	84	All/repeat/satellite	Putative satellites (high confidence)	All/repeat/satellite	CTTCCTCTCATTCTTCTACCAGTTCATGCAACATCCCACCAAGCA	45	46.6667	minisatellite	0.0168	Astacus astacus	Astacus	Astacidae
AasCL350	350	331	84	All/repeat/satellite	Putative satellites (high confidence)	All/repeat/satellite	TAGTAACAGAGGGTAGTGAACCAACACAAG	30	43.3333	minisatellite	0.0168	Astacus astacus	Astacus	Astacidae
AasCL346	346	327	84	All/repeat/satellite	Putative satellites (high confidence)	All/repeat/satellite	TAGTGCTGTCGGTGACTTGTGGCTTTCCTTCCTTGTT	37	48.6486	minisatellite	0.0168	Astacus astacus	Astacus	Astacidae
AasCL352	352	333	84	All/repeat/satellite	Putative satellites (low confidence)	All/repeat/satellite	TGGCTGTAGCTAGCACCATATGTAACCAATGGTTGAGGTGTTG	43	46.5116	minisatellite	0.0168	Astacus astacus	Astacus	Astacidae
AasCL347	347	328	84	All/repeat/satellite	Putative satellites (high confidence)	All/repeat/satellite	TGTATAGACCAGGGGCAGGATTAACACCGGTGTGTGGTAGGTAAGGAGGACAGAAGC	57	52.6316	minisatellite	0.0168	Astacus astacus	Astacus	Astacidae
AasCL353	353	334	84	All/repeat/satellite	Putative satellites (high confidence)	All/repeat/satellite	TTGGCTAAACCCACATCCTACACAGGGTGTATCTGACACTAAAGCACGCACC	52	50	minisatellite	0.0168	Astacus astacus	Astacus	Astacidae
AasCL345	345	326	84	All	Other	All		0	NA	other	0.0168	Astacus astacus	Astacus	Astacidae
AasCL355	355	336	83	All/repeat/satellite	Putative satellites (high confidence)	All/repeat/satellite	CTCAACAAGCTTCTGGCCGTCTCTGTAATACCAGGAGAAGCATTAACACTGTGTACCACAATTGT	65	44.6154	minisatellite	0.0166	Astacus astacus	Astacus	Astacidae
AasCL354	354	335	83	All/repeat/satellite	Putative satellites (high confidence)	All/repeat/satellite	GAACATAAAGTTACAAAATGGCCTCTGTAAACAATGTCTGGGGGATAAA	49	36.7347	minisatellite	0.0166	Astacus astacus	Astacus	Astacidae
AasCL358	358	339	83	All/repeat/satellite	Putative satellites (high confidence)	All/repeat/satellite	GCAATGTTTCCCTCAGTTAG	20	45	minisatellite	0.0166	Astacus astacus	Astacus	Astacidae
AasCL356	356	337	83	All/repeat/satellite	Putative satellites (high confidence)	All/repeat/satellite	TGGATACAGTAGTCCAGATGGTGGCGCACCAGAGTGAAGGTGAGGTCTCCATGCT	55	54.5455	minisatellite	0.0166	Astacus astacus	Astacus	Astacidae
AasCL357	357	338	83	All	Other	All		0	NA	other	0.0166	Astacus astacus	Astacus	Astacidae
AasCL359	359	340	83	All	Other	All		0	NA	other	0.0166	Astacus astacus	Astacus	Astacidae
AasCL362	362	343	82	All/repeat/satellite	Putative satellites (high confidence)	All/repeat/satellite	ACTACCATCAGTCCTGGAGGCGTTGACGGCAAGTACAGGGCGTGATCGTTAGCACAGGTAA	61	54.0984	minisatellite	0.0164	Astacus astacus	Astacus	Astacidae
AasCL360	360	341	82	All/repeat/satellite	Putative satellites (low confidence)	All/repeat/satellite	ATGTGTACGCTCTGTAACTGTGCTCTGGGTCACAGAC	37	51.3514	minisatellite	0.0164	Astacus astacus	Astacus	Astacidae
AasCL363	363	344	82	All/repeat/satellite	Putative satellites (low confidence)	All/repeat/satellite	TCCTTTGGGTCGGAGTTTCCTCCCCGTTCTGCTGGGGGCCACGTGTAAATCCTGCGACAGGCTAGTGGCAGCACG	75	61.3333	minisatellite	0.0164	Astacus astacus	Astacus	Astacidae
AasCL361	361	342	82	All/repeat/satellite	Putative satellites (high confidence)	All/repeat/satellite	TGTTGTGTTGCAACATGCACCTGAACACTTGTGTCAC	37	45.9459	minisatellite	0.0164	Astacus astacus	Astacus	Astacidae
AasCL367	367	348	81	All/repeat/satellite	Putative satellites (high confidence)	All/repeat/satellite	CCCTGGAGGATGAGTGCTGTAGGGAGGCTGCAGTTCCTTCACCG	44	61.3636	minisatellite	0.0162	Astacus astacus	Astacus	Astacidae
AasCL368	368	349	81	All/repeat/satellite	Putative satellites (low confidence)	All/repeat/satellite	GTCTTTAATGTTGGCACTAACAGTACAAATATA	33	30.303	minisatellite	0.0162	Astacus astacus	Astacus	Astacidae
AasCL365	365	346	81	All/repeat/satellite	Putative satellites (high confidence)	All/repeat/satellite	TTTCTCCAGCACCATGATATAGTG	24	41.6667	minisatellite	0.0162	Astacus astacus	Astacus	Astacidae
AasCL364	364	345	81	All	Other	All		0	NA	other	0.0162	Astacus astacus	Astacus	Astacidae
AasCL366	366	347	81	All	Other	All		0	NA	other	0.0162	Astacus astacus	Astacus	Astacidae
AasCL373	373	354	80	All/repeat/satellite	Putative satellites (high confidence)	All/repeat/satellite	ATGAAGCAACGTGTGTGTCCACAGGAGGAAGCCACGGCAGGCAG	44	59.0909	minisatellite	0.016	Astacus astacus	Astacus	Astacidae
AasCL371	371	352	80	All/repeat/satellite	Putative satellites (low confidence)	All/repeat/satellite	CAAGTGGTGGAGGCAGACTCCATACACAGCTT	32	53.125	minisatellite	0.016	Astacus astacus	Astacus	Astacidae
AasCL369	369	350	80	All/repeat/satellite	Putative satellites (high confidence)	All/repeat/satellite	CAGGATAGTACTGAAGCCTGGGGTTTCCCAGTGCATGGC	39	56.4103	minisatellite	0.016	Astacus astacus	Astacus	Astacidae
AasCL376	376	357	80	All/repeat/satellite	Putative satellites (high confidence)	All/repeat/satellite	GGGTTTGTTAGCATGTTAGATGTGTAGGATACATTACCTGTGATCTTTGGTG	52	40.3846	minisatellite	0.016	Astacus astacus	Astacus	Astacidae
AasCL375	375	356	80	All/repeat/satellite	Putative satellites (high confidence)	All/repeat/satellite	TAAGTGGAACAAATAAACCATGGAACGTAGGAGAATGTGCGGGAATAGTGTGTTCGAGGACGTTTACGAGGCCGTGCTCTACCAACAGTGAGGGG	95	49.4737	minisatellite	0.016	Astacus astacus	Astacus	Astacidae
AasCL370	370	351	80	All/repeat/satellite	Putative satellites (high confidence)	All/repeat/satellite	TAGATTACAGGTCACCTGTACTACACCACAATTTCCCACAAGTGGCTGCCAGGCCCTGGACC	62	53.2258	minisatellite	0.016	Astacus astacus	Astacus	Astacidae
AasCL374	374	355	80	All/repeat/satellite	Putative satellites (low confidence)	All/repeat/satellite	TGGTTTGATGCACGGTGGTAGATCAACAGTGTTGTTGGTGT	41	46.3415	minisatellite	0.016	Astacus astacus	Astacus	Astacidae
AasCL372	372	353	80	All	Other	All		0	NA	other	0.016	Astacus astacus	Astacus	Astacidae
AasCL377	377	358	79	All	Other	All		0	NA	other	0.0158	Astacus astacus	Astacus	Astacidae
AasCL378	378	359	79	All	Other	All		0	NA	other	0.0158	Astacus astacus	Astacus	Astacidae
AasCL388	388	369	78	All/repeat/satellite	Putative satellites (high confidence)	All/repeat/satellite	AGCATGTTCACTGTACACACCAGGCAGTACTTCA	34	47.0588	minisatellite	0.0156	Astacus astacus	Astacus	Astacidae
AasCL383	383	364	78	All/repeat/satellite	Putative satellites (high confidence)	All/repeat/satellite	ATGGTGATAAACGTCAGTAGTGC	23	43.4783	minisatellite	0.0156	Astacus astacus	Astacus	Astacidae
AasCL379	379	360	78	All/repeat/satellite	Putative satellites (high confidence)	All/repeat/satellite	CAGCAATGTTTCAGTATGAGCTTTGTGATAGTCCAC	36	41.6667	minisatellite	0.0156	Astacus astacus	Astacus	Astacidae
AasCL381	381	362	78	All/repeat/satellite	Putative satellites (low confidence)	All/repeat/satellite	CAGTCATGTGCATGCATTACCTACAGTAAG	30	43.3333	minisatellite	0.0156	Astacus astacus	Astacus	Astacidae
AasCL385	385	366	78	All/repeat/satellite	Putative satellites (high confidence)	All/repeat/satellite	CCACAGTAGATAAGAGGCTGCTGATTGTACAACAATTTGGTGCACAGTTGGGCTACCACATTCCTACATCACCTGTGTA	79	45.5696	minisatellite	0.0156	Astacus astacus	Astacus	Astacidae
AasCL386	386	367	78	All/repeat/satellite	Putative satellites (high confidence)	All/repeat/satellite	GGTGTACAGTTGTGGCTGGAGTGAACA	27	51.8519	minisatellite	0.0156	Astacus astacus	Astacus	Astacidae
AasCL380	380	361	78	All/repeat/satellite	Putative satellites (high confidence)	All/repeat/satellite	GTGCAACTACACCGTGGTGTTCGGCAGGCAGTT	33	57.5758	minisatellite	0.0156	Astacus astacus	Astacus	Astacidae
AasCL382	382	363	78	All/repeat/satellite	Putative satellites (high confidence)	All/repeat/satellite	GTGTGATGTAGTTAACTGTGGTTGCTCAGGTTACCTGCA	39	46.1538	minisatellite	0.0156	Astacus astacus	Astacus	Astacidae
AasCL384	384	365	78	All	Other	All		0	NA	other	0.0156	Astacus astacus	Astacus	Astacidae
AasCL387	387	368	78	All	Other	All		0	NA	other	0.0156	Astacus astacus	Astacus	Astacidae
AasCL391	391	372	77	All/repeat/satellite	Putative satellites (low confidence)	All/repeat/satellite	GGCAAGTGTACAGTGTGTAGGTGTGTGACTGTG	33	51.5152	minisatellite	0.0154	Astacus astacus	Astacus	Astacidae
AasCL389	389	370	77	All/repeat/satellite	Putative satellites (high confidence)	All/repeat/satellite	GTATTGGTGTTTGAAGTACTGGGAGTACTTGTAGTG	36	41.6667	minisatellite	0.0154	Astacus astacus	Astacus	Astacidae
AasCL390	390	371	77	All/repeat/satellite	Putative satellites (high confidence)	All/repeat/satellite	GTCAGAAGTGGCTAGCAGGTATGGGTTACAGG	32	53.125	minisatellite	0.0154	Astacus astacus	Astacus	Astacidae
AasCL399	399	380	76	All/repeat/satellite	Putative satellites (high confidence)	All/repeat/satellite	ACACAGACAGTTGACCATCAATACATCAACATGGACGTTGATGCCAACCTGT	52	44.2308	minisatellite	0.0152	Astacus astacus	Astacus	Astacidae
AasCL398	398	379	76	All/repeat/satellite	Putative satellites (high confidence)	All/repeat/satellite	ACAGTATTCTTGTTACAGTAACGTCATCCAGGAGTCTGCT	40	42.5	minisatellite	0.0152	Astacus astacus	Astacus	Astacidae
AasCL395	395	376	76	All/repeat/satellite	Putative satellites (high confidence)	All/repeat/satellite	ACTTGTCATTGATGGTCAGGCTGTAGTAGTGGC	33	48.4848	minisatellite	0.0152	Astacus astacus	Astacus	Astacidae
AasCL396	396	377	76	All/repeat/satellite	Putative satellites (high confidence)	All/repeat/satellite	ATGCACCACTGACCTTACAGTCTCCTCC	28	53.5714	minisatellite	0.0152	Astacus astacus	Astacus	Astacidae
AasCL392	392	373	76	All/repeat/satellite	Putative satellites (high confidence)	All/repeat/satellite	CACCACAGCATCACCGTATACAACATGTACACAATACCTGTCCTCACACTTAATACACCAATATTTGGACGCTATC	76	42.1053	minisatellite	0.0152	Astacus astacus	Astacus	Astacidae
AasCL394	394	375	76	All/repeat/satellite	Putative satellites (high confidence)	All/repeat/satellite	GATGGATGGTAGCTAGTATAGTGCTGGTTCTTTATAACCCACAG	44	43.1818	minisatellite	0.0152	Astacus astacus	Astacus	Astacidae
AasCL393	393	374	76	All/repeat/satellite	Putative satellites (high confidence)	All/repeat/satellite	GTTGTATCCTTGTTCACCAGGCTGTCACT	29	48.2759	minisatellite	0.0152	Astacus astacus	Astacus	Astacidae
AasCL400	400	381	76	All/repeat/satellite	Putative satellites (high confidence)	All/repeat/satellite	GTTGTGAACTGTGGTG	16	50	minisatellite	0.0152	Astacus astacus	Astacus	Astacidae
AasCL397	397	378	76	All/repeat/satellite	Putative satellites (high confidence)	All/repeat/satellite	TGTTACTACATGGCAGCCAGCATAGAACAGCCAGGTTATGAAGTGTTACCTCTGTTGACAATAGATGGCAC	71	45.0704	minisatellite	0.0152	Astacus astacus	Astacus	Astacidae
AasCL401	401	382	75	All/repeat/satellite	Putative satellites (high confidence)	All/repeat/satellite	CACACTAAACTCTGTGGCGTCCACACGTGCCACACTCA	38	55.2632	minisatellite	0.015	Astacus astacus	Astacus	Astacidae
AasCL402	402	383	75	All	Other	All		0	NA	other	0.015	Astacus astacus	Astacus	Astacidae
AasCL403	403	384	75	All	Other	All		0	NA	other	0.015	Astacus astacus	Astacus	Astacidae
AasCL404	404	385	75	All	Other	All		0	NA	other	0.015	Astacus astacus	Astacus	Astacidae
AasCL406	406	387	74	All/repeat/satellite	Putative satellites (high confidence)	All/repeat/satellite	ACGTGTAACAGTAGCAGACCAGACACGTTATCTGCGGAGGTTGG	44	52.2727	minisatellite	0.0148	Astacus astacus	Astacus	Astacidae
AasCL416	416	397	74	All/repeat/satellite	Putative satellites (high confidence)	All/repeat/satellite	ACTCTTGAGGGAAGGTGTTGTAGGGAAGCTAAGTGTGGTGTT	42	47.619	minisatellite	0.0148	Astacus astacus	Astacus	Astacidae
AasCL410	410	391	74	All/repeat/satellite	Putative satellites (high confidence)	All/repeat/satellite	AGAACATTGGGTAAACAAGTGTGAGGTAACTGATGCTGCTGTACTTGTCATTGTGGATCACC	62	43.5484	minisatellite	0.0148	Astacus astacus	Astacus	Astacidae
AasCL409	409	390	74	All/repeat/satellite	Putative satellites (high confidence)	All/repeat/satellite	CAACCTCCCAACACTTCAACACCTCAGCTTGCTCAACACTTGTGCAGCTACACTTAGCAA	60	48.3333	minisatellite	0.0148	Astacus astacus	Astacus	Astacidae
AasCL417	417	398	74	All/repeat/satellite	Putative satellites (high confidence)	All/repeat/satellite	CAGCAGCTACTGGTGGGGTCCATAGTGTAACTGTATACAAGATCACTATGGGGCTGTACATGACGACCTGACCGGGCTTCTTGGA	85	51.7647	minisatellite	0.0148	Astacus astacus	Astacus	Astacidae
AasCL405	405	386	74	All/repeat/satellite	Putative satellites (high confidence)	All/repeat/satellite	CGGCCCTAGCTCACTACTGTAAGTGTGTGC	30	56.6667	minisatellite	0.0148	Astacus astacus	Astacus	Astacidae
AasCL411	411	392	74	All/repeat/satellite	Putative satellites (high confidence)	All/repeat/satellite	CTTGTTGGTGTCTTATAGCCCTCCAGGT	28	50	minisatellite	0.0148	Astacus astacus	Astacus	Astacidae
AasCL415	415	396	74	All/repeat/satellite	Putative satellites (high confidence)	All/repeat/satellite	GCGATGACCACCGTACTCTGTGGTGTAACAATGTCAACACCAATCTT	47	46.8085	minisatellite	0.0148	Astacus astacus	Astacus	Astacidae
AasCL407	407	388	74	All/repeat/satellite	Putative satellites (high confidence)	All/repeat/satellite	GTGTCTGTTACTGAGGTACGTTCAGGGAAACATACTG	37	45.9459	minisatellite	0.0148	Astacus astacus	Astacus	Astacidae
AasCL408	408	389	74	All/repeat/satellite	Putative satellites (high confidence)	All/repeat/satellite	TATACAACCTCTGGTGGTAGTCAAACCAC	29	44.8276	minisatellite	0.0148	Astacus astacus	Astacus	Astacidae
AasCL412	412	393	74	All/repeat/satellite	Putative satellites (high confidence)	All/repeat/satellite	TGCAGCATTCAAGAACCAGTCTCATATACATCGTACCGGGA	41	46.3415	minisatellite	0.0148	Astacus astacus	Astacus	Astacidae
AasCL413	413	394	74	All/repeat/satellite	Putative satellites (high confidence)	All/repeat/satellite	TGTATAACAACTGTAACACACACCATACACTACACCAACCTGTGATGACTAACATTAACACATTCAC	67	37.3134	minisatellite	0.0148	Astacus astacus	Astacus	Astacidae
AasCL414	414	395	74	All	Other	All		0	NA	other	0.0148	Astacus astacus	Astacus	Astacidae
AasCL419	419	400	73	All/repeat/satellite	Putative satellites (low confidence)	All/repeat/satellite	CAGCATCAACAACAGTAG	18	44.4444	minisatellite	0.0146	Astacus astacus	Astacus	Astacidae
AasCL420	420	401	73	All/repeat/satellite	Putative satellites (high confidence)	All/repeat/satellite	GGTCATGATCGGGAGACCGACTCTGGGCTATGGTCATGATCGGGAGACCGACTCTGGGCTATGGTCATGATCGGGAGACCGACTCTGGGCTAT	93	58.0645	minisatellite	0.0146	Astacus astacus	Astacus	Astacidae
AasCL418	418	399	73	All/repeat/satellite	Putative satellites (high confidence)	All/repeat/satellite	GTGTACTATAGCTATGTTAACCCCGTGTAACCTAGCTCCTTCCTATCCTCACCTAGTAGCTCCA	64	46.875	minisatellite	0.0146	Astacus astacus	Astacus	Astacidae
AasCL421	421	402	73	All	Other	All		0	NA	other	0.0146	Astacus astacus	Astacus	Astacidae
AasCL422	422	403	73	All	Other	All		0	NA	other	0.0146	Astacus astacus	Astacus	Astacidae
AasCL423	423	404	73	All	Other	All		0	NA	other	0.0146	Astacus astacus	Astacus	Astacidae
AasCL424	424	405	72	All/repeat/satellite	Putative satellites (high confidence)	All/repeat/satellite	AGTCATGTAGCAGTATACATAGTGT	25	36	minisatellite	0.0144	Astacus astacus	Astacus	Astacidae
AasCL428	428	409	72	All/repeat/satellite	Putative satellites (high confidence)	All/repeat/satellite	AGTGGAAGTAGAGCATCATAGTACAGGTGTTCTGAGATGGT	41	43.9024	minisatellite	0.0144	Astacus astacus	Astacus	Astacidae
AasCL425	425	406	72	All/repeat/satellite	Putative satellites (high confidence)	All/repeat/satellite	ATTCATTACCTCTGTACATGTCACTGATCTGCCACTCATTATAGCAGCAAGCAGTTCATC	60	41.6667	minisatellite	0.0144	Astacus astacus	Astacus	Astacidae
AasCL431	431	412	72	All/repeat/satellite	Putative satellites (high confidence)	All/repeat/satellite	ATTGTTCTCGTGTTAGTGGATCTGAGGGTCTCTCAGGGACTAGCACCTACTTCTT	55	47.2727	minisatellite	0.0144	Astacus astacus	Astacus	Astacidae
AasCL427	427	408	72	All/repeat/satellite	Putative satellites (high confidence)	All/repeat/satellite	CAGTGCCTCATAGAACCATCTGTACAGCTAAACACGAGTGTTGGCAATCCTACGTCTCCACCTTTACTGGTGACACACCTCTCCCTCATATTTGTAAGAAGGCAGGTG	108	48.1481	satellite	0.0144	Astacus astacus	Astacus	Astacidae
AasCL429	429	410	72	All/repeat/satellite	Putative satellites (high confidence)	All/repeat/satellite	GCGTAACTAGTGGTCTGGTCACACCTTACTTCCTCCTGTGCAT	43	51.1628	minisatellite	0.0144	Astacus astacus	Astacus	Astacidae
AasCL426	426	407	72	All/repeat/satellite	Putative satellites (low confidence)	All/repeat/satellite	TGGTCAGGTACACCAAGTAGCAACACTAAGGACAAATGTAAGAGCTTTTATGATTCCA	58	39.6552	minisatellite	0.0144	Astacus astacus	Astacus	Astacidae
AasCL430	430	411	72	All/repeat/mobile_element/Class_I/LTR/Ty3_gypsy	Other	All/repeat/mobile_element/Class_I		0	NA	other	0.0144	Astacus astacus	Astacus	Astacidae
AasCL432	432	413	72	All	Other	All		0	NA	other	0.0144	Astacus astacus	Astacus	Astacidae
AasCL434	434	415	71	All/repeat/satellite	Putative satellites (high confidence)	All/repeat/satellite	GTAGAACCATCGCCCTGGTGCTGTAGTGGTCCTGATGTTGGTGTGTGGTTGGCGTG	56	57.1429	minisatellite	0.0142	Astacus astacus	Astacus	Astacidae
AasCL433	433	414	71	All/repeat/satellite	Putative satellites (high confidence)	All/repeat/satellite	GTCTTACCCTGTGTTAACCAGGCTCCCT	28	53.5714	minisatellite	0.0142	Astacus astacus	Astacus	Astacidae
AasCL443	443	424	70	All/repeat/satellite	Putative satellites (high confidence)	All/repeat/satellite	AAACATTGTAACACATGCCAACAT	24	33.3333	minisatellite	0.014	Astacus astacus	Astacus	Astacidae
AasCL437	437	418	70	All/repeat/satellite	Putative satellites (high confidence)	All/repeat/satellite	AACTGCCCTCAGGGTTAACTGAGCACACAAGTCCTCCTTCCTGCCACAAC	50	54	minisatellite	0.014	Astacus astacus	Astacus	Astacidae
AasCL439	439	420	70	All/repeat/satellite	Putative satellites (low confidence)	All/repeat/satellite	ATACTAGCAGTAATTAACCAAGGCTAACTACCTTGAATGTCAGATACAGGCATCTATAAACACATGACATAA	72	34.7222	minisatellite	0.014	Astacus astacus	Astacus	Astacidae
AasCL440	440	421	70	All/repeat/satellite	Putative satellites (high confidence)	All/repeat/satellite	CACCTTGCTGCGAGCAACATTACCAGCAGTGGC	33	57.5758	minisatellite	0.014	Astacus astacus	Astacus	Astacidae
AasCL436	436	417	70	All/repeat/satellite	Putative satellites (high confidence)	All/repeat/satellite	CTGCGTGTTCATGTGTTGATAGTGAGGGAGGGTGTATG	38	50	minisatellite	0.014	Astacus astacus	Astacus	Astacidae
AasCL442	442	423	70	All/repeat/satellite	Putative satellites (high confidence)	All/repeat/satellite	GAGCAATGTTGCCCGAGTGCTTTGCTTGTTTACCCCCGTCTA	42	52.381	minisatellite	0.014	Astacus astacus	Astacus	Astacidae
AasCL438	438	419	70	All/repeat/satellite	Putative satellites (high confidence)	All/repeat/satellite	GGAACACTAGGAGTTGTGATGTGTCACACACATCAGTCACTGTCGACGCCACGGA	55	52.7273	minisatellite	0.014	Astacus astacus	Astacus	Astacidae
AasCL441	441	422	70	All/repeat/satellite	Putative satellites (high confidence)	All/repeat/satellite	GTTGACTACCATGCCCTGCACCTTATAAATCTCCCCAGCACTA	43	48.8372	minisatellite	0.014	Astacus astacus	Astacus	Astacidae
AasCL435	435	416	70	All/repeat/satellite	Putative satellites (high confidence)	All/repeat/satellite	TAATGTTTGTTATCCTACAGATTACATGCAACTTTGG	37	32.4324	minisatellite	0.014	Astacus astacus	Astacus	Astacidae
AasCL444	444	425	69	All/repeat/satellite	Putative satellites (high confidence)	All/repeat/satellite	CTCTTCTCACCAAACATCTTAAGCCTCTACAACACCCACTGTC	43	46.5116	minisatellite	0.0138	Astacus astacus	Astacus	Astacidae
AasCL449	449	430	68	All/repeat/satellite	Putative satellites (high confidence)	All/repeat/satellite	ACAACGTCGCGTAATGACGTCGTTACAACGTCGCGTAATGACGTCGTT	48	50	minisatellite	0.0136	Astacus astacus	Astacus	Astacidae
AasCL448	448	429	68	All/repeat/satellite	Putative satellites (high confidence)	All/repeat/satellite	ACCCCACAACAACATTGTAACTAACCAATCACAGCACACTAAGATCTCGAGA	52	42.3077	minisatellite	0.0136	Astacus astacus	Astacus	Astacidae
AasCL447	447	428	68	All/repeat/satellite	Putative satellites (high confidence)	All/repeat/satellite	ACGAGTGTAGAGAGATCATTAAGCAACTAAAGACCAGTATATCAGCATATTGTGG	55	38.1818	minisatellite	0.0136	Astacus astacus	Astacus	Astacidae
AasCL446	446	427	68	All/repeat/satellite	Putative satellites (high confidence)	All/repeat/satellite	CCAAGAGAGCTAGCGAGGTATCAAGGTACCAACAATGTTGATGGCT	46	47.8261	minisatellite	0.0136	Astacus astacus	Astacus	Astacidae
AasCL452	452	433	68	All/repeat/satellite	Putative satellites (high confidence)	All/repeat/satellite	CCATGTGACCTTGTGGCTATGTCAACACTGGTGAACCAGGG	41	53.6585	minisatellite	0.0136	Astacus astacus	Astacus	Astacidae
AasCL455	455	436	68	All/repeat/satellite	Putative satellites (high confidence)	All/repeat/satellite	CGAAGCATTAAGGTGAGATAAAACCTGCATCTTGGGTCACCC	42	47.619	minisatellite	0.0136	Astacus astacus	Astacus	Astacidae
AasCL445	445	426	68	All/repeat/satellite	Putative satellites (high confidence)	All/repeat/satellite	GCTTCACCATGCTCCCTGCATGGTATGTCGCTGGACCACTT	41	56.0976	minisatellite	0.0136	Astacus astacus	Astacus	Astacidae
AasCL453	453	434	68	All/repeat/satellite	Putative satellites (high confidence)	All/repeat/satellite	GTACATCTCCTTCCTGGGCATATATAACCCCGGAG	35	51.4286	minisatellite	0.0136	Astacus astacus	Astacus	Astacidae
AasCL451	451	432	68	All/repeat/satellite	Putative satellites (high confidence)	All/repeat/satellite	TATTAGTGTCCCACGAGCTACTGTACATGACCATGGATGGTAATGATGGAGGCTTGTTGCTGG	63	47.619	minisatellite	0.0136	Astacus astacus	Astacus	Astacidae
AasCL450	450	431	68	All	Other	All		0	NA	other	0.0136	Astacus astacus	Astacus	Astacidae
AasCL454	454	435	68	All	Other	All		0	NA	other	0.0136	Astacus astacus	Astacus	Astacidae
AasCL459	459	440	67	All/repeat/satellite	Putative satellites (high confidence)	All/repeat/satellite	GCCTCAGAGAGGAACTGGTGAACACAAT	28	50	minisatellite	0.0134	Astacus astacus	Astacus	Astacidae
AasCL458	458	439	67	All/repeat/satellite	Putative satellites (high confidence)	All/repeat/satellite	GTGGTACACTGTAGCTGTGAGAAGAGGCTGTGGTGCGGTACACTGTAGCTGTGAGAAGAGGCTGTGGT	68	54.4118	minisatellite	0.0134	Astacus astacus	Astacus	Astacidae
AasCL456	456	437	67	All/repeat/satellite	Putative satellites (low confidence)	All/repeat/satellite	TCAGATACGCAAAGTTCATTCCGTTTCTCTGGTTCCACGTAGACGCGCTCCCTTGGAAGGACCGTAGGCCTCCGACTA	78	53.8462	minisatellite	0.0134	Astacus astacus	Astacus	Astacidae
AasCL457	457	438	67	All	Other	All		0	NA	other	0.0134	Astacus astacus	Astacus	Astacidae
AasCL468	468	449	66	All/repeat/satellite	Putative satellites (low confidence)	All/repeat/satellite	AGCTCAGAGGCAGTTAGCAGCAGAACAAGCACAGAGGCAGTTAGAAGCTGAGCA	54	51.8519	minisatellite	0.0132	Astacus astacus	Astacus	Astacidae
AasCL466	466	447	66	All/repeat/satellite	Putative satellites (low confidence)	All/repeat/satellite	AGTGCAGCTAGTTCTGTTAGTGTACTGGTAGCTAGTTGT	39	43.5897	minisatellite	0.0132	Astacus astacus	Astacus	Astacidae
AasCL471	471	452	66	All/repeat/satellite	Putative satellites (high confidence)	All/repeat/satellite	AGTGTTTTGTCCTGGTGTTACTCTTTACGTAAGCACCATAAGACTTGGTGGTAGTG	56	42.8571	minisatellite	0.0132	Astacus astacus	Astacus	Astacidae
AasCL465	465	446	66	All/repeat/satellite	Putative satellites (high confidence)	All/repeat/satellite	ATGTGATGCTGTGTAAACACAGCTGGGCTTTAAGAAAGGCTTCCTGCTGTAT	52	44.2308	minisatellite	0.0132	Astacus astacus	Astacus	Astacidae
AasCL460	460	441	66	All/repeat/satellite	Putative satellites (high confidence)	All/repeat/satellite	CAACTCCTGCTAAGTTACATTAATCCTGACATTGTACACGGTGATATA	48	37.5	minisatellite	0.0132	Astacus astacus	Astacus	Astacidae
AasCL461	461	442	66	All/repeat/satellite	Putative satellites (high confidence)	All/repeat/satellite	CGTGATCAATACCGCAGGTAAGGGTTTAGGGATCTACTGGTCACAAGGCAC	51	50.9804	minisatellite	0.0132	Astacus astacus	Astacus	Astacidae
AasCL470	470	451	66	All/repeat/satellite	Putative satellites (high confidence)	All/repeat/satellite	CTGGTTCACATAGTTTACAGTTGTTCACTGTTGGGGAGTGTGTCCTAGCT	50	46	minisatellite	0.0132	Astacus astacus	Astacus	Astacidae
AasCL464	464	445	66	All/repeat/satellite	Putative satellites (high confidence)	All/repeat/satellite	CTGTATTTGACAAGGTAGCGTGTATTACAGTTTAGATGTAGAGTGACAGTTGACT	55	38.1818	minisatellite	0.0132	Astacus astacus	Astacus	Astacidae
AasCL467	467	448	66	All/repeat/satellite	Putative satellites (low confidence)	All/repeat/satellite	GGTCACTTCCAGTAGCGACGAGTCGCACGGTGGAAACTGGCAGCAGACTAAGGCC	55	60	minisatellite	0.0132	Astacus astacus	Astacus	Astacidae
AasCL462	462	443	66	All/repeat/satellite	Putative satellites (high confidence)	All/repeat/satellite	GTAGCTGGGAAGGACCTTAGTACAGTCTTGGGAGAGCTGTCAGGTAAGAGAGTACTTACCGTAACC	66	50	minisatellite	0.0132	Astacus astacus	Astacus	Astacidae
AasCL472	472	453	66	All/repeat/satellite	Putative satellites (high confidence)	All/repeat/satellite	GTGTAGCAGTAGTGAATCACTACCATG	27	44.4444	minisatellite	0.0132	Astacus astacus	Astacus	Astacidae
AasCL469	469	450	66	All/repeat/satellite	Putative satellites (high confidence)	All/repeat/satellite	TGCAAGACTGGGGCAGCATGAGCCAGGGTAAGCGTGCCACATGTAATATAGGAGGCTGGTC	61	55.7377	minisatellite	0.0132	Astacus astacus	Astacus	Astacidae
AasCL463	463	444	66	All	Other	All		0	NA	other	0.0132	Astacus astacus	Astacus	Astacidae
AasCL473	473	454	66	All	Other	All		0	NA	other	0.0132	Astacus astacus	Astacus	Astacidae
AasCL476	476	457	65	All/repeat/satellite	Putative satellites (low confidence)	All/repeat/satellite	CAAGCACAATACTTACAGTGGGACGTTTAGTTAG	34	41.1765	minisatellite	0.013	Astacus astacus	Astacus	Astacidae
AasCL480	480	461	65	All/repeat/satellite	Putative satellites (low confidence)	All/repeat/satellite	CCACCACTACACACTCAACAACA	23	47.8261	minisatellite	0.013	Astacus astacus	Astacus	Astacidae
AasCL477	477	458	65	All/repeat/satellite	Putative satellites (low confidence)	All/repeat/satellite	GGTGAGTGTTTATGGTGACTGGTAGTGGAGGTGAGTGAT	39	48.7179	minisatellite	0.013	Astacus astacus	Astacus	Astacidae
AasCL475	475	456	65	All/repeat/satellite	Putative satellites (high confidence)	All/repeat/satellite	TAATGTTGTGTATCAGTACACATGTTCTGACTG	33	36.3636	minisatellite	0.013	Astacus astacus	Astacus	Astacidae
AasCL474	474	455	65	All	Other	All		0	NA	other	0.013	Astacus astacus	Astacus	Astacidae
AasCL478	478	459	65	All	Other	All		0	NA	other	0.013	Astacus astacus	Astacus	Astacidae
AasCL479	479	460	65	All	Other	All		0	NA	other	0.013	Astacus astacus	Astacus	Astacidae
AasCL493	493	474	64	All/repeat/satellite	Putative satellites (high confidence)	All/repeat/satellite	AGGAGTACTGGTGCTAAAGACACCCTGGGTACATA	35	48.5714	minisatellite	0.0128	Astacus astacus	Astacus	Astacidae
AasCL488	488	469	64	All/repeat/satellite	Putative satellites (high confidence)	All/repeat/satellite	AGTGTAACCAACACGTCGCTAACACTCAGGTGTTACACTAGTGAGCGCTGGAAGTATACTCAC	63	47.619	minisatellite	0.0128	Astacus astacus	Astacus	Astacidae
AasCL494	494	475	64	All/repeat/satellite	Putative satellites (high confidence)	All/repeat/satellite	AGTGTGCTATGGCTGCATTACTTCTGTA	28	42.8571	minisatellite	0.0128	Astacus astacus	Astacus	Astacidae
AasCL482	482	463	64	All/repeat/satellite	Putative satellites (high confidence)	All/repeat/satellite	ATGTAGTACAGTTATGGTGAGAGAAGATATCGTCACATC	39	38.4615	minisatellite	0.0128	Astacus astacus	Astacus	Astacidae
AasCL481	481	462	64	All/repeat/satellite	Putative satellites (high confidence)	All/repeat/satellite	CAAGCAAAGGGTACTATTGTCCCAGTGTTCGGA	33	48.4848	minisatellite	0.0128	Astacus astacus	Astacus	Astacidae
AasCL483	483	464	64	All/repeat/satellite	Putative satellites (high confidence)	All/repeat/satellite	CCACAGGACTAACAACACTGTAAACCATCATACCAGGAACGGATGAGGG	49	48.9796	minisatellite	0.0128	Astacus astacus	Astacus	Astacidae
AasCL490	490	471	64	All/repeat/satellite	Putative satellites (high confidence)	All/repeat/satellite	CGTACACAACAAAAAGCTTAGATGTCATTATGG	33	36.3636	minisatellite	0.0128	Astacus astacus	Astacus	Astacidae
AasCL489	489	470	64	All/repeat/satellite	Putative satellites (high confidence)	All/repeat/satellite	GAAACACATCAGTGCCGACTGACTGTTCCCAGCTGGAC	38	55.2632	minisatellite	0.0128	Astacus astacus	Astacus	Astacidae
AasCL486	486	467	64	All/repeat/satellite	Putative satellites (high confidence)	All/repeat/satellite	GCAGTATTCCAAGCGGGAGAGTGTAAGAGCTGAGCATGCA	40	52.5	minisatellite	0.0128	Astacus astacus	Astacus	Astacidae
AasCL487	487	468	64	All/repeat/satellite	Putative satellites (high confidence)	All/repeat/satellite	GGTGATCGCTAATATCGTTACCTCAGTC	28	46.4286	minisatellite	0.0128	Astacus astacus	Astacus	Astacidae
AasCL492	492	473	64	All/repeat/satellite	Putative satellites (high confidence)	All/repeat/satellite	GTCCTCACTCAGTGCTCGTCCAAGCTGCAACCC	33	60.6061	minisatellite	0.0128	Astacus astacus	Astacus	Astacidae
AasCL491	491	472	64	All/repeat/satellite	Putative satellites (high confidence)	All/repeat/satellite	GTGATCGGGAACACAGGATACATGGTGTGTGC	32	53.125	minisatellite	0.0128	Astacus astacus	Astacus	Astacidae
AasCL485	485	466	64	All/repeat/satellite	Putative satellites (high confidence)	All/repeat/satellite	TCCTCAGTAATCGTTGGTCATCACTGAGGACAGTGAGGGGATAGCCCCG	49	55.102	minisatellite	0.0128	Astacus astacus	Astacus	Astacidae
AasCL484	484	465	64	All/repeat/satellite	Putative satellites (high confidence)	All/repeat/satellite	TTATGGAGACAAGACTCCACACTAAGAACTGAATATCACAGCAAAGTGCAG	51	41.1765	minisatellite	0.0128	Astacus astacus	Astacus	Astacidae
AasCL499	499	480	63	All/repeat/satellite	Putative satellites (high confidence)	All/repeat/satellite	CAGGCAAGATACCGTAGCAAGTGTGAAGGAG	31	51.6129	minisatellite	0.0126	Astacus astacus	Astacus	Astacidae
AasCL498	498	479	63	All/repeat/satellite	Putative satellites (high confidence)	All/repeat/satellite	CTGGTGATACCGTCCTCACCAGGAGCAGTGCTGCTGCCC	39	64.1026	minisatellite	0.0126	Astacus astacus	Astacus	Astacidae
AasCL497	497	478	63	All/repeat/satellite	Putative satellites (high confidence)	All/repeat/satellite	CTTGACCAGGTCACCAGTCGCCTCATTAAGCACTACTCAAACA	43	48.8372	minisatellite	0.0126	Astacus astacus	Astacus	Astacidae
AasCL500	500	481	63	All/repeat/satellite	Putative satellites (high confidence)	All/repeat/satellite	GTATTTCTGCAACATCTATGCAAGGTGTTACAGAATGAAG	40	37.5	minisatellite	0.0126	Astacus astacus	Astacus	Astacidae
AasCL496	496	477	63	All/repeat/satellite	Putative satellites (high confidence)	All/repeat/satellite	TGACTGTTTCACCCACGTAGTG	22	50	minisatellite	0.0126	Astacus astacus	Astacus	Astacidae
AasCL501	501	482	63	All/repeat/satellite	Putative satellites (low confidence)	All/repeat/satellite	TGTATCCTCTGGTCCTTGTGCGAGTGTAT	29	48.2759	minisatellite	0.0126	Astacus astacus	Astacus	Astacidae
AasCL495	495	476	63	All	Other	All		0	NA	other	0.0126	Astacus astacus	Astacus	Astacidae
AasCL502	502	483	63	All	Other	All		0	NA	other	0.0126	Astacus astacus	Astacus	Astacidae
AasCL504	504	485	62	All/repeat/satellite	Putative satellites (high confidence)	All/repeat/satellite	AGGAAGAATCTCCCGCACAACATTAAGGC	29	48.2759	minisatellite	0.0124	Astacus astacus	Astacus	Astacidae
AasCL506	506	487	62	All/repeat/satellite	Putative satellites (high confidence)	All/repeat/satellite	ATCTGGAGTTAGTCTATGCCTATGCCTATGT	31	41.9355	minisatellite	0.0124	Astacus astacus	Astacus	Astacidae
AasCL511	511	492	62	All/repeat/satellite	Putative satellites (low confidence)	All/repeat/satellite	CCACCCGCCCTCAACGGTCTTGTGCGAGTACCACAGTCTCTGGTAGTAAACCTGCAAGACCACAAGACCAGGCAACTACATACCCTTGTATAAGACCATCTTCCCAATACTTTCACCTACCATTGTTCTTTTCC	134	48.5075	satellite	0.0124	Astacus astacus	Astacus	Astacidae
AasCL513	513	494	62	All/repeat/satellite	Putative satellites (high confidence)	All/repeat/satellite	GAACCAGAGTCTTCAGGTGTATAATATCTGGCAGCT	36	44.4444	minisatellite	0.0124	Astacus astacus	Astacus	Astacidae
AasCL510	510	491	62	All/repeat/satellite	Putative satellites (high confidence)	All/repeat/satellite	GCCACAGCATGAGTCATGGCTCTGAATAACGTCTCAGCGTTAGTGTTTGCGGGGCGTCCTGCACTGGAGATGAGT	75	54.6667	minisatellite	0.0124	Astacus astacus	Astacus	Astacidae
AasCL507	507	488	62	All/repeat/satellite	Putative satellites (high confidence)	All/repeat/satellite	GTAATTATATGACTCGTACCAAGCAGTACCACTATGCTGCGGACACAACTG	51	45.098	minisatellite	0.0124	Astacus astacus	Astacus	Astacidae
AasCL505	505	486	62	All/repeat/satellite	Putative satellites (high confidence)	All/repeat/satellite	GTTACGTTGCTAGAGTCACTGTCACTGGAGTCAGTCTCGTG	41	51.2195	minisatellite	0.0124	Astacus astacus	Astacus	Astacidae
AasCL503	503	484	62	All/repeat/satellite	Putative satellites (high confidence)	All/repeat/satellite	TAACACTCACTGGTCGTAAACTGGCGGCAG	30	53.3333	minisatellite	0.0124	Astacus astacus	Astacus	Astacidae
AasCL512	512	493	62	All/repeat/satellite	Putative satellites (high confidence)	All/repeat/satellite	TGGGCTGTCCGCTCGTTCAACGATGCTCCCTGGTCTGGCCTGACCACCCTGGAGGGTACCCGCTAGC	67	65.6716	minisatellite	0.0124	Astacus astacus	Astacus	Astacidae
AasCL509	509	490	62	All/repeat/satellite	Putative satellites (high confidence)	All/repeat/satellite	TTGCATCCACACCAGTACAACACTGAGTGTGTC	33	48.4848	minisatellite	0.0124	Astacus astacus	Astacus	Astacidae
AasCL508	508	489	62	All	Other	All		0	NA	other	0.0124	Astacus astacus	Astacus	Astacidae
AasCL514	514	495	61	All/repeat/satellite	Putative satellites (high confidence)	All/repeat/satellite	AAGGCACTATATGTGTCAAAGGTCGGTTCTGTCGTGAACC	40	47.5	minisatellite	0.0122	Astacus astacus	Astacus	Astacidae
AasCL515	515	496	61	All/repeat/satellite	Putative satellites (high confidence)	All/repeat/satellite	GATGTGCAGCTAGGTAAGAGCTGGTACTAGCAAGTATTCTGACCATCCAGGGATTATCTACACTCACCG	69	47.8261	minisatellite	0.0122	Astacus astacus	Astacus	Astacidae
AasCL516	516	497	61	All/repeat/satellite	Putative satellites (high confidence)	All/repeat/satellite	TCTCAGCTTACAGCGTTGTGGAGTGTGACTGTTGCATGGT	40	50	minisatellite	0.0122	Astacus astacus	Astacus	Astacidae
AasCL517	517	498	61	All/repeat/mobile_element/Class_I/LTR/Ty3_gypsy	Other	All/repeat/mobile_element/Class_I		0	NA	other	0.0122	Astacus astacus	Astacus	Astacidae
AasCL526	526	507	60	All/repeat/satellite	Putative satellites (high confidence)	All/repeat/satellite	ACGATGATACCTGTGTACCAGACTC	25	48	minisatellite	0.012	Astacus astacus	Astacus	Astacidae
AasCL525	525	506	60	All/repeat/satellite	Putative satellites (high confidence)	All/repeat/satellite	CAGCTATGGTCATTAGCAGTAACAGTGGTGTAGAGGTCACCTTGTACAATAAACACTGCTATACA	65	41.5385	minisatellite	0.012	Astacus astacus	Astacus	Astacidae
AasCL530	530	511	60	All/repeat/satellite	Putative satellites (high confidence)	All/repeat/satellite	CTGTCTTAATGGCCGAGTGTTAAGACAGGCTTGGTGTTGTTAA	43	44.186	minisatellite	0.012	Astacus astacus	Astacus	Astacidae
AasCL527	527	508	60	All/repeat/satellite	Putative satellites (high confidence)	All/repeat/satellite	CTGTTCCTGAAGGTCAGCCACTGCTTGAACAGTGGAGACAACCAAGGTCGGGTTGCTAGGGAGGGTGGGGCAGCTAGTAGCATCCATCTCTTGGTCCTGTTGTCGTGGCTGCTG	114	57.0175	satellite	0.012	Astacus astacus	Astacus	Astacidae
AasCL519	519	500	60	All/repeat/satellite	Putative satellites (high confidence)	All/repeat/satellite	GACGACATCAGCCTACCTGTATGGGTATAATCATACACCAGGT	43	46.5116	minisatellite	0.012	Astacus astacus	Astacus	Astacidae
AasCL520	520	501	60	All/repeat/satellite	Putative satellites (high confidence)	All/repeat/satellite	GCAGTGTACTCACTAGTTGTAGCTGGCTTGTGTATTTCCCATGTACATGGGTGTCCTAGCCTGAC	65	49.2308	minisatellite	0.012	Astacus astacus	Astacus	Astacidae
AasCL522	522	503	60	All/repeat/satellite	Putative satellites (high confidence)	All/repeat/satellite	GGCTACACCAGCAAGGGTTGACCAGGCAACACCAGCGATGGGTTGACCA	49	59.1837	minisatellite	0.012	Astacus astacus	Astacus	Astacidae
AasCL521	521	502	60	All/repeat/satellite	Putative satellites (high confidence)	All/repeat/satellite	GGTGCTCTTTCCCTGCCTCCATCAAGCCAACCAGGGCCTACTGAACCCTGCCATATTGTCCCTCCCG	67	59.7015	minisatellite	0.012	Astacus astacus	Astacus	Astacidae
AasCL528	528	509	60	All/repeat/satellite	Putative satellites (low confidence)	All/repeat/satellite	TGCTGCAGCATAGCTCTCATACAGGAGTACACATACTGATGACACTAG	48	45.8333	minisatellite	0.012	Astacus astacus	Astacus	Astacidae
AasCL518	518	499	60	All/repeat/satellite	Putative satellites (high confidence)	All/repeat/satellite	TTATCACCATCCGTATCTCATAGTCTTAGATTCCCTGACTGATGTGTTTGTGTCTTACATGAATGATGTCA	71	38.0282	minisatellite	0.012	Astacus astacus	Astacus	Astacidae
AasCL523	523	504	60	All	Other	All		0	NA	other	0.012	Astacus astacus	Astacus	Astacidae
AasCL524	524	505	60	All	Other	All		0	NA	other	0.012	Astacus astacus	Astacus	Astacidae
AasCL529	529	510	60	All	Other	All		0	NA	other	0.012	Astacus astacus	Astacus	Astacidae
AasCL531	531	512	60	All	Other	All		0	NA	other	0.012	Astacus astacus	Astacus	Astacidae
AasCL537	537	518	59	All/repeat/satellite	Putative satellites (high confidence)	All/repeat/satellite	AGACAGTACATGCACACACTAACACAACAAGA	32	40.625	minisatellite	0.0118	Astacus astacus	Astacus	Astacidae
AasCL533	533	514	59	All/repeat/satellite	Putative satellites (high confidence)	All/repeat/satellite	CCACGTTGTCACTGCTATATCACCATCACCTCACTATCACTCAGGTCCCACACTTGGGATCATATACTGACCATGTGGAGTAACAAACTGTTGGTGTCAGCATATGGCAGCTGTGG	116	48.2759	satellite	0.0118	Astacus astacus	Astacus	Astacidae
AasCL532	532	513	59	All/repeat/satellite	Putative satellites (high confidence)	All/repeat/satellite	GTGTCCTGAGGTACTCAAG	19	52.6316	minisatellite	0.0118	Astacus astacus	Astacus	Astacidae
AasCL535	535	516	59	All/repeat/satellite	Putative satellites (high confidence)	All/repeat/satellite	TGCCAGCGACCATCCTGGCCAGCCGTCAATCATCTCATGACACACACAC	49	57.1429	minisatellite	0.0118	Astacus astacus	Astacus	Astacidae
AasCL534	534	515	59	All/repeat/satellite	Putative satellites (high confidence)	All/repeat/satellite	TGTGACAGATTAGACCGTGCAGGAAGACTGTT	32	46.875	minisatellite	0.0118	Astacus astacus	Astacus	Astacidae
AasCL536	536	517	59	All	Other	All		0	NA	other	0.0118	Astacus astacus	Astacus	Astacidae
AasCL554	554	535	58	All/repeat/satellite	Putative satellites (high confidence)	All/repeat/satellite	AACGTCCCACTAACTGTATTTGGACCACCAACGTAACGTACC	42	47.619	minisatellite	0.0116	Astacus astacus	Astacus	Astacidae
AasCL548	548	529	58	All/repeat/satellite	Putative satellites (low confidence)	All/repeat/satellite	ACGGGAGCCTCAACCATCAGTCTTGCTACCCATAATCTTGGTAAACCC	48	50	minisatellite	0.0116	Astacus astacus	Astacus	Astacidae
AasCL547	547	528	58	All/repeat/satellite	Putative satellites (high confidence)	All/repeat/satellite	ACGGGGATAAATGTATGGTTATGGGTGTGGTGATTGTGCGCACTGTGTC	49	48.9796	minisatellite	0.0116	Astacus astacus	Astacus	Astacidae
AasCL538	538	519	58	All/repeat/satellite	Putative satellites (high confidence)	All/repeat/satellite	CAGTTCTGCACAACACCAACGCTGCCAGAAGCGCCTTCCACTGCTCAAGTACACAGTGTGTTGA	64	53.125	minisatellite	0.0116	Astacus astacus	Astacus	Astacidae
AasCL542	542	523	58	All/repeat/satellite	Putative satellites (high confidence)	All/repeat/satellite	CCTTGTCTTGCCTAACCCTGCTTTGTCTTGTGTAACCCTGCCCTG	45	53.3333	minisatellite	0.0116	Astacus astacus	Astacus	Astacidae
AasCL551	551	532	58	All/repeat/satellite	Putative satellites (high confidence)	All/repeat/satellite	CGGTACTACAGCACCACCAAGAAACACG	28	53.5714	minisatellite	0.0116	Astacus astacus	Astacus	Astacidae
AasCL544	544	525	58	All/repeat/satellite	Putative satellites (high confidence)	All/repeat/satellite	CTATAATATGCTGGAGTTCCTGGTGTGTTCCTATGAAGTGTCTGAGGTGTAGACTAACATAC	62	41.9355	minisatellite	0.0116	Astacus astacus	Astacus	Astacidae
AasCL545	545	526	58	All/repeat/satellite	Putative satellites (high confidence)	All/repeat/satellite	CTGGGGAACTATACCTTGTACTGCCCGGAGGTATATTGTTGGGTCTGGGTGGTGAGGCAAGGGTGGTGGACTCTCACCCGCGATCA	86	56.9767	minisatellite	0.0116	Astacus astacus	Astacus	Astacidae
AasCL546	546	527	58	All/repeat/satellite	Putative satellites (high confidence)	All/repeat/satellite	GATGTGCCTGTATCATCATGTTGGGCACTCCCT	33	51.5152	minisatellite	0.0116	Astacus astacus	Astacus	Astacidae
AasCL550	550	531	58	All/repeat/satellite	Putative satellites (high confidence)	All/repeat/satellite	GCCAAGTGATAAGTGACGAGACCAATAATACAG	33	42.4242	minisatellite	0.0116	Astacus astacus	Astacus	Astacidae
AasCL541	541	522	58	All/repeat/satellite	Putative satellites (high confidence)	All/repeat/satellite	GTCTTCCGTTGTTGGGACATATAGTACTCTGTGACCATCGAAGTGTCACTCTCTCT	56	46.4286	minisatellite	0.0116	Astacus astacus	Astacus	Astacidae
AasCL543	543	524	58	All/repeat/satellite	Putative satellites (high confidence)	All/repeat/satellite	GTGAACAACATTGACGGGTTCTAACACCACCA	32	46.875	minisatellite	0.0116	Astacus astacus	Astacus	Astacidae
AasCL540	540	521	58	All/repeat/satellite	Putative satellites (high confidence)	All/repeat/satellite	GTTCTTAATAGTGCAGATAGTTGTGTAGTTGTTA	34	32.3529	minisatellite	0.0116	Astacus astacus	Astacus	Astacidae
AasCL553	553	534	58	All/repeat/satellite	Putative satellites (high confidence)	All/repeat/satellite	GTTTCTCCATCTCTACCTGTAATATGTACATGTTGTTGTTGACTCTCACACTCCCACCCCAACA	64	43.75	minisatellite	0.0116	Astacus astacus	Astacus	Astacidae
AasCL539	539	520	58	All/repeat/satellite	Putative satellites (high confidence)	All/repeat/satellite	TATACTGGCAACGTTATGGTCAGTCACCCCTCTCATGGCAATGG	44	50	minisatellite	0.0116	Astacus astacus	Astacus	Astacidae
AasCL549	549	530	58	All/repeat/satellite	Putative satellites (high confidence)	All/repeat/satellite	TGGGGTGACCTTTGACATACCGCCAGCTTCCTGTGCTTCATGAAGGTAAAAATGCTCCGGAATGA	65	49.2308	minisatellite	0.0116	Astacus astacus	Astacus	Astacidae
AasCL552	552	533	58	All	Other	All		0	NA	other	0.0116	Astacus astacus	Astacus	Astacidae
AasCL555	555	536	57	All/repeat/satellite	Putative satellites (high confidence)	All/repeat/satellite	GGAGCACACCACTTCCGTATATACGCTGGTGGGACCACCATGCACAGTCTAGGGCAACACACTGACCATCCAG	73	56.1644	minisatellite	0.0114	Astacus astacus	Astacus	Astacidae
AasCL556	556	537	57	All/repeat/satellite	Putative satellites (high confidence)	All/repeat/satellite	TAGTACGACTCTCGCTCATACAGCAATGAAGCGTGACAATGACTGGGC	48	50	minisatellite	0.0114	Astacus astacus	Astacus	Astacidae
AasCL563	563	544	56	All/repeat/satellite	Putative satellites (high confidence)	All/repeat/satellite	AACAAGAAACATTGCAGGTACAATCAACAAGTGATGGCTTCT	42	38.0952	minisatellite	0.0112	Astacus astacus	Astacus	Astacidae
AasCL565	565	546	56	All/repeat/satellite	Putative satellites (high confidence)	All/repeat/satellite	ACGCAGCTGGGTTGTTCATCCTGTCACTTGTACCCAG	37	54.0541	minisatellite	0.0112	Astacus astacus	Astacus	Astacidae
AasCL568	568	549	56	All/repeat/satellite	Putative satellites (high confidence)	All/repeat/satellite	AGTGTGATAGTATGGAGCAGCCTTCACATGT	31	45.1613	minisatellite	0.0112	Astacus astacus	Astacus	Astacidae
AasCL570	570	551	56	All/repeat/satellite	Putative satellites (high confidence)	All/repeat/satellite	ATATCCTCTGGTGAACAAGGGTGAAGTACAATATCTTCTGGTGAACAAGAGATGATGAGCA	61	40.9836	minisatellite	0.0112	Astacus astacus	Astacus	Astacidae
AasCL562	562	543	56	All/repeat/satellite	Putative satellites (high confidence)	All/repeat/satellite	CACAATGTTAACACATCTTCAAGGTTGTTACAACGTCTA	39	35.8974	minisatellite	0.0112	Astacus astacus	Astacus	Astacidae
AasCL560	560	541	56	All/repeat/satellite	Putative satellites (high confidence)	All/repeat/satellite	CAGACACAACAGTGGTAACTGTACTCACACGGTCAGCT	38	50	minisatellite	0.0112	Astacus astacus	Astacus	Astacidae
AasCL559	559	540	56	All/repeat/satellite	Putative satellites (high confidence)	All/repeat/satellite	CAGCCCCCAGCCTCACAAACTTGAAGAACCTGGCTGCACTACGCAGCCAGCATGAGACCTGGTGTTTCCACCCGGGGGAAG	81	60.4938	minisatellite	0.0112	Astacus astacus	Astacus	Astacidae
AasCL566	566	547	56	All/repeat/satellite	Putative satellites (high confidence)	All/repeat/satellite	GACGCACCAACAATGTCTCACACTGCTCCCGACAGATTAGTCTTCAAGTGGTGTCACAATTGCTGGTAAAGTACAGCCAAGACGTGGGAATTACAACACAC	101	47.5248	satellite	0.0112	Astacus astacus	Astacus	Astacidae
AasCL561	561	542	56	All/repeat/satellite	Putative satellites (low confidence)	All/repeat/satellite	GGCCAATAACATAATCAAGTCTGCCGCCCCTGAGATGTGTGACCGTTGACAGCATTATTGATGAGACCGT	70	48.5714	minisatellite	0.0112	Astacus astacus	Astacus	Astacidae
AasCL558	558	539	56	All/repeat/satellite	Putative satellites (high confidence)	All/repeat/satellite	TGCATGTAACCCTTCATATAGTCTAGGGTAGC	32	43.75	minisatellite	0.0112	Astacus astacus	Astacus	Astacidae
AasCL567	567	548	56	All/repeat/satellite	Putative satellites (high confidence)	All/repeat/satellite	TGTGCAGTGTATGTTGTAGAAACTT	25	36	minisatellite	0.0112	Astacus astacus	Astacus	Astacidae
AasCL557	557	538	56	All/repeat/satellite	Putative satellites (high confidence)	All/repeat/satellite	TTGCCTACCTGATGACCTGCATATC	25	48	minisatellite	0.0112	Astacus astacus	Astacus	Astacidae
AasCL564	564	545	56	All	Other	All		0	NA	other	0.0112	Astacus astacus	Astacus	Astacidae
AasCL569	569	550	56	All	Other	All		0	NA	other	0.0112	Astacus astacus	Astacus	Astacidae
AasCL573	573	554	55	All/repeat/satellite	Putative satellites (high confidence)	All/repeat/satellite	GACAATGTTCTCAGCAGTGTGTTGTAACAATGTTGGTAACATT	43	37.2093	minisatellite	0.011	Astacus astacus	Astacus	Astacidae
AasCL571	571	552	55	All/repeat/satellite	Putative satellites (high confidence)	All/repeat/satellite	GCTGGGAGTGTTGAAGGGTTGTGTTGACGACTGGCCA	37	56.7568	minisatellite	0.011	Astacus astacus	Astacus	Astacidae
AasCL572	572	553	55	All/repeat/satellite	Putative satellites (high confidence)	All/repeat/satellite	GGGGCCCCTGGCTGTAAGGTTGCATGGGGCCCCTGGCTGTAAGGTTGCAT	50	64	minisatellite	0.011	Astacus astacus	Astacus	Astacidae
AasCL574	574	555	54	All/repeat/satellite	Putative satellites (high confidence)	All/repeat/satellite	ACTCAGGATGGACTGAGAAGGAAACATCATAGCAAGGAAC	40	45	minisatellite	0.0108	Astacus astacus	Astacus	Astacidae
AasCL575	575	556	54	All/repeat/satellite	Putative satellites (low confidence)	All/repeat/satellite	CACATCCTACAATATGTGAGGCTACAGAACCATGTGCCT	39	46.1538	minisatellite	0.0108	Astacus astacus	Astacus	Astacidae
AasCL583	583	564	54	All/repeat/satellite	Putative satellites (high confidence)	All/repeat/satellite	CCCCATAATGTCCTGAGCTACCTTGTGTTGT	31	48.3871	minisatellite	0.0108	Astacus astacus	Astacus	Astacidae
AasCL578	578	559	54	All/repeat/satellite	Putative satellites (high confidence)	All/repeat/satellite	CTGTGGAAACCTTAAGGTACTTTCATGGTGTTA	33	39.3939	minisatellite	0.0108	Astacus astacus	Astacus	Astacidae
AasCL577	577	558	54	All/repeat/satellite	Putative satellites (high confidence)	All/repeat/satellite	GATGTGTCTACTTGGTAGTGGAGATAGATGTGTC	34	44.1176	minisatellite	0.0108	Astacus astacus	Astacus	Astacidae
AasCL576	576	557	54	All/repeat/satellite	Putative satellites (high confidence)	All/repeat/satellite	GCAGCAGTGTCAGCAGGTCTAGCAGTAGTTGCATAA	36	50	minisatellite	0.0108	Astacus astacus	Astacus	Astacidae
AasCL581	581	562	54	All/repeat	Putative satellites (high confidence)	All/repeat/satellite	GCTTGGCAAGGGACACAGAACACCATCGATACTTCCGTCCATGGTGCAGCAGGTAGTGGTGAAGGTTGCAGAGGTGTTGGTCTTGAGGTATACACTGCA	99	52.5253	minisatellite	0.0108	Astacus astacus	Astacus	Astacidae
AasCL586	586	567	54	All/repeat/satellite	Putative satellites (high confidence)	All/repeat/satellite	GGGTTGTAATGATATGCCTAGGTGGGAGGGCCATGCTGCTTGACATGCAGCAGGTTGAACAGCTAGTAGAGCTGGTGGCAGTACTTGGCAACCGTGCTCCATGGTGGTGTGGACCGGG	118	56.7797	satellite	0.0108	Astacus astacus	Astacus	Astacidae
AasCL584	584	565	54	All/repeat/satellite	Putative satellites (high confidence)	All/repeat/satellite	GTAGTTAAGCACACTTATTCCCCTCACAGCCCTCGCACCAACCAC	45	53.3333	minisatellite	0.0108	Astacus astacus	Astacus	Astacidae
AasCL582	582	563	54	All/repeat/satellite	Putative satellites (high confidence)	All/repeat/satellite	GTCGTAGATGACCTGATGTTCTTCACAGTTGAGACCCCTTGTTCAATGTTGCAGTCAACT	60	45	minisatellite	0.0108	Astacus astacus	Astacus	Astacidae
AasCL579	579	560	54	All/repeat/satellite	Putative satellites (high confidence)	All/repeat/satellite	TGCCTCTGGGAAGGTCGCTCGCAGTGCTGTGTCAAAGGTTACAGCCTCCTGATGACTGCGGAAGTAGTCTTGTGCTGTGGGGTGTATCCTGGAGATACGAC	101	55.4455	satellite	0.0108	Astacus astacus	Astacus	Astacidae
AasCL580	580	561	54	All/repeat/mobile_element/Class_I/LTR/Ty3_gypsy	Other	All/repeat/mobile_element/Class_I		0	NA	other	0.0108	Astacus astacus	Astacus	Astacidae
AasCL585	585	566	54	All	Other	All		0	NA	other	0.0108	Astacus astacus	Astacus	Astacidae
AasCL590	590	571	53	All/repeat/satellite	Putative satellites (high confidence)	All/repeat/satellite	ACCTTACTGTGTGTCATT	18	38.8889	minisatellite	0.0106	Astacus astacus	Astacus	Astacidae
AasCL591	591	572	53	All/repeat/satellite	Putative satellites (high confidence)	All/repeat/satellite	CAACAGTATTACCACCTTCACCTGTAACCTTGCCCACATTC	41	46.3415	minisatellite	0.0106	Astacus astacus	Astacus	Astacidae
AasCL593	593	574	53	All/repeat/satellite	Putative satellites (high confidence)	All/repeat/satellite	CACATTGTGCTTGCATCCACATGGTGAAGTAG	32	46.875	minisatellite	0.0106	Astacus astacus	Astacus	Astacidae
AasCL588	588	569	53	All/repeat/satellite	Putative satellites (high confidence)	All/repeat/satellite	CCATCCCTCACGCCAGAACACAAGA	25	56	minisatellite	0.0106	Astacus astacus	Astacus	Astacidae
AasCL592	592	573	53	All/repeat/satellite	Putative satellites (high confidence)	All/repeat/satellite	CTGCCGTGGATGTTCAGGTGTCGCCTGGTGTGATAGAGCAGCTACTGTCTACGAGGTGGGGTGGCCTGCC	70	61.4286	minisatellite	0.0106	Astacus astacus	Astacus	Astacidae
AasCL587	587	568	53	All/repeat/satellite	Putative satellites (high confidence)	All/repeat/satellite	GCCAGTTCTGTGTATCTCACACACACTACTGG	32	50	minisatellite	0.0106	Astacus astacus	Astacus	Astacidae
AasCL589	589	570	53	All	Other	All		0	NA	other	0.0106	Astacus astacus	Astacus	Astacidae
AasCL594	594	575	53	All	Other	All		0	NA	other	0.0106	Astacus astacus	Astacus	Astacidae
AasCL596	596	577	52	All/repeat/satellite	Putative satellites (high confidence)	All/repeat/satellite	GAGCAGGTCAATTGTATCCAAGACCTCATAG	31	45.1613	minisatellite	0.0104	Astacus astacus	Astacus	Astacidae
AasCL601	601	582	52	All/repeat/satellite	Putative satellites (high confidence)	All/repeat/satellite	GATGGTGGTGGAGTTACTACCAGCCTGCTAGTG	33	54.5455	minisatellite	0.0104	Astacus astacus	Astacus	Astacidae
AasCL600	600	581	52	All/repeat/satellite	Putative satellites (high confidence)	All/repeat/satellite	GGGTTATTCCCATAACTGGTACTATACAACAGGACCA	37	43.2432	minisatellite	0.0104	Astacus astacus	Astacus	Astacidae
AasCL604	604	585	52	All/repeat/satellite	Putative satellites (high confidence)	All/repeat/satellite	GGTAATGTTACCCGCACACACTCTGGTGTA	30	50	minisatellite	0.0104	Astacus astacus	Astacus	Astacidae
AasCL599	599	580	52	All/repeat/satellite	Putative satellites (low confidence)	All/repeat/satellite	GTGCCATGTTGAAGAGTGTCCAGCTGGAGCAGTCTGTAGTTGCT	44	52.2727	minisatellite	0.0104	Astacus astacus	Astacus	Astacidae
AasCL598	598	579	52	All/repeat/satellite	Putative satellites (high confidence)	All/repeat/satellite	TAGACGAGGCTGGTGGTGGAGTGTGTCACTCTTGCTGAGTGCTGCCAGGCTG	52	59.6154	minisatellite	0.0104	Astacus astacus	Astacus	Astacidae
AasCL603	603	584	52	All/repeat/satellite	Putative satellites (high confidence)	All/repeat/satellite	TAGTGTGATTATGTCCTTGTCGTGCGTGGAGGGCAGG	37	54.0541	minisatellite	0.0104	Astacus astacus	Astacus	Astacidae
AasCL597	597	578	52	All/repeat/satellite	Putative satellites (high confidence)	All/repeat/satellite	TGAATAATGAGAAACTCACAATTCAACTCTAGCACTGGTACGGTTATCATCCCAGCTCGTGTCTTGCCACTCTCACATTAATGGAACACCTGTA	94	42.5532	minisatellite	0.0104	Astacus astacus	Astacus	Astacidae
AasCL605	605	586	52	All/repeat/satellite	Putative satellites (high confidence)	All/repeat/satellite	TGATGGTACTCACTACTATGGACGTTAACGT	31	41.9355	minisatellite	0.0104	Astacus astacus	Astacus	Astacidae
AasCL595	595	576	52	All/repeat/satellite	Putative satellites (high confidence)	All/repeat/satellite	TGTAGCCCTCAGTGGTTAGACAT	23	47.8261	minisatellite	0.0104	Astacus astacus	Astacus	Astacidae
AasCL602	602	583	52	All/repeat/satellite	Putative satellites (high confidence)	All/repeat/satellite	TGTCTTAGCTAGTTAGGGTTGTATGCATGCAGGTAGTTGATAGTACG	47	42.5532	minisatellite	0.0104	Astacus astacus	Astacus	Astacidae
AasCL606	606	587	52	All	Other	All		0	NA	other	0.0104	Astacus astacus	Astacus	Astacidae
AasCL607	607	588	52	All	Other	All		0	NA	other	0.0104	Astacus astacus	Astacus	Astacidae
AasCL608	608	589	51	All/repeat/satellite	Putative satellites (high confidence)	All/repeat/satellite	TATCACATTGTTAGGTCTGGTTAGTGACCACTGTATCACCCTG	43	44.186	minisatellite	0.0102	Astacus astacus	Astacus	Astacidae
AasCL609	609	590	51	All	Other	All		0	NA	other	0.0102	Astacus astacus	Astacus	Astacidae
AasCL610	610	591	51	All	Other	All		0	NA	other	0.0102	Astacus astacus	Astacus	Astacidae
AasCL615	615	595	50	All/repeat/satellite	Putative satellites (high confidence)	All/repeat/satellite	CAAAACACCAGCTTATGAGGCAACTGTAATGTTAAAGTAATAATGAACTACAACAATAATAGTGA	65	30.7692	minisatellite	0.01	Astacus astacus	Astacus	Astacidae
AasCL618	618	598	50	All/repeat/satellite	Putative satellites (high confidence)	All/repeat/satellite	CATATAACACCAGCTCCAGGGGGACTGTCTGCCC	34	58.8235	minisatellite	0.01	Astacus astacus	Astacus	Astacidae
AasCL611	611	592	50	All/repeat/satellite	Putative satellites (high confidence)	All/repeat/satellite	CTCAGTATAGCCAGCATTGACAATAGTTATTGTTGAGCA	39	38.4615	minisatellite	0.01	Astacus astacus	Astacus	Astacidae
AasCL619	619	599	50	All/repeat/satellite	Putative satellites (high confidence)	All/repeat/satellite	CTCTTCAAGGTTTGGTAATACATG	24	37.5	minisatellite	0.01	Astacus astacus	Astacus	Astacidae
AasCL616	616	596	50	All/repeat/satellite	Putative satellites (high confidence)	All/repeat/satellite	GTGTCTTAAGCACACACAGCTGGGAGAGTTTGTT	34	47.0588	minisatellite	0.01	Astacus astacus	Astacus	Astacidae
AasCL613	613	594	50	All/repeat/satellite	Putative satellites (high confidence)	All/repeat/satellite	TAACGCACAAGTCATCAACTGCGCCACGCCATAACCAACCGTACTTAACCTGAGTGACCGAG	62	51.6129	minisatellite	0.01	Astacus astacus	Astacus	Astacidae
AasCL617	617	597	50	All/repeat/satellite	Putative satellites (high confidence)	All/repeat/satellite	TACACCGGAGGTTATTATGACTGGGAACACATCCTTCACTATGATCACTGATGATGCTAGACTGTACTACACTACGTGGTTGTGAGGA	88	44.3182	minisatellite	0.01	Astacus astacus	Astacus	Astacidae
AasCL612	612	593	50	All/repeat/satellite	Putative satellites (low confidence)	All/repeat/satellite	TCTGGCAGCCTGGTGAATGATGCAACAATTATAAGCCTACCTACAATGATGGTAAAGGAGTCAGGCGACG	70	47.1429	minisatellite	0.01	Astacus astacus	Astacus	Astacidae
AasCL620	620	600	50	All/repeat/satellite	Putative satellites (high confidence)	All/repeat/satellite	TGAATGGACAGTTCAGGGAGCACTGAGAAGGATGACAGATGCAA	44	47.7273	minisatellite	0.01	Astacus astacus	Astacus	Astacidae
AasCL614	614	176	50	All	Other	All		0	NA	other	0.01	Astacus astacus	Astacus	Astacidae
AbiCL1	1	2	44282	All/repeat/satellite	Putative satellites (high confidence)	All/repeat/satellite	AGCAGGGACGATTGAAACTTC	21	47.619	minisatellite	8.8564	Austropotamobius bihariensis	Austropotamobius	Astacidae
AbiCL2	2	3	19391	All/repeat/satellite	Putative satellites (high confidence)	All/repeat/satellite	TGGGCGGAAGTTTCAAGTGGC	21	57.1429	minisatellite	3.8782	Austropotamobius bihariensis	Austropotamobius	Astacidae
AbiCL3	3	1	9858	All/repeat/mobile_element/Class_I/DIRS	Other	All/repeat/mobile_element/Class_I		0	NA	other	1.9716	Austropotamobius bihariensis	Austropotamobius	Astacidae
AbiCL4	4	1	8910	All/repeat/mobile_element/Class_I/DIRS	Other	All/repeat/mobile_element/Class_I		0	NA	other	1.782	Austropotamobius bihariensis	Austropotamobius	Astacidae
AbiCL5	5	1	8437	All/repeat/mobile_element/Class_I/DIRS	Other	All/repeat/mobile_element/Class_I		0	NA	other	1.6874	Austropotamobius bihariensis	Austropotamobius	Astacidae
AbiCL6	6	7	6722	All/repeat/mobile_element/Class_I/LINE	Other	All/repeat/mobile_element/Class_I		0	NA	other	1.3444	Austropotamobius bihariensis	Austropotamobius	Astacidae
AbiCL7	7	1	6589	All/repeat/mobile_element/Class_I/DIRS	Other	All/repeat/mobile_element/Class_I		0	NA	other	1.3178	Austropotamobius bihariensis	Austropotamobius	Astacidae
AbiCL8	8	1	6250	All/repeat/mobile_element/Class_I/DIRS	Other	All/repeat/mobile_element/Class_I		0	NA	other	1.25	Austropotamobius bihariensis	Austropotamobius	Astacidae
AbiCL9	9	1	6008	All/repeat/mobile_element/Class_I/DIRS	Other	All/repeat/mobile_element/Class_I		0	NA	other	1.2016	Austropotamobius bihariensis	Austropotamobius	Astacidae
AbiCL10	10	9	5821	All/repeat/mobile_element/Class_I/LINE	Other	All/repeat/mobile_element/Class_I		0	NA	other	1.1642	Austropotamobius bihariensis	Austropotamobius	Astacidae
AbiCL11	11	1	5393	All/repeat/mobile_element/Class_I/DIRS	Other	All/repeat/mobile_element/Class_I		0	NA	other	1.0786	Austropotamobius bihariensis	Austropotamobius	Astacidae
AbiCL12	12	1	5210	All/repeat/mobile_element/Class_I/DIRS	Other	All/repeat/mobile_element/Class_I		0	NA	other	1.042	Austropotamobius bihariensis	Austropotamobius	Astacidae
AbiCL13	13	5	5171	All/repeat/mobile_element/Class_I/LINE	Other	All/repeat/mobile_element/Class_I		0	NA	other	1.0342	Austropotamobius bihariensis	Austropotamobius	Astacidae
AbiCL14	14	6	4633	All/repeat/mobile_element/Class_I/Penelope	Other	All/repeat/mobile_element/Class_I		0	NA	other	0.9266	Austropotamobius bihariensis	Austropotamobius	Astacidae
AbiCL15	15	5	3592	All/repeat/mobile_element/Class_I/LINE	Other	All/repeat/mobile_element/Class_I		0	NA	other	0.7184	Austropotamobius bihariensis	Austropotamobius	Astacidae
AbiCL16	16	4	3533	All/repeat/mobile_element/Class_I/LINE	Other	All/repeat/mobile_element/Class_I		0	NA	other	0.7066	Austropotamobius bihariensis	Austropotamobius	Astacidae
AbiCL17	17	4	3448	All/repeat/mobile_element/Class_I/LINE	Other	All/repeat/mobile_element/Class_I		0	NA	other	0.6896	Austropotamobius bihariensis	Austropotamobius	Astacidae
AbiCL18	18	12	3413	All/repeat/mobile_element/Class_I/LINE	Other	All/repeat/mobile_element/Class_I		0	NA	other	0.6826	Austropotamobius bihariensis	Austropotamobius	Astacidae
AbiCL19	19	8	3370	All/repeat/mobile_element/Class_I/LTR/Ty3_gypsy	Other	All/repeat/mobile_element/Class_I		0	NA	other	0.674	Austropotamobius bihariensis	Austropotamobius	Astacidae
AbiCL20	20	14	3292	All/repeat/mobile_element/Class_I/LINE	Other	All/repeat/mobile_element/Class_I		0	NA	other	0.6584	Austropotamobius bihariensis	Austropotamobius	Astacidae
AbiCL21	21	6	3290	All/repeat/mobile_element/Class_I/Penelope	Other	All/repeat/mobile_element/Class_I		0	NA	other	0.658	Austropotamobius bihariensis	Austropotamobius	Astacidae
AbiCL22	22	10	3288	All/repeat/mobile_element/Class_I/LINE	Other	All/repeat/mobile_element/Class_I		0	NA	other	0.6576	Austropotamobius bihariensis	Austropotamobius	Astacidae
AbiCL23	23	1	3265	All/repeat/mobile_element/Class_I/DIRS	Other	All/repeat/mobile_element/Class_I		0	NA	other	0.653	Austropotamobius bihariensis	Austropotamobius	Astacidae
AbiCL24	24	11	2980	All/repeat/mobile_element/Class_I/DIRS	Other	All/repeat/mobile_element/Class_I		0	NA	other	0.596	Austropotamobius bihariensis	Austropotamobius	Astacidae
AbiCL25	25	16	2930	All/repeat/rDNA/45S_rDNA/25S_rDNA	Other	All/repeat/rDNA		0	NA	other	0.586	Austropotamobius bihariensis	Austropotamobius	Astacidae
AbiCL26	26	17	2834	All/repeat/satellite	Putative satellites (high confidence)	All/repeat/satellite	TATCCTAACCTACAAACACCAGGGTACTTAGATAACCCCTTGTAACCTAGCCCCTCCC	58	48.2759	minisatellite	0.5668	Austropotamobius bihariensis	Austropotamobius	Astacidae
AbiCL27	27	18	2775	All	Other	All		0	NA	other	0.555	Austropotamobius bihariensis	Austropotamobius	Astacidae
AbiCL28	28	19	2710	All/repeat/satellite	Putative satellites (high confidence)	All/repeat/satellite	GGCGAAGTTTCAGGTCACTGG	21	57.1429	minisatellite	0.542	Austropotamobius bihariensis	Austropotamobius	Astacidae
AbiCL29	29	4	2694	All/repeat/mobile_element/Class_I/LINE	Other	All/repeat/mobile_element/Class_I		0	NA	other	0.5388	Austropotamobius bihariensis	Austropotamobius	Astacidae
AbiCL30	30	20	2509	All	Other	All		0	NA	other	0.5018	Austropotamobius bihariensis	Austropotamobius	Astacidae
AbiCL31	31	21	2337	All	Other	All		0	NA	other	0.4674	Austropotamobius bihariensis	Austropotamobius	Astacidae
AbiCL32	32	15	2288	All/repeat/satellite	Putative satellites (high confidence)	All/repeat/satellite	TTAAAGACACTTCCAACTTATTGACATTTCGTTTAGAATGGTACATTGGCTCAGCCTAAGGTCTGCTACGCCTGGCCGGCATGCACGACCGGCAAAAGTCTCACAGGCCGAAACACAAGTGCCGTCGCTCCATTCTTCCTAGGTAGTAAGGCCACCTGACTTAATACTTCAACCATTGCCTGACCACGGCCGGCCACATTGCTACACCGTCCCTGAGGCCCTCTGGTCGAGTCTCGCCTGGACCTTGCCGCCATACATAGTGGGTAAACGGCGGGAGTTGTTGGGGGGTGGGGGTG	296	55.0676	satellite	0.4576	Austropotamobius bihariensis	Austropotamobius	Astacidae
AbiCL33	33	22	2252	All/repeat/mobile_element/Class_I/LINE	Other	All/repeat/mobile_element/Class_I		0	NA	other	0.4504	Austropotamobius bihariensis	Austropotamobius	Astacidae
AbiCL34	34	23	2227	All/repeat/satellite	Putative satellites (high confidence)	All/repeat/satellite	CAAGGTAAGTTTCTCACAAGTCTAATGTAAAACATGTCTATATGTAGTTGTTCTCACCTATATGTGCCTG	70	35.7143	minisatellite	0.4454	Austropotamobius bihariensis	Austropotamobius	Astacidae
AbiCL35	35	1	2151	All/repeat/mobile_element/Class_I/DIRS	Other	All/repeat/mobile_element/Class_I		0	NA	other	0.4302	Austropotamobius bihariensis	Austropotamobius	Astacidae
AbiCL36	36	24	2148	All/repeat/rDNA/45S_rDNA/18S_rDNA	Other	All/repeat/rDNA		0	NA	other	0.4296	Austropotamobius bihariensis	Austropotamobius	Astacidae
AbiCL37	37	13	1940	All/repeat/mobile_element/Class_I/LTR/Ty3_gypsy	Other	All/repeat/mobile_element/Class_I		0	NA	other	0.388	Austropotamobius bihariensis	Austropotamobius	Astacidae
AbiCL38	38	8	1887	All/repeat/mobile_element/Class_I/LTR/Ty3_gypsy	Other	All/repeat/mobile_element/Class_I		0	NA	other	0.3774	Austropotamobius bihariensis	Austropotamobius	Astacidae
AbiCL39	39	25	1839	All/repeat/satellite	Putative satellites (low confidence)	All/repeat/satellite	GCTGGTTGGTCAGTAAGCTATTGTGTGTGCCTTAATAACCTTCCATAGGTTGATAGGCCTTAAGCCCAACACCAAACTT	79	44.3038	minisatellite	0.3678	Austropotamobius bihariensis	Austropotamobius	Astacidae
AbiCL40	40	26	1775	All/repeat/mobile_element/Class_I/LINE	Other	All/repeat/mobile_element/Class_I		0	NA	other	0.355	Austropotamobius bihariensis	Austropotamobius	Astacidae
AbiCL41	41	27	1729	All/repeat/mobile_element/Class_I/LTR/Ty3_gypsy	Other	All/repeat/mobile_element/Class_I		0	NA	other	0.3458	Austropotamobius bihariensis	Austropotamobius	Astacidae
AbiCL42	42	28	1673	All/repeat/satellite	Putative satellites (high confidence)	All/repeat/satellite	ATATTAAGGCCTATCACCTGCACGAGGG	28	50	minisatellite	0.3346	Austropotamobius bihariensis	Austropotamobius	Astacidae
AbiCL43	43	29	1562	All/repeat/satellite	Putative satellites (high confidence)	All/repeat/satellite	ATGAATTAATAACATTAAACTGAAAATTCACAAAAACGTGAAAAAACGCCAAAATATGGCCAAATTCGATGATTTTTAATTCAAATCACAAAATGAGATTTCGGCTTATTTATAGCATTAAAATACATATGAAGATTTAGTTTCCAATTCAAATGATCAAATTCAATGTGTTTTCATAAGATTTAACCATAATATTGTCTATTTTCCGTATATTGTAATGATAATACAAGTACGCGTAAAACAGCTCCAAACCGGCCTGAAACGGCGAAATATGCAATAAAAACATGCTTTTTCGTTTATACAATATCTCACTTAGTTTTTGAACGAAATGCAAATGGTTGATCAAAAATGATGTATTTACGCTAAATCTACAATATAATATGATTTTGAACCATATTT…	411	27.0073	satellite	0.3124	Austropotamobius bihariensis	Austropotamobius	Astacidae
AbiCL44	44	30	1481	All/repeat/satellite	Putative satellites (low confidence)	All/repeat/satellite	CCACTACCACCCACAGGATGGGTATGGGGT	30	60	minisatellite	0.2962	Austropotamobius bihariensis	Austropotamobius	Astacidae
AbiCL45	45	13	1384	All/repeat/mobile_element/Class_I/LTR/Ty3_gypsy	Other	All/repeat/mobile_element/Class_I		0	NA	other	0.2768	Austropotamobius bihariensis	Austropotamobius	Astacidae
AbiCL46	46	31	1320	All	Other	All		0	NA	other	0.264	Austropotamobius bihariensis	Austropotamobius	Astacidae
AbiCL47	47	32	1196	All/repeat/satellite	Putative satellites (low confidence)	All/repeat/satellite	TGTATGTCTAGCAGCAAGGGCAAGGGGTCTGTCGCAGCCGGCATGTTGAGAGTAAACCACCAGCAGCACCTAGCATGACGGAAAGAGGAAAGGGAGAGTCCAAACAAACTTACGTTGCTCTATCTTTCCTCCCTGGCTACAAACGAAACATCGTCGTTGAGCCAAGACTGCAAGTCGTTGGTTGTCTCCCTCGATCGGTTCCCATAACAGAGTTCAAAACGAGGCAGGTGCAACCAACGCCCAGTCTTCCCTATGTATTCAGAATAGGCGTAAGACGTCAGTCGGTCATTCAAGTCAGGCAGTCAGGCTTTTCTCTACACACCAGCAATCTGCGAACAGTCCTCCTCTCCCACTATGTATGTCTAGCAGAAAGAGACGGGCTCTGTTGCGCCGGAACCG…	588	51.8707	satellite	0.2392	Austropotamobius bihariensis	Austropotamobius	Astacidae
AbiCL48	48	33	1173	All	Other	All		0	NA	other	0.2346	Austropotamobius bihariensis	Austropotamobius	Astacidae
AbiCL49	49	34	1076	All/repeat/satellite	Putative satellites (high confidence)	All/repeat/satellite	GGGGTGCACAATAAACTACCGCTCACAGGATGAGTAT	37	48.6486	minisatellite	0.2152	Austropotamobius bihariensis	Austropotamobius	Astacidae
AbiCL50	50	35	1050	All/repeat/satellite	Putative satellites (high confidence)	All/repeat/satellite	GCACTGTCGTCGTCCTCGTCTTGCTGCCTGGG	32	65.625	minisatellite	0.21	Austropotamobius bihariensis	Austropotamobius	Astacidae
AbiCL51	51	36	1044	All/repeat/satellite	Putative satellites (high confidence)	All/repeat/satellite	TCCGCGGCCTCACAGTAACCCAGGTGTGGGAGCGTCC	37	67.5676	minisatellite	0.2088	Austropotamobius bihariensis	Austropotamobius	Astacidae
AbiCL52	52	37	1040	All/repeat/satellite	Putative satellites (high confidence)	All/repeat/satellite	AACCATCTTCACTACACACTACCTTCATCACTGT	34	41.1765	minisatellite	0.208	Austropotamobius bihariensis	Austropotamobius	Astacidae
AbiCL53	53	38	1025	All/repeat/mobile_element/Class_I/LINE	Other	All/repeat/mobile_element/Class_I		0	NA	other	0.205	Austropotamobius bihariensis	Austropotamobius	Astacidae
AbiCL55	55	40	1013	All/repeat/satellite	Putative satellites (high confidence)	All/repeat/satellite	CAACAACAGTCTCCAGGCAGGG	22	59.0909	minisatellite	0.2026	Austropotamobius bihariensis	Austropotamobius	Astacidae
AbiCL54	54	39	1013	All	Other	All		0	NA	other	0.2026	Austropotamobius bihariensis	Austropotamobius	Astacidae
AbiCL56	56	41	1012	All/repeat/satellite	Putative satellites (high confidence)	All/repeat/satellite	CACCAGTGTCTCCTAGCATGCTAGGCTATATCACCAACACTCACTGCACACTCTTG	56	50	minisatellite	0.2024	Austropotamobius bihariensis	Austropotamobius	Astacidae
AbiCL57	57	42	999	All	Other	All		0	NA	other	0.1998	Austropotamobius bihariensis	Austropotamobius	Astacidae
AbiCL58	58	43	939	All/repeat/satellite	Putative satellites (high confidence)	All/repeat/satellite	ACGTATCGTTGACAAGCCAAATACTGTCAGTGG	33	45.4545	minisatellite	0.1878	Austropotamobius bihariensis	Austropotamobius	Astacidae
AbiCL59	59	44	937	All	Other	All		0	NA	other	0.1874	Austropotamobius bihariensis	Austropotamobius	Astacidae
AbiCL60	60	45	911	All	Putative LTR elements	All/repeat/mobile_element/Class_I		0	NA	other	0.1822	Austropotamobius bihariensis	Austropotamobius	Astacidae
AbiCL61	61	8	908	All/repeat/mobile_element/Class_I/LTR/Ty3_gypsy	Other	All/repeat/mobile_element/Class_I		0	NA	other	0.1816	Austropotamobius bihariensis	Austropotamobius	Astacidae
AbiCL62	62	46	901	All	Other	All		0	NA	other	0.1802	Austropotamobius bihariensis	Austropotamobius	Astacidae
AbiCL63	63	47	879	All/repeat/satellite	Putative satellites (high confidence)	All/repeat/satellite	GTAGAGACATGGTAGAGTCTCCAAGGCAAGATGTGGGGGTGATG	44	52.2727	minisatellite	0.1758	Austropotamobius bihariensis	Austropotamobius	Astacidae
AbiCL64	64	11	866	All/repeat/mobile_element/Class_I/DIRS	Other	All/repeat/mobile_element/Class_I		0	NA	other	0.1732	Austropotamobius bihariensis	Austropotamobius	Astacidae
AbiCL65	65	48	863	All/repeat/mobile_element/Class_I/LINE	Other	All/repeat/mobile_element/Class_I		0	NA	other	0.1726	Austropotamobius bihariensis	Austropotamobius	Astacidae
AbiCL66	66	49	858	All	Other	All		0	NA	other	0.1716	Austropotamobius bihariensis	Austropotamobius	Astacidae
AbiCL67	67	50	801	All/repeat/satellite	Putative satellites (high confidence)	All/repeat/satellite	GACATAGCATGCCACAATGCTGCTATATACAAGCATCATACTAACATACATGAGACTCTGGAA	63	39.6825	minisatellite	0.1602	Austropotamobius bihariensis	Austropotamobius	Astacidae
AbiCL68	68	51	763	All	Other	All		0	NA	other	0.1526	Austropotamobius bihariensis	Austropotamobius	Astacidae
AbiCL69	69	10	763	All/repeat/mobile_element/Class_I/LINE	Other	All/repeat/mobile_element/Class_I		0	NA	other	0.1526	Austropotamobius bihariensis	Austropotamobius	Astacidae
AbiCL70	70	52	761	All/repeat/satellite	Putative satellites (low confidence)	All/repeat/satellite	GCGGGTGGTGTTCCAGGGCTAGTAGTTAGATCTGGGGGAAACACTATGCGTAGTAGTGGCTGTGTTG	67	53.7313	minisatellite	0.1522	Austropotamobius bihariensis	Austropotamobius	Astacidae
AbiCL71	71	53	739	All/repeat/satellite	Putative satellites (high confidence)	All/repeat/satellite	CTGTGTTATGTGCATTAGTGTCTCACAAGTGTTGTTGCTAACTGACATGTTTTGTGTGTGTATGATATGTAGGGGAAGTGTGAG	84	40.4762	minisatellite	0.1478	Austropotamobius bihariensis	Austropotamobius	Astacidae
AbiCL72	72	54	735	All/repeat/mobile_element/Class_I/LINE	Other	All/repeat/mobile_element/Class_I		0	NA	other	0.147	Austropotamobius bihariensis	Austropotamobius	Astacidae
AbiCL73	73	55	716	All	Other	All		0	NA	other	0.1432	Austropotamobius bihariensis	Austropotamobius	Astacidae
AbiCL74	74	56	708	All/repeat/satellite	Putative satellites (high confidence)	All/repeat/satellite	CGGAGGGGGGTGAGAATGTTGCCTCTGACGTCCCAGTCGCTACCCAAAGTAATGTTA	57	54.386	minisatellite	0.1416	Austropotamobius bihariensis	Austropotamobius	Astacidae
AbiCL75	75	15	693	All/repeat/satellite	Putative satellites (low confidence)	All/repeat/satellite	ACCCGGGAGCTAGACGCGAGCGACGGCCACCCGCCCAGCAGTGGCCGTTTTCAATATGGTGAGAATCGAATGAAGGGTGCCGAAACGGCACACGGCATGCCGGGTCCCTGGGCTAGAGCCGG	122	64.7541	satellite	0.1386	Austropotamobius bihariensis	Austropotamobius	Astacidae
AbiCL76	76	57	678	All/repeat/satellite	Putative satellites (high confidence)	All/repeat/satellite	TGGTGCATACAACTGGCAATATTGGCGAGGTAAAATGTTGGTGCCGGCAACGT	53	49.0566	minisatellite	0.1356	Austropotamobius bihariensis	Austropotamobius	Astacidae
AbiCL77	77	58	672	All/repeat/satellite	Putative satellites (high confidence)	All/repeat/satellite	CACACCGGAGACAATAGTAGTGGTAAGCTATGATACAGATGTAACACAGGACC	53	45.283	minisatellite	0.1344	Austropotamobius bihariensis	Austropotamobius	Astacidae
AbiCL78	78	59	666	All/repeat/satellite	Putative satellites (low confidence)	All/repeat/satellite	TACTGCAATAAGACCTAACTGTCCTGTGTGGCAGTGAATATAAGCAGCATCCT	53	43.3962	minisatellite	0.1332	Austropotamobius bihariensis	Austropotamobius	Astacidae
AbiCL79	79	60	666	All/repeat/satellite	Putative satellites (low confidence)	All/repeat/satellite	TGTCCGAGGTTGGGGGCCAGACGCTTGGGGCTAGCCTCACCCAAC	45	66.6667	minisatellite	0.1332	Austropotamobius bihariensis	Austropotamobius	Astacidae
AbiCL80	80	61	657	All	Other	All		0	NA	other	0.1314	Austropotamobius bihariensis	Austropotamobius	Astacidae
AbiCL81	81	62	645	All	Other	All		0	NA	other	0.129	Austropotamobius bihariensis	Austropotamobius	Astacidae
AbiCL82	82	63	605	All/repeat/satellite	Putative satellites (high confidence)	All/repeat/satellite	GTACATCAGGACTGAAGACATCATTGTGCAGGAGCATT	38	44.7368	minisatellite	0.121	Austropotamobius bihariensis	Austropotamobius	Astacidae
AbiCL83	83	64	596	All/repeat/satellite	Putative satellites (high confidence)	All/repeat/satellite	TAGTTATGGTATTTCTGAAGCAGGAAGGTTAGATAAGTCAGTAACAGTCACATAACAGACACATAGA	67	35.8209	minisatellite	0.1192	Austropotamobius bihariensis	Austropotamobius	Astacidae
AbiCL84	84	65	587	All/repeat/satellite	Putative satellites (high confidence)	All/repeat/satellite	CCCGCAGGTACTGGAGCTAACACATTAAGTGGTACATTCTTGCAAAGCCACTAACACGCATAGTGTTT	68	45.5882	minisatellite	0.1174	Austropotamobius bihariensis	Austropotamobius	Astacidae
AbiCL85	85	66	566	All/repeat/satellite	Putative satellites (low confidence)	All/repeat/satellite	TAGCAAACCTTCCTAACCTGGGTTCTAGCACCGACAAGTGGGTCTTAGGGCGAGGTATTTCTCTATGTGGAACC	74	50	minisatellite	0.1132	Austropotamobius bihariensis	Austropotamobius	Astacidae
AbiCL86	86	67	554	All/repeat/satellite	Putative satellites (high confidence)	All/repeat/satellite	CTGTGACGACTGCTGAGGCTGAGGACGAGGATGGACGCTCCCACGGCTGGA	51	64.7059	minisatellite	0.1108	Austropotamobius bihariensis	Austropotamobius	Astacidae
AbiCL87	87	68	517	All/repeat/satellite	Putative satellites (high confidence)	All/repeat/satellite	GGGGTGGACACAAACGTCACATATCACAAGTATGAACAGTTTAGTAATGGGAGGAAACATTA	62	40.3226	minisatellite	0.1034	Austropotamobius bihariensis	Austropotamobius	Astacidae
AbiCL88	88	69	510	All/repeat/satellite	Putative satellites (high confidence)	All/repeat/satellite	GAAGAACAACGTACAGTAAAGACACTGCTGAATGGTGGTAAAATATTGCCAAGTCCACAATAGCGGGAAAATTGTCAACTGT	82	40.2439	minisatellite	0.102	Austropotamobius bihariensis	Austropotamobius	Astacidae
AbiCL89	89	70	502	All/repeat/satellite	Putative satellites (high confidence)	All/repeat/satellite	GATAGCAGGAGCAGCGATAGTTACCTGTGGAT	32	50	minisatellite	0.1004	Austropotamobius bihariensis	Austropotamobius	Astacidae
AbiCL90	90	71	465	All/repeat/satellite	Putative satellites (high confidence)	All/repeat/satellite	TACGGCGTCAGTGACCTCGTTGT	23	56.5217	minisatellite	0.093	Austropotamobius bihariensis	Austropotamobius	Astacidae
AbiCL91	91	72	463	All/repeat/satellite	Putative satellites (low confidence)	All/repeat/satellite	GGTACAGGAGTAGACGACTTCTGACTCCTGTTAGCAGGCTGAGAGCTTTCCCTTCCCATAGCTCATGGTAAGCCTTACCCTACTAGTTTTACACAGGTG	99	49.4949	minisatellite	0.0926	Austropotamobius bihariensis	Austropotamobius	Astacidae
AbiCL92	92	73	458	All/repeat/satellite	Putative satellites (high confidence)	All/repeat/satellite	CAGGAACAGTTGACAGCCTGGCTGCACTCCAACGTGTTGTTGAGGTCCACTCT	53	54.717	minisatellite	0.0916	Austropotamobius bihariensis	Austropotamobius	Astacidae
AbiCL93	93	4	446	All/repeat/mobile_element/Class_I/LINE	Other	All/repeat/mobile_element/Class_I		0	NA	other	0.0892	Austropotamobius bihariensis	Austropotamobius	Astacidae
AbiCL94	94	74	442	All	Other	All		0	NA	other	0.0884	Austropotamobius bihariensis	Austropotamobius	Astacidae
AbiCL95	95	75	439	All	Other	All		0	NA	other	0.0878	Austropotamobius bihariensis	Austropotamobius	Astacidae
AbiCL96	96	76	434	All/repeat/satellite	Putative satellites (high confidence)	All/repeat/satellite	AGAGCTTTATCACCAACCAACAAGTATACTTTAGTCCTACACATAGTTCACTATGAACTACAGGAAGGTTGTTATGGCCACCACA	85	40	minisatellite	0.0868	Austropotamobius bihariensis	Austropotamobius	Astacidae
AbiCL97	97	77	434	All/repeat/satellite	Putative satellites (high confidence)	All/repeat/satellite	TGAGTGTTGTGTACAGTGAGGATGGTG	27	48.1481	minisatellite	0.0868	Austropotamobius bihariensis	Austropotamobius	Astacidae
AbiCL98	98	78	432	All/repeat/satellite	Putative satellites (high confidence)	All/repeat/satellite	CAACTGCTTGTATAATAAGTCATGGTGTACTGGTCTGTACCTCCCTCTATGGT	53	43.3962	minisatellite	0.0864	Austropotamobius bihariensis	Austropotamobius	Astacidae
AbiCL99	99	79	431	All/repeat/satellite	Putative satellites (high confidence)	All/repeat/satellite	TCTCACAGCAATAACACCAGCAGTGCGTGCTGGAG	35	54.2857	minisatellite	0.0862	Austropotamobius bihariensis	Austropotamobius	Astacidae
AbiCL100	100	80	425	All	Other	All		0	NA	other	0.085	Austropotamobius bihariensis	Austropotamobius	Astacidae
AbiCL101	101	81	422	All/repeat/satellite	Putative satellites (high confidence)	All/repeat/satellite	GCTAAGTACAGACTCAGTATCGACAGTGTATACTTAGCAAA	41	39.0244	minisatellite	0.0844	Austropotamobius bihariensis	Austropotamobius	Astacidae
AbiCL102	102	82	413	All/repeat/satellite	Putative satellites (high confidence)	All/repeat/satellite	TTGTTGGTGAGTTATTCTCTTACGTTAGTCGTG	33	39.3939	minisatellite	0.0826	Austropotamobius bihariensis	Austropotamobius	Astacidae
AbiCL103	103	83	401	All/repeat/mobile_element/Class_I/LINE	Other	All/repeat/mobile_element/Class_I		0	NA	other	0.0802	Austropotamobius bihariensis	Austropotamobius	Astacidae
AbiCL104	104	84	398	All/repeat/satellite	Putative satellites (low confidence)	All/repeat/satellite	AGGGTAGGGAAGGTGGTGA	19	57.8947	minisatellite	0.0796	Austropotamobius bihariensis	Austropotamobius	Astacidae
AbiCL105	105	85	392	All	Other	All		0	NA	other	0.0784	Austropotamobius bihariensis	Austropotamobius	Astacidae
AbiCL106	106	86	386	All/repeat/satellite	Putative satellites (high confidence)	All/repeat/satellite	CAAGTAACGTGAGTGCAGGCTTGACCTAGTACAATGCAGTGTGTG	45	48.8889	minisatellite	0.0772	Austropotamobius bihariensis	Austropotamobius	Astacidae
AbiCL107	107	87	378	All/repeat/satellite	Putative satellites (high confidence)	All/repeat/satellite	AGACCCGTTTACATGGACTTGTTTCTTCTCCAGAAGTACACACACAGT	48	43.75	minisatellite	0.0756	Austropotamobius bihariensis	Austropotamobius	Astacidae
AbiCL108	108	88	376	All/repeat/satellite	Putative satellites (high confidence)	All/repeat/satellite	TCAGATGCTGTCAAACACCACATAAAGCATTATCACTGCCACCAACA	47	42.5532	minisatellite	0.0752	Austropotamobius bihariensis	Austropotamobius	Astacidae
AbiCL109	109	89	373	All/repeat/satellite	Putative satellites (high confidence)	All/repeat/satellite	GGTAGCTAAAGCTGCGTGTAATAAACCATCACACACAGGTGTTGTCCAGCATGATGATACAGACAA	66	43.9394	minisatellite	0.0746	Austropotamobius bihariensis	Austropotamobius	Astacidae
AbiCL110	110	90	365	All	Other	All		0	NA	other	0.073	Austropotamobius bihariensis	Austropotamobius	Astacidae
AbiCL111	111	91	358	All/repeat/satellite	Putative satellites (low confidence)	All/repeat/satellite	CTAGCATTAAGACAGTCAACACTAGCATTAAGACAGTCAACA	42	38.0952	minisatellite	0.0716	Austropotamobius bihariensis	Austropotamobius	Astacidae
AbiCL112	112	92	356	All/repeat/satellite	Putative satellites (high confidence)	All/repeat/satellite	AGTTAGATGCTCTCATATACCAAGCAAGCAAGAGGGAAGCTGCCAGTGTAGA	52	46.1538	minisatellite	0.0712	Austropotamobius bihariensis	Austropotamobius	Astacidae
AbiCL113	113	93	344	All/repeat/satellite	Putative satellites (high confidence)	All/repeat/satellite	TAGAACCATCGCCCTGGTGCTGTAGTGGTCCTGATGTTGGTGTGTGGTAGCGTGG	55	56.3636	minisatellite	0.0688	Austropotamobius bihariensis	Austropotamobius	Astacidae
AbiCL114	114	94	328	All/repeat/satellite	Putative satellites (high confidence)	All/repeat/satellite	AGAGGACAGTGGGTGTTGTAGAGGCTTAAGATGTTTGGTGAGA	43	46.5116	minisatellite	0.0656	Austropotamobius bihariensis	Austropotamobius	Astacidae
AbiCL115	115	95	324	All/repeat/satellite	Putative satellites (high confidence)	All/repeat/satellite	TGAGTTCTATAACACTCCTAGTTACAGTGAGTGGACGGTGACCTTGTATGTTGAGTCAATTGTCAGG	67	43.2836	minisatellite	0.0648	Austropotamobius bihariensis	Austropotamobius	Astacidae
AbiCL116	116	96	312	All/repeat/satellite	Putative satellites (low confidence)	All/repeat/satellite	CAGGCAAACCAACATTGAGTGGAGGAAAGCTACTCTCCAGGC	42	52.381	minisatellite	0.0624	Austropotamobius bihariensis	Austropotamobius	Astacidae
AbiCL117	117	97	305	All	Other	All		0	NA	other	0.061	Austropotamobius bihariensis	Austropotamobius	Astacidae
AbiCL118	118	98	302	All/repeat/satellite	Putative satellites (high confidence)	All/repeat/satellite	GAGGTAACACTTGTACACGACACCTTTCTCACACAGCATGTGACAGCCCACCC	53	52.8302	minisatellite	0.0604	Austropotamobius bihariensis	Austropotamobius	Astacidae
AbiCL119	119	99	297	All/repeat/satellite	Putative satellites (high confidence)	All/repeat/satellite	TATAAGCTCTGGTGTACACTGTTCCTGAAGCTTGTATATTACCTTCTTAACTTCACCCTGATGCACAACTGTAATGT	77	38.961	minisatellite	0.0594	Austropotamobius bihariensis	Austropotamobius	Astacidae
AbiCL120	120	100	295	All/repeat/satellite	Putative satellites (high confidence)	All/repeat/satellite	GCAGCACAAGATGTTGCCCATCATAACAGCAGCACCATCT	40	50	minisatellite	0.059	Austropotamobius bihariensis	Austropotamobius	Astacidae
AbiCL121	121	101	293	All/repeat/satellite	Putative satellites (high confidence)	All/repeat/satellite	ACAGTCATGCTCTCAGCACCATGGTTGTGAATATCTAAGCTGCACTACTGCC	52	48.0769	minisatellite	0.0586	Austropotamobius bihariensis	Austropotamobius	Astacidae
AbiCL122	122	102	291	All/repeat/mobile_element/Class_I/LTR/Ty3_gypsy	Other	All/repeat/mobile_element/Class_I		0	NA	other	0.0582	Austropotamobius bihariensis	Austropotamobius	Astacidae
AbiCL123	123	103	286	All/repeat/satellite	Putative satellites (low confidence)	All/repeat/satellite	AGCTCCTTGTCCTCATATCCC	21	52.381	minisatellite	0.0572	Austropotamobius bihariensis	Austropotamobius	Astacidae
AbiCL124	124	104	284	All	Other	All		0	NA	other	0.0568	Austropotamobius bihariensis	Austropotamobius	Astacidae
AbiCL125	125	105	277	All/repeat/satellite	Putative satellites (low confidence)	All/repeat/satellite	TAGTTATCCTAGGCAGCGTCCCTGTAGCAGTGTT	34	50	minisatellite	0.0554	Austropotamobius bihariensis	Austropotamobius	Astacidae
AbiCL126	126	106	273	All/repeat/satellite	Putative satellites (high confidence)	All/repeat/satellite	TGCATAATAAGTGCACTAGTACGGTGGGATGAAGAATTGTGAGTAAGGTTGGT	53	41.5094	minisatellite	0.0546	Austropotamobius bihariensis	Austropotamobius	Astacidae
AbiCL127	127	107	265	All	Other	All		0	NA	other	0.053	Austropotamobius bihariensis	Austropotamobius	Astacidae
AbiCL128	128	108	259	All/repeat/satellite	Putative satellites (high confidence)	All/repeat/satellite	TTACCAGACTTAACAAAGTTCATCACTGAGAACAATGTAACCTTTAGAGATATGCAGCACTACTAGTTTCATCTGTAAGACTACTA	86	34.8837	minisatellite	0.0518	Austropotamobius bihariensis	Austropotamobius	Astacidae
AbiCL129	129	109	258	All/repeat/satellite	Putative satellites (high confidence)	All/repeat/satellite	CACACTTCCATCTTAAACACTCAGGG	26	46.1538	minisatellite	0.0516	Austropotamobius bihariensis	Austropotamobius	Astacidae
AbiCL130	130	110	254	All/repeat/satellite	Putative satellites (high confidence)	All/repeat/satellite	GCGTGATATAACAAAGTGGAAGACCAGCCATGTGTTTCTTCCCTC	45	46.6667	minisatellite	0.0508	Austropotamobius bihariensis	Austropotamobius	Astacidae
AbiCL131	131	111	249	All/repeat/mobile_element/Class_I/LTR/Ty3_gypsy	Other	All/repeat/mobile_element/Class_I		0	NA	other	0.0498	Austropotamobius bihariensis	Austropotamobius	Astacidae
AbiCL133	133	113	248	All/repeat/satellite	Putative satellites (high confidence)	All/repeat/satellite	AAGACTTGGATACCTTATTAACAATGTTATCCCACACTGAGGTACTAACAAGGCCACCATGAGAAGGTGAGGT	73	42.4658	minisatellite	0.0496	Austropotamobius bihariensis	Austropotamobius	Astacidae
AbiCL132	132	112	248	All/repeat/satellite	Putative satellites (high confidence)	All/repeat/satellite	TGGTAGCACTGTTGTGCTACATTCCACTTTGTACCTTGGCAAGCTCTCTCTAGCGTTCCCGCGGCACT	68	52.9412	minisatellite	0.0496	Austropotamobius bihariensis	Austropotamobius	Astacidae
AbiCL134	134	114	243	All/repeat/satellite	Putative satellites (low confidence)	All/repeat/satellite	GTCGGCCGCGGCATGGACGAGCACAGCCTGAGGACGGGTTGGG	43	72.093	minisatellite	0.0486	Austropotamobius bihariensis	Austropotamobius	Astacidae
AbiCL135	135	115	238	All/repeat	Putative satellites (high confidence)	All/repeat/satellite	GGGCTGGTTGGACCAACAGCCTTGTTGTACCTTGATGACGTCATTGTACTAGGGCTCCCGCGGTATTCAGCAGACTAATGATGAGTGTTGTCT	93	50.5376	minisatellite	0.0476	Austropotamobius bihariensis	Austropotamobius	Astacidae
AbiCL136	136	116	237	All	Other	All		0	NA	other	0.0474	Austropotamobius bihariensis	Austropotamobius	Astacidae
AbiCL137	137	117	236	All	Other	All		0	NA	other	0.0472	Austropotamobius bihariensis	Austropotamobius	Astacidae
AbiCL138	138	118	235	All/repeat/satellite	Putative satellites (high confidence)	All/repeat/satellite	GTCACGGTCCCCCAGACAACAGTCACACGACACTGTCCCTCCCTGGCCAGCACTGTGTGTGTGGTG	66	62.1212	minisatellite	0.047	Austropotamobius bihariensis	Austropotamobius	Astacidae
AbiCL139	139	119	234	All	Other	All		0	NA	other	0.0468	Austropotamobius bihariensis	Austropotamobius	Astacidae
AbiCL140	140	120	231	All	Other	All		0	NA	other	0.0462	Austropotamobius bihariensis	Austropotamobius	Astacidae
AbiCL142	142	122	230	All/repeat/satellite	Putative satellites (high confidence)	All/repeat/satellite	GAAACTACCCGCCAGATGAACCATATAGATGTCTTCATGAGCCATGCACGAGACCCCATGGCTG	64	51.5625	minisatellite	0.046	Austropotamobius bihariensis	Austropotamobius	Astacidae
AbiCL141	141	121	230	All/repeat/satellite	Putative satellites (low confidence)	All/repeat/satellite	GTGATGGATGATACTAGACACCTGGCATCCATGCATCAACACCAGGACCACTACAGCAGCATG	63	50.7937	minisatellite	0.046	Austropotamobius bihariensis	Austropotamobius	Astacidae
AbiCL143	143	123	226	All	Other	All		0	NA	other	0.0452	Austropotamobius bihariensis	Austropotamobius	Astacidae
AbiCL144	144	124	222	All	Other	All		0	NA	other	0.0444	Austropotamobius bihariensis	Austropotamobius	Astacidae
AbiCL145	145	125	220	All/repeat/satellite	Putative satellites (low confidence)	All/repeat/satellite	CACGATCTTCACTACA	16	43.75	minisatellite	0.044	Austropotamobius bihariensis	Austropotamobius	Astacidae
AbiCL146	146	126	219	All/repeat/satellite	Putative satellites (low confidence)	All/repeat/satellite	GGGGATTATCGCTGTCAAACATCATCTCGTTCCAAAACGTTTCACAACGTGTTTACAACATTCGCCAAAATCGTTTTGGGTGCGGGAACTCTCAGATAACCCCGTTATTGTGAACTTTTATACCTCCGATCCTTTCACCTAAAGAAGGATTTACAGGGATTTTCAAA	167	41.3174	satellite	0.0438	Austropotamobius bihariensis	Austropotamobius	Astacidae
AbiCL147	147	127	215	All/repeat/satellite	Putative satellites (high confidence)	All/repeat/satellite	GCCTATTATAACACAACCGCCACAGTGTTGATGCA	35	45.7143	minisatellite	0.043	Austropotamobius bihariensis	Austropotamobius	Astacidae
AbiCL148	148	128	210	All/repeat/satellite	Putative satellites (high confidence)	All/repeat/satellite	TAAGATAGACGTTCAGGGAGCTCACCCAGTGTACACCAGAGCTTATAGCTCCTGGGTGCATCATTAAGGGCTCTCA	76	50	minisatellite	0.042	Austropotamobius bihariensis	Austropotamobius	Astacidae
AbiCL149	149	129	209	All/repeat/satellite	Putative satellites (high confidence)	All/repeat/satellite	TTGGCGGAACTCTGAAGTCCCAGAGAAAACATTGGCGGAGGGTAGAG	47	53.1915	minisatellite	0.0418	Austropotamobius bihariensis	Austropotamobius	Astacidae
AbiCL150	150	130	209	All	Other	All		0	NA	other	0.0418	Austropotamobius bihariensis	Austropotamobius	Astacidae
AbiCL151	151	131	206	All/repeat/satellite	Putative satellites (high confidence)	All/repeat/satellite	CTGTTCTGTGTCCAGCACATGCAGCAGTGCTATCGCCTCGTTCCTGGCTTGCG	53	58.4906	minisatellite	0.0412	Austropotamobius bihariensis	Austropotamobius	Astacidae
AbiCL152	152	132	203	All/repeat/satellite	Putative satellites (high confidence)	All/repeat/satellite	AGGGTTGAGAAGGGTTGAATGGTTAAGACATGTGGGGGATACTACAGATGAACACG	56	46.4286	minisatellite	0.0406	Austropotamobius bihariensis	Austropotamobius	Astacidae
AbiCL153	153	133	201	All/repeat/satellite	Putative satellites (high confidence)	All/repeat/satellite	AGTTACCCTGATGTCTCTCTTCTTTCTCAGTGACGTCACTTCACCTGACCAGGGC	55	50.9091	minisatellite	0.0402	Austropotamobius bihariensis	Austropotamobius	Astacidae
AbiCL154	154	134	200	All/repeat/satellite	Putative satellites (low confidence)	All/repeat/satellite	CAGCCTGTGTATACATGATATACTTTATGTCGGGGGACAGG	41	46.3415	minisatellite	0.04	Austropotamobius bihariensis	Austropotamobius	Astacidae
AbiCL157	157	137	199	All/repeat/satellite	Putative satellites (high confidence)	All/repeat/satellite	GGAGGAGGCCGGGCTGTGGCCGGGCTCGGGATGCTGCGCCGCCTCGGACCCTTCGTTTCGGGATCCTCCTGCACGCGACTTTTTTCTCGTCTCGTTTTTGGGTCCGCTATGTGGTTCCTGATTCATCCTGGCCCGCACACTTCACTGCGTTTTCCGCGCGGGTCTGGCGCAGCTTCATTTTTGCCCCCGCAAAGCGCGCTTCTTCGGCGGTTGGTTCGTCCCGTCTTTCGGGTGCTCCTGGGGGCGCCCGCGGCCTCTTTTGCCGTGTCCTCCGCATCTCTTGTGGCCGAATCCGCAGGTGCGTGTCCGGTTGGCTTGCGCCTCGCATTTATGGTCTGCTCTGGGGCTATTTTTTTTTTTCGGCTTCGTCTCCGTAGTTGACGGGCCGTTTCCGGGGTT…	530	63.3962	satellite	0.0398	Austropotamobius bihariensis	Austropotamobius	Astacidae
AbiCL155	155	135	199	All/repeat/satellite	Putative satellites (high confidence)	All/repeat/satellite	TTGCAATACTATACGCTGTACCAGTGTTGCTGTGGGTGTTCTGTTTTGTTACCTTTCCC	59	44.0678	minisatellite	0.0398	Austropotamobius bihariensis	Austropotamobius	Astacidae
AbiCL156	156	136	199	All	Other	All		0	NA	other	0.0398	Austropotamobius bihariensis	Austropotamobius	Astacidae
AbiCL158	158	138	196	All/repeat/satellite	Putative satellites (high confidence)	All/repeat/satellite	GAGCCATCAACAACGTTGACTGCCTGGCCAGACTTGCAGGGTGCGCCTC	49	61.2245	minisatellite	0.0392	Austropotamobius bihariensis	Austropotamobius	Astacidae
AbiCL159	159	139	194	All/repeat/satellite	Putative satellites (high confidence)	All/repeat/satellite	GTGGCCACAGCTGCCATATGCTGACACCAACAGTTTGTTACTCCACATGGTCAGTATATGATCCCAAGTGTGGGACCTGAGTGATAGTGAGGTGATGGTGATATAGCAGTGACAAC	116	48.2759	satellite	0.0388	Austropotamobius bihariensis	Austropotamobius	Astacidae
AbiCL160	160	140	192	All/repeat/satellite	Putative satellites (high confidence)	All/repeat/satellite	CTGTACCCGGTAACATCTCTGTACCAGGCAGCTGATGGTGTTCTTCACCCCTGGTGGTGTCTGTACTGAAGGTTGGTGGT	80	53.75	minisatellite	0.0384	Austropotamobius bihariensis	Austropotamobius	Astacidae
AbiCL161	161	141	191	All	Other	All		0	NA	other	0.0382	Austropotamobius bihariensis	Austropotamobius	Astacidae
AbiCL162	162	142	190	All	Other	All		0	NA	other	0.038	Austropotamobius bihariensis	Austropotamobius	Astacidae
AbiCL163	163	143	189	All/repeat/satellite	Putative satellites (high confidence)	All/repeat/satellite	TATGCTGGTCCTCCTTTGTCTCATAATCAGTGTATG	36	41.6667	minisatellite	0.0378	Austropotamobius bihariensis	Austropotamobius	Astacidae
AbiCL164	164	144	182	All/repeat/satellite	Putative satellites (high confidence)	All/repeat/satellite	ATGAACTGTGTTATGCAGGTATTGCGTGTATGTGGTGAATGTTGATATTGTTC	53	37.7358	minisatellite	0.0364	Austropotamobius bihariensis	Austropotamobius	Astacidae
AbiCL165	165	145	179	All/repeat/mobile_element/Class_I/LTR/Bel-Pao	Other	All/repeat/mobile_element/Class_I		0	NA	other	0.0358	Austropotamobius bihariensis	Austropotamobius	Astacidae
AbiCL166	166	146	179	All	Other	All		0	NA	other	0.0358	Austropotamobius bihariensis	Austropotamobius	Astacidae
AbiCL167	167	147	178	All/repeat/satellite	Putative satellites (low confidence)	All/repeat/satellite	CCAGCCAAACAGGCCCAGATGATGGTGTTTTAGTAAGGCCAGGGA	45	53.3333	minisatellite	0.0356	Austropotamobius bihariensis	Austropotamobius	Astacidae
AbiCL168	168	148	176	All/repeat/satellite	Putative satellites (high confidence)	All/repeat/satellite	GATATTATACACCTGAAGACTCTGGTTCAGCTGCCA	36	44.4444	minisatellite	0.0352	Austropotamobius bihariensis	Austropotamobius	Astacidae
AbiCL169	169	149	175	All/repeat/satellite	Putative satellites (high confidence)	All/repeat/satellite	ATAAGTAGGCTATCAACAATAGGTGATACCCGGT	34	41.1765	minisatellite	0.035	Austropotamobius bihariensis	Austropotamobius	Astacidae
AbiCL172	172	152	174	All/repeat/satellite	Putative satellites (high confidence)	All/repeat/satellite	CAACTGCATCAGCAACAACAGCTGCAC	27	51.8519	minisatellite	0.0348	Austropotamobius bihariensis	Austropotamobius	Astacidae
AbiCL170	170	150	174	All/repeat/satellite	Putative satellites (high confidence)	All/repeat/satellite	GGGCATCTGGTGTCTGGGATCAAGATGTGTTCTGGC	36	55.5556	minisatellite	0.0348	Austropotamobius bihariensis	Austropotamobius	Astacidae
AbiCL171	171	151	174	All/repeat/satellite	Putative satellites (high confidence)	All/repeat/satellite	TTTATGCTCGCCCCCGCTCTGCTTAGTAGTAATGGTG	37	51.3514	minisatellite	0.0348	Austropotamobius bihariensis	Austropotamobius	Astacidae
AbiCL173	173	153	172	All/repeat/satellite	Putative satellites (high confidence)	All/repeat/satellite	GTTCAATTACCACGACGTTCACACGGGCATCC	32	53.125	minisatellite	0.0344	Austropotamobius bihariensis	Austropotamobius	Astacidae
AbiCL176	176	156	170	All/repeat/satellite	Putative satellites (high confidence)	All/repeat/satellite	AGAAACACCACGCTCAACAACGCTCCTGACTCCTCCAACAACCAAGGT	48	52.0833	minisatellite	0.034	Austropotamobius bihariensis	Austropotamobius	Astacidae
AbiCL175	175	155	170	All/repeat/satellite	Putative satellites (high confidence)	All/repeat/satellite	CAGCATACTACACTCCAGTATATAGTGATCTAGCGTGTGAGCGTG	45	46.6667	minisatellite	0.034	Austropotamobius bihariensis	Austropotamobius	Astacidae
AbiCL174	174	154	170	All/repeat/satellite	Putative satellites (high confidence)	All/repeat/satellite	CTGCAGGAGACACTGGTAGGTGATGTCATAGTG	33	51.5152	minisatellite	0.034	Austropotamobius bihariensis	Austropotamobius	Astacidae
AbiCL177	177	157	170	All	Other	All		0	NA	other	0.034	Austropotamobius bihariensis	Austropotamobius	Astacidae
AbiCL178	178	158	168	All/repeat/satellite	Putative satellites (high confidence)	All/repeat/satellite	CCCGGTCAGGTCGTCATGTACAGCACCATAGTGATCTTGTATACAGTTACACTATGGACCCCACCAGTAGCTGCTGTCCAAGAAG	85	50.5882	minisatellite	0.0336	Austropotamobius bihariensis	Austropotamobius	Astacidae
AbiCL179	179	159	166	All/repeat/satellite	Putative satellites (high confidence)	All/repeat/satellite	ACTTCTTATTGGTATGGAAACTGGCAGCAAACTGAACACTTTCTCCCACAGGTAGCTGAGGGCTACCCACACAACGGATGGCTGGCGC	88	52.2727	minisatellite	0.0332	Austropotamobius bihariensis	Austropotamobius	Astacidae
AbiCL180	180	160	166	All/repeat/satellite	Putative satellites (high confidence)	All/repeat/satellite	TATGGTAATATCACAACACACCATGGACCAG	31	41.9355	minisatellite	0.0332	Austropotamobius bihariensis	Austropotamobius	Astacidae
AbiCL181	181	161	166	All/repeat/satellite	Putative satellites (high confidence)	All/repeat/satellite	TGCAGAATAGCAGCCATGTTCTTGAAGAC	29	44.8276	minisatellite	0.0332	Austropotamobius bihariensis	Austropotamobius	Astacidae
AbiCL182	182	162	162	All/repeat/satellite	Putative satellites (high confidence)	All/repeat/satellite	CCTGGATGACGTTACTGTAACAAGAATACTGTAGCAGACT	40	42.5	minisatellite	0.0324	Austropotamobius bihariensis	Austropotamobius	Astacidae
AbiCL183	183	163	155	All/repeat/satellite	Putative satellites (high confidence)	All/repeat/satellite	TAGTGGTCTGGAGCAACATCAGTGCTGTGGACGCGACCTTCAGGGTCAGATGG	53	56.6038	minisatellite	0.031	Austropotamobius bihariensis	Austropotamobius	Astacidae
AbiCL184	184	164	154	All/repeat/satellite	Putative satellites (low confidence)	All/repeat/satellite	AGAAGACAGCCACCAAGAGGACCAG	25	56	minisatellite	0.0308	Austropotamobius bihariensis	Austropotamobius	Astacidae
AbiCL185	185	165	154	All	Other	All		0	NA	other	0.0308	Austropotamobius bihariensis	Austropotamobius	Astacidae
AbiCL188	188	168	150	All/repeat/satellite	Putative satellites (low confidence)	All/repeat/satellite	AATTTTTTGGTATGCAATCAGACCCAATTGGGCTTGCCAATATTACTCTAGCAAAATATTTTATTTATCTTTATCCGTAACGAAAGTAGACGAGGGTTTGGGTAACGTTTTCAATTTTTTTTTTTATATTTCA	133	30.0752	satellite	0.03	Austropotamobius bihariensis	Austropotamobius	Astacidae
AbiCL187	187	167	150	All/repeat/satellite	Putative satellites (high confidence)	All/repeat/satellite	ACAAGGATGACATGTGTCACCTGGTGATGGTTCATATCTCCC	42	47.619	minisatellite	0.03	Austropotamobius bihariensis	Austropotamobius	Astacidae
AbiCL186	186	166	150	All/repeat/satellite	Putative satellites (low confidence)	All/repeat/satellite	AGTACAAGGGTGGATGTTGTAGGAACACCAC	31	48.3871	minisatellite	0.03	Austropotamobius bihariensis	Austropotamobius	Astacidae
AbiCL189	189	169	149	All/repeat/satellite	Putative satellites (high confidence)	All/repeat/satellite	ACAAAACGTCCTGAACTAGC	20	45	minisatellite	0.0298	Austropotamobius bihariensis	Austropotamobius	Astacidae
AbiCL191	191	171	149	All/repeat/satellite	Putative satellites (high confidence)	All/repeat/satellite	ACAGGAACAGGTAGTAAACACAAGAACTTGGAAGAGT	37	40.5405	minisatellite	0.0298	Austropotamobius bihariensis	Austropotamobius	Astacidae
AbiCL190	190	170	149	All/repeat/satellite	Putative satellites (high confidence)	All/repeat/satellite	GACCTCGTCCTCCAGTGCTGTCGAGGGAT	29	62.069	minisatellite	0.0298	Austropotamobius bihariensis	Austropotamobius	Astacidae
AbiCL192	192	172	148	All/repeat/satellite	Putative satellites (low confidence)	All/repeat/satellite	CCACAGGTGAGAACGTGGTTGTAGGGGT	28	57.1429	minisatellite	0.0296	Austropotamobius bihariensis	Austropotamobius	Astacidae
AbiCL193	193	173	147	All/repeat/satellite	Putative satellites (high confidence)	All/repeat/satellite	AGGGTGCAGGATGTGGTCCAGGGCAAGTGTGTGGCAGTGTTGTAAGTACACTTACGTC	58	53.4483	minisatellite	0.0294	Austropotamobius bihariensis	Austropotamobius	Astacidae
AbiCL194	194	174	147	All/repeat/satellite	Putative satellites (high confidence)	All/repeat/satellite	GTGATGTGTGGAAGTGTATAGGTTTTG	27	40.7407	minisatellite	0.0294	Austropotamobius bihariensis	Austropotamobius	Astacidae
AbiCL196	196	176	146	All/repeat/satellite	Putative satellites (high confidence)	All/repeat/satellite	GAACTACCTGCTACGACAACAAGCTAAGTCTGTAGTGACACCTAGCGACTCGGCGCCCCG	60	56.6667	minisatellite	0.0292	Austropotamobius bihariensis	Austropotamobius	Astacidae
AbiCL195	195	175	146	All/repeat/satellite	Putative satellites (high confidence)	All/repeat/satellite	GCTGAGTGACTTAGTAGAGAGGTGTCCTGTGTGTAGCCTGACATAAGTGCTACAGAGAGGCACGTAC	67	50.7463	minisatellite	0.0292	Austropotamobius bihariensis	Austropotamobius	Astacidae
AbiCL197	197	177	145	All/repeat/satellite	Putative satellites (high confidence)	All/repeat/satellite	GACCCTTGTCACTGACATGAATACCTTACAACA	33	42.4242	minisatellite	0.029	Austropotamobius bihariensis	Austropotamobius	Astacidae
AbiCL198	198	178	144	All/repeat/satellite	Putative satellites (high confidence)	All/repeat/satellite	GTTGGTCTCGTACATCGGCACTGCAGGTATGTGCGGCAGGTTTAAGGAAGG	51	54.902	minisatellite	0.0288	Austropotamobius bihariensis	Austropotamobius	Astacidae
AbiCL199	199	179	143	All/repeat/satellite	Putative satellites (high confidence)	All/repeat/satellite	GTTACAGCATGTTGTCTAGGGAGTTATGGGTAAAG	35	42.8571	minisatellite	0.0286	Austropotamobius bihariensis	Austropotamobius	Astacidae
AbiCL200	200	180	141	All/repeat/satellite	Putative satellites (high confidence)	All/repeat/satellite	CAAGCGTTGAACGTAGTGAAAC	22	45.4545	minisatellite	0.0282	Austropotamobius bihariensis	Austropotamobius	Astacidae
AbiCL201	201	181	140	All/repeat/satellite	Putative satellites (high confidence)	All/repeat/satellite	CATGACGCCCCCAGCGTTGCTTGTGCAGTAGCTGGCCA	38	63.1579	minisatellite	0.028	Austropotamobius bihariensis	Austropotamobius	Astacidae
AbiCL202	202	182	140	All	Other	All		0	NA	other	0.028	Austropotamobius bihariensis	Austropotamobius	Astacidae
AbiCL203	203	183	139	All	Other	All		0	NA	other	0.0278	Austropotamobius bihariensis	Austropotamobius	Astacidae
AbiCL205	205	185	137	All/repeat/satellite	Putative satellites (high confidence)	All/repeat/satellite	CTTGTTGGTGTCTTATAGCCCTCCAGGT	28	50	minisatellite	0.0274	Austropotamobius bihariensis	Austropotamobius	Astacidae
AbiCL204	204	184	137	All/repeat/satellite	Putative satellites (high confidence)	All/repeat/satellite	TGATAACCTACCACCAGTG	19	47.3684	minisatellite	0.0274	Austropotamobius bihariensis	Austropotamobius	Astacidae
AbiCL206	206	186	136	All/repeat/satellite	Putative satellites (high confidence)	All/repeat/satellite	CCAATACCAAAATTGTCTTACTGGGGCAACACTGC	35	45.7143	minisatellite	0.0272	Austropotamobius bihariensis	Austropotamobius	Astacidae
AbiCL207	207	187	135	All/repeat/satellite	Putative satellites (low confidence)	All/repeat/satellite	CATTAAGCAACTAAAGACCAGTATATCAGCATATTGTGGACGAGTGTAGAGAGAT	55	38.1818	minisatellite	0.027	Austropotamobius bihariensis	Austropotamobius	Astacidae
AbiCL209	209	189	134	All/repeat/satellite	Putative satellites (high confidence)	All/repeat/satellite	AAATACCACTCCTGAAGGTTGATACAACTGTTGTGC	36	41.6667	minisatellite	0.0268	Austropotamobius bihariensis	Austropotamobius	Astacidae
AbiCL208	208	188	134	All	Other	All		0	NA	other	0.0268	Austropotamobius bihariensis	Austropotamobius	Astacidae
AbiCL211	211	191	133	All/repeat/satellite	Putative satellites (high confidence)	All/repeat/satellite	GATTCACTGACTTGCTCTAGACGGGTGCATTGTACCAGCGTACA	44	50	minisatellite	0.0266	Austropotamobius bihariensis	Austropotamobius	Astacidae
AbiCL210	210	190	133	All/repeat/satellite	Putative satellites (high confidence)	All/repeat/satellite	GGGAATATCTTGGCCTGCTTGGCTCTCAGCAAGAGCA	37	54.0541	minisatellite	0.0266	Austropotamobius bihariensis	Austropotamobius	Astacidae
AbiCL212	212	192	133	All	Other	All		0	NA	other	0.0266	Austropotamobius bihariensis	Austropotamobius	Astacidae
AbiCL214	214	194	132	All/repeat/satellite	Putative satellites (low confidence)	All/repeat/satellite	AATATATCCAGGGTGTGAGTTGTTCTTTGTGATAGCGTCACAGTTGGT	48	41.6667	minisatellite	0.0264	Austropotamobius bihariensis	Austropotamobius	Astacidae
AbiCL215	215	195	132	All/repeat/satellite	Putative satellites (high confidence)	All/repeat/satellite	GAAAGAGTACCTCTCACGAGAGAAGTAAAAGCAGGCTGATGTATCTGGAAGAGACCTAAGGTGGGT	66	46.9697	minisatellite	0.0264	Austropotamobius bihariensis	Austropotamobius	Astacidae
AbiCL213	213	193	132	All/repeat/satellite	Putative satellites (high confidence)	All/repeat/satellite	GGTATTAGCTCAGTGAGGCGGA	22	54.5455	minisatellite	0.0264	Austropotamobius bihariensis	Austropotamobius	Astacidae
AbiCL217	217	197	131	All/repeat/satellite	Putative satellites (high confidence)	All/repeat/satellite	AGAGAAAGTTACCATGAACATGTGTGATAGCAGCAACAATTAACACGGAGGTGTTA	56	39.2857	minisatellite	0.0262	Austropotamobius bihariensis	Austropotamobius	Astacidae
AbiCL216	216	196	131	All/repeat/satellite	Putative satellites (high confidence)	All/repeat/satellite	GTAACTGATGCTGCTGTACTTGTCATTGTGGATCACCAGAACATTGGGTAAACAAGTGTGAG	62	43.5484	minisatellite	0.0262	Austropotamobius bihariensis	Austropotamobius	Astacidae
AbiCL218	218	198	131	All/repeat/satellite	Putative satellites (low confidence)	All/repeat/satellite	TACCAATGTTGTGGTTACGTTGTGTGTGTGATGAACACCAACGTTG	46	43.4783	minisatellite	0.0262	Austropotamobius bihariensis	Austropotamobius	Astacidae
AbiCL220	220	200	130	All/repeat/satellite	Putative satellites (high confidence)	All/repeat/satellite	CAGGTATAATCAACAAGTGATGGCTTCTAACAAGAAACATTG	42	35.7143	minisatellite	0.026	Austropotamobius bihariensis	Austropotamobius	Astacidae
AbiCL221	221	201	130	All/repeat/satellite	Putative satellites (high confidence)	All/repeat/satellite	GCAAGCCCGGTACTTTCTGTTGGACGATCTCTTTGTTG	38	50	minisatellite	0.026	Austropotamobius bihariensis	Austropotamobius	Astacidae
AbiCL219	219	199	130	All/repeat/satellite	Putative satellites (high confidence)	All/repeat/satellite	GGACAGAGAGAAGTTTCTCTAGATGGTAGAGACCTTGAAACATAACAAGAGCT	53	41.5094	minisatellite	0.026	Austropotamobius bihariensis	Austropotamobius	Astacidae
AbiCL225	225	205	129	All/repeat/satellite	Putative satellites (high confidence)	All/repeat/satellite	CAATACATGCTGCACAGTGAACTACTGCTCACATGATGAGTCCGGGGGCA	50	52	minisatellite	0.0258	Austropotamobius bihariensis	Austropotamobius	Astacidae
AbiCL223	223	203	129	All/repeat/satellite	Putative satellites (high confidence)	All/repeat/satellite	CATTACAGTGCACAATCTCATAATGTTATACTTGGCTAAAGCACAATA	48	33.3333	minisatellite	0.0258	Austropotamobius bihariensis	Austropotamobius	Astacidae
AbiCL224	224	204	129	All/repeat/satellite	Putative satellites (high confidence)	All/repeat/satellite	CGGAGCGGGTTATGCTAATGTAACGCGGGAGGCCCCCGTGA	41	63.4146	minisatellite	0.0258	Austropotamobius bihariensis	Austropotamobius	Astacidae
AbiCL222	222	202	129	All/repeat/satellite	Putative satellites (high confidence)	All/repeat/satellite	TCTTGTACAACAACTGTACCTGACCCTCTAGCCAATATGTTTGCTTCAGCTGCCGTTCCTGC	62	48.3871	minisatellite	0.0258	Austropotamobius bihariensis	Austropotamobius	Astacidae
AbiCL226	226	206	127	All/repeat	Putative satellites (high confidence)	All/repeat/satellite	CAAGGGGCCGAGTATGAGAGTACGGCACCAGTTATCCAGTCCTTATCACCCGGAGAGC	58	56.8966	minisatellite	0.0254	Austropotamobius bihariensis	Austropotamobius	Astacidae
AbiCL227	227	207	126	All/repeat/satellite	Putative satellites (high confidence)	All/repeat/satellite	GACTCCTACAAACCCTCGCT	20	55	minisatellite	0.0252	Austropotamobius bihariensis	Austropotamobius	Astacidae
AbiCL228	228	208	126	All/repeat/satellite	Putative satellites (high confidence)	All/repeat/satellite	GCATCGCCGGTGGCCAACGTCAAGCATCGCCGGTGGCCAACGTCAA	46	65.2174	minisatellite	0.0252	Austropotamobius bihariensis	Austropotamobius	Astacidae
AbiCL229	229	209	126	All/repeat/satellite	Putative satellites (high confidence)	All/repeat/satellite	GGTGATGTGGTCACTTGTGATGTGTCAGAGGTCTGGACAGTCTGGCAACAGTACAGCTGTTGTGTGACAGTGTATGT	77	49.3506	minisatellite	0.0252	Austropotamobius bihariensis	Austropotamobius	Astacidae
AbiCL230	230	210	125	All	Other	All		0	NA	other	0.025	Austropotamobius bihariensis	Austropotamobius	Astacidae
AbiCL231	231	211	124	All	Other	All		0	NA	other	0.0248	Austropotamobius bihariensis	Austropotamobius	Astacidae
AbiCL232	232	212	123	All/repeat/satellite	Putative satellites (high confidence)	All/repeat/satellite	TGAACACAGTCCTGGACTAAGGTTTACAGCAACCACAATACCTTACTCACCAACCAGCATGTATGCCATAGTCC	74	45.9459	minisatellite	0.0246	Austropotamobius bihariensis	Austropotamobius	Astacidae
AbiCL237	237	217	122	All/repeat/satellite	Putative satellites (high confidence)	All/repeat/satellite	GCCGTGTGTTGTAATTCCCACGTCTTGGCTGTACTTTACAAGCAATTGTGACACCACTTGAAGACTAATCTGTCGGGAGCAGTGTGAGACATTGTTGGTGC	101	47.5248	satellite	0.0244	Austropotamobius bihariensis	Austropotamobius	Astacidae
AbiCL234	234	214	122	All/repeat/satellite	Putative satellites (high confidence)	All/repeat/satellite	GTGACATGATTGAAGTGTACAAGTGGATGAAAGGCGAGAGTTATGG	46	43.4783	minisatellite	0.0244	Austropotamobius bihariensis	Austropotamobius	Astacidae
AbiCL236	236	216	122	All/repeat/satellite	Putative satellites (high confidence)	All/repeat/satellite	TACATCAGCTGGTTCTTCAGGTGGTGGTGGGTCATC	36	52.7778	minisatellite	0.0244	Austropotamobius bihariensis	Austropotamobius	Astacidae
AbiCL235	235	215	122	All/repeat/satellite	Putative satellites (high confidence)	All/repeat/satellite	TATATATTGCTCCACATGAAGCAGCATCATAGTATCTCGCAGCTTGGAAGGCCAAGGTAAGTACGAAGCAATTAAAGGGC	80	43.75	minisatellite	0.0244	Austropotamobius bihariensis	Austropotamobius	Astacidae
AbiCL233	233	213	122	All/repeat/satellite	Putative satellites (high confidence)	All/repeat/satellite	TGCTCTCTGTAGCACCCTGGACGTGCTACACACTTTGTACATCTTGGCAAGCGCTCTCTACCGGTCACTC	70	54.2857	minisatellite	0.0244	Austropotamobius bihariensis	Austropotamobius	Astacidae
AbiCL238	238	218	121	All	Other	All		0	NA	other	0.0242	Austropotamobius bihariensis	Austropotamobius	Astacidae
AbiCL240	240	220	120	All/repeat/satellite	Putative satellites (high confidence)	All/repeat/satellite	AGGTGCATCACTTGGTGGTATTGTATCAAATGGTGCTGGTGCGTGGACTAGTGTTGC	57	49.1228	minisatellite	0.024	Austropotamobius bihariensis	Austropotamobius	Astacidae
AbiCL239	239	219	120	All/repeat/satellite	Putative satellites (high confidence)	All/repeat/satellite	CTGGGAACACTGTACACAGTAGCTAAGTGATCACCACTGGC	41	51.2195	minisatellite	0.024	Austropotamobius bihariensis	Austropotamobius	Astacidae
AbiCL241	241	221	120	All/repeat/satellite	Putative satellites (high confidence)	All/repeat/satellite	TTGGTGCTGGGCGTCACCTTCCTCACCCTGCTGGGGGAGAACCTCGCCCACTGCTGCTCCTCGCCTCAGTAACACACTTCCCAGCATCACCAGACCTCAGGCCAGGAATG	110	61.8182	satellite	0.024	Austropotamobius bihariensis	Austropotamobius	Astacidae
AbiCL243	243	223	119	All/repeat/satellite	Putative satellites (high confidence)	All/repeat/satellite	ATCTGAAGCACTGTACATGTATTATCAACATCACATGCACTATGTCACCATGGTAACACTC	61	39.3443	minisatellite	0.0238	Austropotamobius bihariensis	Austropotamobius	Astacidae
AbiCL242	242	222	119	All/repeat/satellite	Putative satellites (high confidence)	All/repeat/satellite	CCCATGTTGTATACCCTTGCTGCTCCCTAGCTTACACGTGTGTATATAC	49	46.9388	minisatellite	0.0238	Austropotamobius bihariensis	Austropotamobius	Astacidae
AbiCL245	245	225	118	All/repeat/satellite	Putative satellites (high confidence)	All/repeat/satellite	ACTTACCTCCACACTGCCAGCAGTACCTTACATGACGTTAACTACCACTGTA	52	46.1538	minisatellite	0.0236	Austropotamobius bihariensis	Austropotamobius	Astacidae
AbiCL244	244	224	118	All/repeat/satellite	Putative satellites (high confidence)	All/repeat/satellite	CTATTAACAGAAGCTCCAACAACAAGAACACA	32	37.5	minisatellite	0.0236	Austropotamobius bihariensis	Austropotamobius	Astacidae
AbiCL246	246	226	117	All	Other	All		0	NA	other	0.0234	Austropotamobius bihariensis	Austropotamobius	Astacidae
AbiCL247	247	227	117	All	Other	All		0	NA	other	0.0234	Austropotamobius bihariensis	Austropotamobius	Astacidae
AbiCL249	249	229	116	All/repeat/satellite	Putative satellites (high confidence)	All/repeat/satellite	GTAGTGATCTTGTTGGAAGTTCCTCTGCT	29	44.8276	minisatellite	0.0232	Austropotamobius bihariensis	Austropotamobius	Astacidae
AbiCL248	248	228	116	All/repeat/satellite	Putative satellites (high confidence)	All/repeat/satellite	TGCGAGAGCTCGACAGCCAGTTGGTCTGGCGTTTGTTAACTTCGGGGGT	49	57.1429	minisatellite	0.0232	Austropotamobius bihariensis	Austropotamobius	Astacidae
AbiCL251	251	231	114	All/repeat/satellite	Putative satellites (high confidence)	All/repeat/satellite	CAATATTCACACACTTTACATAAAGTGGTGCATGGTGTGC	40	40	minisatellite	0.0228	Austropotamobius bihariensis	Austropotamobius	Astacidae
AbiCL250	250	230	114	All/repeat/satellite	Putative satellites (low confidence)	All/repeat/satellite	GAGAGATGTGTAGCGTGGTGCCCACCTGTTGTGGAG	36	58.3333	minisatellite	0.0228	Austropotamobius bihariensis	Austropotamobius	Astacidae
AbiCL252	252	232	114	All/repeat/satellite	Putative satellites (high confidence)	All/repeat/satellite	GTGCTTTCCCTGGCTGTTTGATAACCCTCAAGATTGTCTTGGTTTAATGTAGGTATCATGCTTATGTGATTGTTTTTACCATAGCTCATACTGCTCTTTCCTCCACTCTGCCCGCATCCCTA	122	43.4426	satellite	0.0228	Austropotamobius bihariensis	Austropotamobius	Astacidae
AbiCL253	253	233	113	All	Other	All		0	NA	other	0.0226	Austropotamobius bihariensis	Austropotamobius	Astacidae
AbiCL254	254	234	112	All	Other	All		0	NA	other	0.0224	Austropotamobius bihariensis	Austropotamobius	Astacidae
AbiCL255	255	235	111	All/repeat/satellite	Putative satellites (high confidence)	All/repeat/satellite	CACCTTGAGGGACCTGTAATAGAGGAGGGTAGAG	34	52.9412	minisatellite	0.0222	Austropotamobius bihariensis	Austropotamobius	Astacidae
AbiCL256	256	236	111	All/repeat/satellite	Putative satellites (high confidence)	All/repeat/satellite	GTTCCAATACCTCCTCCGGTAATTGCTCCCGACCCTACTGTTAACAACT	49	48.9796	minisatellite	0.0222	Austropotamobius bihariensis	Austropotamobius	Astacidae
AbiCL257	257	237	110	All/repeat/satellite	Putative satellites (high confidence)	All/repeat/satellite	GTAATTATGGATGTTGAGGTATGTAGTTCAACAACCTCAGCTGTAACATGATAATTGTTAAGGTGATCATTCT	73	34.2466	minisatellite	0.022	Austropotamobius bihariensis	Austropotamobius	Astacidae
AbiCL258	258	238	109	All	Other	All		0	NA	other	0.0218	Austropotamobius bihariensis	Austropotamobius	Astacidae
AbiCL259	259	239	107	All/repeat/satellite	Putative satellites (high confidence)	All/repeat/satellite	CAGTTGCAGTGCGAGAAGATAG	22	50	minisatellite	0.0214	Austropotamobius bihariensis	Austropotamobius	Astacidae
AbiCL260	260	240	107	All/repeat/satellite	Putative satellites (low confidence)	All/repeat/satellite	GGGTGCTAGTGTGGGTGTT	19	57.8947	minisatellite	0.0214	Austropotamobius bihariensis	Austropotamobius	Astacidae
AbiCL262	262	242	106	All/repeat/satellite	Putative satellites (high confidence)	All/repeat/satellite	AGAAGATATCGTCACATCATGTAGAACAGTTATGGTGAG	39	38.4615	minisatellite	0.0212	Austropotamobius bihariensis	Austropotamobius	Astacidae
AbiCL261	261	241	106	All/repeat/satellite	Putative satellites (low confidence)	All/repeat/satellite	CTGTTACCACACCTGGCTAACATTCACCACCTAACAA	37	45.9459	minisatellite	0.0212	Austropotamobius bihariensis	Austropotamobius	Astacidae
AbiCL263	263	243	106	All/repeat/satellite	Putative satellites (high confidence)	All/repeat/satellite	TACTGAAGCCTGGGGTTTCCCAGTGCATGGCCAGGATAG	39	56.4103	minisatellite	0.0212	Austropotamobius bihariensis	Austropotamobius	Astacidae
AbiCL264	264	244	105	All/repeat/satellite	Putative satellites (high confidence)	All/repeat/satellite	TAGCAGTGCCAGTGGCTGATAGTATACCACCGTCACCAGCTAG	43	53.4884	minisatellite	0.021	Austropotamobius bihariensis	Austropotamobius	Astacidae
AbiCL265	265	245	105	All/repeat/satellite	Putative satellites (high confidence)	All/repeat/satellite	TGTGTTATTGTGTTCAAGTTGAGGGAGAACTTTATCAACCAAGTCCGAACTTGAGGACTTAATCACCGAGCAG	73	42.4658	minisatellite	0.021	Austropotamobius bihariensis	Austropotamobius	Astacidae
AbiCL268	268	248	104	All/repeat/satellite	Putative satellites (high confidence)	All/repeat/satellite	ACAACAGAACTCTTCTAGCTCCTAG	25	44	minisatellite	0.0208	Austropotamobius bihariensis	Austropotamobius	Astacidae
AbiCL267	267	247	104	All/repeat/satellite	Putative satellites (high confidence)	All/repeat/satellite	CCTCTCCAACCTTACTCTGATACATCTGGAAGTCCTTACTGTATTACCTAGCACAGT	57	43.8596	minisatellite	0.0208	Austropotamobius bihariensis	Austropotamobius	Astacidae
AbiCL266	266	246	104	All/repeat/satellite	Putative satellites (high confidence)	All/repeat/satellite	CTGATGACCATCTCCTCATACAGTATCC	28	46.4286	minisatellite	0.0208	Austropotamobius bihariensis	Austropotamobius	Astacidae
AbiCL270	270	250	104	All/repeat/satellite	Putative satellites (high confidence)	All/repeat/satellite	TATTGGCAGTCTCAGCACCCTGGGAAGACTATGACGGGTTTTGTTCTTACCGGGAA	56	50	minisatellite	0.0208	Austropotamobius bihariensis	Austropotamobius	Astacidae
AbiCL269	269	249	104	All	Other	All		0	NA	other	0.0208	Austropotamobius bihariensis	Austropotamobius	Astacidae
AbiCL271	271	251	103	All/repeat/mobile_element/Class_I/Penelope	Other	All/repeat/mobile_element/Class_I		0	NA	other	0.0206	Austropotamobius bihariensis	Austropotamobius	Astacidae
AbiCL272	272	252	102	All	Other	All		0	NA	other	0.0204	Austropotamobius bihariensis	Austropotamobius	Astacidae
AbiCL273	273	253	102	All	Other	All		0	NA	other	0.0204	Austropotamobius bihariensis	Austropotamobius	Astacidae
AbiCL274	274	254	99	All/repeat/satellite	Putative satellites (high confidence)	All/repeat/satellite	GTGAAGGTGAGGGGATAGCAGAACATGCTTGTAGTCAACGTTGGTGCTCGG	51	52.9412	minisatellite	0.0198	Austropotamobius bihariensis	Austropotamobius	Astacidae
AbiCL275	275	255	99	All/repeat/satellite	Putative satellites (low confidence)	All/repeat/satellite	TATGAATACGAACTAGTACCAACTAGTACAGAATTTTAAC	40	30	minisatellite	0.0198	Austropotamobius bihariensis	Austropotamobius	Astacidae
AbiCL279	279	259	98	All/repeat/satellite	Putative satellites (low confidence)	All/repeat/satellite	AAGGCTCTTGGCTAGCTGCTGAGGCTTCGCTGGTTG	36	58.3333	minisatellite	0.0196	Austropotamobius bihariensis	Austropotamobius	Astacidae
AbiCL278	278	258	98	All/repeat/satellite	Putative satellites (high confidence)	All/repeat/satellite	CACACTGGGTAGAGGAGCAAATGTTCCCAGCGGTTCCAGTAGCTGTAGGGAAGAACTATGGTCTAGCCCTGCATATGTGTATGGTCAAGGTGGAGAGAGCGTCATGA	107	51.4019	satellite	0.0196	Austropotamobius bihariensis	Austropotamobius	Astacidae
AbiCL276	276	256	98	All/repeat/satellite	Putative satellites (high confidence)	All/repeat/satellite	GTAGAGAGGCAGGTGAGGTCAGTGCTCTACGAGAGACGTCGGGTGGAGATGTCAGT	56	57.1429	minisatellite	0.0196	Austropotamobius bihariensis	Austropotamobius	Astacidae
AbiCL277	277	257	98	All/repeat/satellite	Putative satellites (high confidence)	All/repeat/satellite	TATTTGGCTGACCAACGAAGCATAAACTGAAAG	33	39.3939	minisatellite	0.0196	Austropotamobius bihariensis	Austropotamobius	Astacidae
AbiCL286	286	266	97	All/repeat/satellite	Putative satellites (high confidence)	All/repeat/satellite	AGGGATGACCCGTCAGGTAGCTCTAACACAAATAGTTCTCAGGTAGCTGCGGTTACCACCAGAGCTGACTGTGGAGACAGCGCAGCATGGGAGCATCCACCC	102	55.8824	satellite	0.0194	Austropotamobius bihariensis	Austropotamobius	Astacidae
AbiCL280	280	260	97	All/repeat/satellite	Putative satellites (high confidence)	All/repeat/satellite	ATGATACCTGGAGTTTATACATGGGAGCAGGGCTTGTTGTT	41	43.9024	minisatellite	0.0194	Austropotamobius bihariensis	Austropotamobius	Astacidae
AbiCL282	282	262	97	All/repeat/satellite	Putative satellites (low confidence)	All/repeat/satellite	CTATTGGCCCATACGAGGCAGCTC	24	58.3333	minisatellite	0.0194	Austropotamobius bihariensis	Austropotamobius	Astacidae
AbiCL285	285	265	97	All/repeat/satellite	Putative satellites (high confidence)	All/repeat/satellite	GATGGTATTATTGTGTAGT	19	31.5789	minisatellite	0.0194	Austropotamobius bihariensis	Austropotamobius	Astacidae
AbiCL281	281	261	97	All/repeat/satellite	Putative satellites (high confidence)	All/repeat/satellite	TAATAGTGGAGATAGTTGTGTAGATGTTAGTTCT	34	32.3529	minisatellite	0.0194	Austropotamobius bihariensis	Austropotamobius	Astacidae
AbiCL283	283	263	97	All/repeat/satellite	Putative satellites (low confidence)	All/repeat/satellite	TATCACCACCTGTGCTCCCGGGTAATGAAGACCACACACCATA	43	51.1628	minisatellite	0.0194	Austropotamobius bihariensis	Austropotamobius	Astacidae
AbiCL284	284	264	97	All	Other	All		0	NA	other	0.0194	Austropotamobius bihariensis	Austropotamobius	Astacidae
AbiCL289	289	269	96	All/repeat/satellite	Putative satellites (high confidence)	All/repeat/satellite	AGGAGGACGTCATGGTAAGCAAGCTCCCATTCTGCAATGTATTCCTTCCTTATG	54	46.2963	minisatellite	0.0192	Austropotamobius bihariensis	Austropotamobius	Astacidae
AbiCL291	291	271	96	All/repeat/satellite	Putative satellites (high confidence)	All/repeat/satellite	CCAGAAACAATGTTTCCACCAGGCA	25	48	minisatellite	0.0192	Austropotamobius bihariensis	Austropotamobius	Astacidae
AbiCL288	288	268	96	All/repeat/satellite	Putative satellites (high confidence)	All/repeat/satellite	GGTGTGTTACTCTGAGGGACGGTCACCT	28	57.1429	minisatellite	0.0192	Austropotamobius bihariensis	Austropotamobius	Astacidae
AbiCL290	290	270	96	All/repeat/satellite	Putative satellites (high confidence)	All/repeat/satellite	TCAGCTTATACTGACATGCTACTAGAACACCCCTCAACTTGCTCACACTCACCA	54	46.2963	minisatellite	0.0192	Austropotamobius bihariensis	Austropotamobius	Astacidae
AbiCL287	287	267	96	All/repeat/satellite	Putative satellites (high confidence)	All/repeat/satellite	TGACATTGAACACACAGCTCATGCAACAGTGATCTGGATCACAC	44	45.4545	minisatellite	0.0192	Austropotamobius bihariensis	Austropotamobius	Astacidae
AbiCL293	293	273	96	All/repeat/satellite	Putative satellites (high confidence)	All/repeat/satellite	TGTCATGTGTTTGTGTCAAGCCCTAATGTTTTACATCAGTTTTCCTGCCATTACTAACAGGTGCCGGCAACTCTGGCAGTTGTCCGGGGCGCCACGTGATAGTGGGCACCA	111	51.3514	satellite	0.0192	Austropotamobius bihariensis	Austropotamobius	Astacidae
AbiCL292	292	272	96	All	Other	All		0	NA	other	0.0192	Austropotamobius bihariensis	Austropotamobius	Astacidae
AbiCL294	294	274	95	All/repeat/satellite	Putative satellites (high confidence)	All/repeat/satellite	CACGCCAGCCTTTGCTGCCACAGTGCACCAGTTC	34	61.7647	minisatellite	0.019	Austropotamobius bihariensis	Austropotamobius	Astacidae
AbiCL295	295	275	95	All/repeat/satellite	Putative satellites (low confidence)	All/repeat/satellite	CATCACGGTGAACCAGCACCACCACACTCCAG	32	59.375	minisatellite	0.019	Austropotamobius bihariensis	Austropotamobius	Astacidae
AbiCL296	296	276	95	All/repeat/satellite	Putative satellites (high confidence)	All/repeat/satellite	GTGCAATGATGCATATGGGGCATATGCGTGTTTTAAGGAGGGCAGTGTGGGTGCATCCTCCAGGTCCTTGTGCTAATGGAACCC	84	52.381	minisatellite	0.019	Austropotamobius bihariensis	Austropotamobius	Astacidae
AbiCL299	299	279	94	All/repeat/satellite	Putative satellites (high confidence)	All/repeat/satellite	CATTACTGGGATTAAGTAAGTAATTAACAGGAGAAGGCACCAAGCCGGGAAAACTACGGAGCA	63	44.4444	minisatellite	0.0188	Austropotamobius bihariensis	Austropotamobius	Astacidae
AbiCL303	303	283	94	All/repeat/satellite	Putative satellites (high confidence)	All/repeat/satellite	CTTCAACACCTCAGCTTGCTCAACACTTGTGCAGCTACACTTAGCAACAACCTCCCAGCA	60	50	minisatellite	0.0188	Austropotamobius bihariensis	Austropotamobius	Astacidae
AbiCL302	302	282	94	All/repeat/satellite	Putative satellites (high confidence)	All/repeat/satellite	GATGCTTAATGTTAGTGTTCACTACACAACTAGTGCCATGCCTT	44	40.9091	minisatellite	0.0188	Austropotamobius bihariensis	Austropotamobius	Astacidae
AbiCL298	298	278	94	All/repeat/satellite	Putative satellites (high confidence)	All/repeat/satellite	GCTTCCTGTCCCCAATATTGGTAAACATCATGGGGAAGGTCAGTAGTTAGCTAAGGGGGACCTCTATAAGCCTGACAG	78	48.7179	minisatellite	0.0188	Austropotamobius bihariensis	Austropotamobius	Astacidae
AbiCL305	305	285	94	All/repeat/satellite	Putative satellites (high confidence)	All/repeat/satellite	TAATGTGGCACAAGATCTTGGAGAGGTTCAATACCACTAGTTTGTCCCTCCAAAACTATGAGACAGCACTGCTGACTG	78	44.8718	minisatellite	0.0188	Austropotamobius bihariensis	Austropotamobius	Astacidae
AbiCL297	297	277	94	All/repeat/satellite	Putative satellites (high confidence)	All/repeat/satellite	TCTCATACACAACATGAACCTTAGTCCCAGCTGTGTTGCTGTTGACTCTTGCCTTATGTTGACAGACACCGTCTTGTGGACGCTGC	86	48.8372	minisatellite	0.0188	Austropotamobius bihariensis	Austropotamobius	Astacidae
AbiCL300	300	280	94	All/repeat/satellite	Putative satellites (high confidence)	All/repeat/satellite	TGGTAGTGGAGAAGATACAGATGCAAGTAACGAGTACAGGATCCTTAATACTGTAATATCGCATGTTCTCTATCACATGGG	81	40.7407	minisatellite	0.0188	Austropotamobius bihariensis	Austropotamobius	Astacidae
AbiCL301	301	281	94	All/repeat/satellite	Putative satellites (high confidence)	All/repeat/satellite	TTGGAGACACTCTCATATAAGTGTGT	26	38.4615	minisatellite	0.0188	Austropotamobius bihariensis	Austropotamobius	Astacidae
AbiCL304	304	284	94	All/repeat/mobile_element/Class_I/LTR/Ty3_gypsy	Other	All/repeat/mobile_element/Class_I		0	NA	other	0.0188	Austropotamobius bihariensis	Austropotamobius	Astacidae
AbiCL306	306	286	94	All	Other	All		0	NA	other	0.0188	Austropotamobius bihariensis	Austropotamobius	Astacidae
AbiCL307	307	287	93	All/repeat/satellite	Putative satellites (high confidence)	All/repeat/satellite	CACACCCACTGATGCTTCCAGCCACCACACAACCTCTCCCTCCTCCCTCC	50	62	minisatellite	0.0186	Austropotamobius bihariensis	Austropotamobius	Astacidae
AbiCL308	308	288	93	All/repeat/satellite	Putative satellites (high confidence)	All/repeat/satellite	TTAAACACAAAAACAAATACATCCTATACATAATACACATTACATATATGGCAAG	55	25.4545	minisatellite	0.0186	Austropotamobius bihariensis	Austropotamobius	Astacidae
AbiCL310	310	290	92	All/repeat/satellite	Putative satellites (high confidence)	All/repeat/satellite	TGTCTCCACTATCATCACCACCATCACTACTACCCAC	37	48.6486	minisatellite	0.0184	Austropotamobius bihariensis	Austropotamobius	Astacidae
AbiCL309	309	289	92	All	Other	All		0	NA	other	0.0184	Austropotamobius bihariensis	Austropotamobius	Astacidae
AbiCL311	311	291	91	All	Other	All		0	NA	other	0.0182	Austropotamobius bihariensis	Austropotamobius	Astacidae
AbiCL314	314	294	90	All/repeat/satellite	Putative satellites (high confidence)	All/repeat/satellite	CAGTCTTTAGTGGTGGGATTGTGACCTCAGATGAGTATTCCTGC	44	47.7273	minisatellite	0.018	Austropotamobius bihariensis	Austropotamobius	Astacidae
AbiCL315	315	295	90	All/repeat/satellite	Putative satellites (high confidence)	All/repeat/satellite	CAGTTAGTCCTGGCCAGTAACTGGTTGTGTGAGCGTCCCAGGTTGGGCA	49	57.1429	minisatellite	0.018	Austropotamobius bihariensis	Austropotamobius	Astacidae
AbiCL312	312	292	90	All/repeat/satellite	Putative satellites (high confidence)	All/repeat/satellite	CAGTTATGTAAGTCTAGCTGAACCATTATCATAGCCCTGACCTCTG	46	43.4783	minisatellite	0.018	Austropotamobius bihariensis	Austropotamobius	Astacidae
AbiCL313	313	293	90	All/repeat/satellite	Putative satellites (high confidence)	All/repeat/satellite	TGCTCACCCCTGGCCTAGGCTAACTACCTTGACAGCAATAATACACAGGT	50	50	minisatellite	0.018	Austropotamobius bihariensis	Austropotamobius	Astacidae
AbiCL319	319	299	89	All/repeat/satellite	Putative satellites (high confidence)	All/repeat/satellite	ACATAACCCTTGTAATTAAGGCACATGT	28	35.7143	minisatellite	0.0178	Austropotamobius bihariensis	Austropotamobius	Astacidae
AbiCL316	316	296	89	All/repeat/satellite	Putative satellites (high confidence)	All/repeat/satellite	GTGTAGTAGTCATGATGACGATGCTGGGA	29	48.2759	minisatellite	0.0178	Austropotamobius bihariensis	Austropotamobius	Astacidae
AbiCL317	317	297	89	All	Other	All		0	NA	other	0.0178	Austropotamobius bihariensis	Austropotamobius	Astacidae
AbiCL318	318	298	89	All	Other	All		0	NA	other	0.0178	Austropotamobius bihariensis	Austropotamobius	Astacidae
AbiCL322	322	302	88	All/repeat/satellite	Putative satellites (high confidence)	All/repeat/satellite	CTCCGGAGGTCATTATGTATGGGTTAAGTAAAGCTATGAGTG	42	42.8571	minisatellite	0.0176	Austropotamobius bihariensis	Austropotamobius	Astacidae
AbiCL323	323	303	88	All/repeat	Putative satellites (high confidence)	All/repeat/satellite	GTATCTGGTAATTGCCAGAGTTCATTACAAGCACTGAACGCTGTAATCTCCCTGTATTCTTCCTACAGTG	70	42.8571	minisatellite	0.0176	Austropotamobius bihariensis	Austropotamobius	Astacidae
AbiCL321	321	301	88	All/repeat/satellite	Putative satellites (low confidence)	All/repeat/satellite	TCCACCCGTGTCCTCTGGTCCTACCTCATCTGTGTCTCCAGCT	43	58.1395	minisatellite	0.0176	Austropotamobius bihariensis	Austropotamobius	Astacidae
AbiCL320	320	300	88	All/repeat/satellite	Putative satellites (high confidence)	All/repeat/satellite	TGACAGCATTGCTGGAGCCTGGTGCTAGAGAGCGC	35	60	minisatellite	0.0176	Austropotamobius bihariensis	Austropotamobius	Astacidae
AbiCL326	326	306	87	All/repeat/satellite	Putative satellites (high confidence)	All/repeat/satellite	CTTGAGGTTAGGTCATGATGTGCGCAGTTGGTGCTGGG	38	55.2632	minisatellite	0.0174	Austropotamobius bihariensis	Austropotamobius	Astacidae
AbiCL324	324	304	87	All/repeat/satellite	Putative satellites (high confidence)	All/repeat/satellite	GTGACAGTGTGTTGTACATGTA	22	40.9091	minisatellite	0.0174	Austropotamobius bihariensis	Austropotamobius	Astacidae
AbiCL325	325	305	87	All/repeat/satellite	Putative satellites (low confidence)	All/repeat/satellite	GTGTAGGTGTGGACATCAGGCCAGGTAGGAGATTGTTCAA	40	50	minisatellite	0.0174	Austropotamobius bihariensis	Austropotamobius	Astacidae
AbiCL327	327	307	87	All	Other	All		0	NA	other	0.0174	Austropotamobius bihariensis	Austropotamobius	Astacidae
AbiCL329	329	309	86	All/repeat/satellite	Putative satellites (high confidence)	All/repeat/satellite	AGTGCGTTGGTTAGGGATGTTCAGGAGACACTTGGGTGTGAGGGCAATGAGCAAGTGG	58	53.4483	minisatellite	0.0172	Austropotamobius bihariensis	Austropotamobius	Astacidae
AbiCL328	328	308	86	All/repeat/satellite	Putative satellites (high confidence)	All/repeat/satellite	CGCACCCAGCAGTGAACGTTGATAGTGAGACACGGGTCAAGTACTGCGCCTGGCTGGGAAGATATGACCTGAGGTCAACAGATACA	86	53.4884	minisatellite	0.0172	Austropotamobius bihariensis	Austropotamobius	Astacidae
AbiCL330	330	310	86	All/repeat/satellite	Putative satellites (high confidence)	All/repeat/satellite	GGCCAGTACAACGCTTGGTTCCCCACTGAAGGCAGAGGGGTGAGGTCGGCGTTACCCTCACTCCACAATGACAAGATTGGCCCTGGACCCAGACACAACAATATGCCTCCC	111	57.6577	satellite	0.0172	Austropotamobius bihariensis	Austropotamobius	Astacidae
AbiCL332	332	312	86	All/repeat/satellite	Putative satellites (high confidence)	All/repeat/satellite	GTCTAGGACCCAGACACAGGATAACATGTACGGTG	35	51.4286	minisatellite	0.0172	Austropotamobius bihariensis	Austropotamobius	Astacidae
AbiCL331	331	311	86	All	Other	All		0	NA	other	0.0172	Austropotamobius bihariensis	Austropotamobius	Astacidae
AbiCL333	333	313	85	All/repeat/satellite	Putative satellites (high confidence)	All/repeat/satellite	TACAACACACTGCTGAGAACATTGTCAATGTTACCAACATTGT	43	37.2093	minisatellite	0.017	Austropotamobius bihariensis	Austropotamobius	Astacidae
AbiCL334	334	314	85	All	Other	All		0	NA	other	0.017	Austropotamobius bihariensis	Austropotamobius	Astacidae
AbiCL336	336	316	84	All/repeat/satellite	Putative satellites (high confidence)	All/repeat/satellite	CACGTTAAACCATCTATGAGCAGTGTATCAGCATACACAAAAGT	44	38.6364	minisatellite	0.0168	Austropotamobius bihariensis	Austropotamobius	Astacidae
AbiCL335	335	315	84	All/repeat/satellite	Putative satellites (high confidence)	All/repeat/satellite	CATCACACACTATGTTGGACCACTCTCTTGGGTGTTACATTCCAAC	46	45.6522	minisatellite	0.0168	Austropotamobius bihariensis	Austropotamobius	Astacidae
AbiCL338	338	318	84	All/repeat/satellite	Putative satellites (high confidence)	All/repeat/satellite	GTAAGTGCTTGCAAGTGCACGGACGTCCGAGAGTGGACGCATTGTTCCTGAGTGTGTGTGAGGAATGCCAGTCAGGGCACGGTG	84	57.1429	minisatellite	0.0168	Austropotamobius bihariensis	Austropotamobius	Astacidae
AbiCL337	337	317	84	All/repeat/satellite	Putative satellites (high confidence)	All/repeat/satellite	GTCCTGTCTGTCACACAAGACTTAACACTACTGACTATCACCATCACGGCTGGGAGACACAAGTAGCCTCGC	72	51.3889	minisatellite	0.0168	Austropotamobius bihariensis	Austropotamobius	Astacidae
AbiCL339	339	319	84	All	Other	All		0	NA	other	0.0168	Austropotamobius bihariensis	Austropotamobius	Astacidae
AbiCL340	340	320	84	All	Other	All		0	NA	other	0.0168	Austropotamobius bihariensis	Austropotamobius	Astacidae
AbiCL342	342	322	83	All/repeat/satellite	Putative satellites (high confidence)	All/repeat/satellite	ATGCAGCATACTCGTCCCATTCTCAAACATCGAACAGTACTGA	43	44.186	minisatellite	0.0166	Austropotamobius bihariensis	Austropotamobius	Astacidae
AbiCL341	341	321	83	All/repeat/satellite	Putative satellites (high confidence)	All/repeat/satellite	CACAGGATGGATGGTAGCTAGTATAGTGCTGGTTCTTTATAACC	44	43.1818	minisatellite	0.0166	Austropotamobius bihariensis	Austropotamobius	Astacidae
AbiCL345	345	325	82	All/repeat/satellite	Putative satellites (low confidence)	All/repeat/satellite	AGGGTATAGACCGTGATGCTTTCATTGATGGTGTGTCGTCAAGACATTCTCC	52	46.1538	minisatellite	0.0164	Austropotamobius bihariensis	Austropotamobius	Astacidae
AbiCL348	348	328	82	All/repeat/satellite	Putative satellites (high confidence)	All/repeat/satellite	CAGGGTCAGGTTTCTGTACAATGTAACAACCTGTGACACGTGTGATGCCTCTGTCCTGGATGTGGCAGAGGAAGAGAGAGGTCCAGAGGGAACAACAGGGGATGGTT	107	52.3364	satellite	0.0164	Austropotamobius bihariensis	Austropotamobius	Astacidae
AbiCL347	347	327	82	All/repeat/satellite	Putative satellites (high confidence)	All/repeat/satellite	GGAGACCATATGTGTTCTGAGTGAGTAAGCCAGGGAT	37	48.6486	minisatellite	0.0164	Austropotamobius bihariensis	Austropotamobius	Astacidae
AbiCL343	343	323	82	All/repeat/satellite	Putative satellites (high confidence)	All/repeat/satellite	GTAGCCGCCATCCCTGCTTGAGGTGGTATTGCGGGATCCATACGGCGCTG	50	62	minisatellite	0.0164	Austropotamobius bihariensis	Austropotamobius	Astacidae
AbiCL344	344	324	82	All/repeat/satellite	Putative satellites (high confidence)	All/repeat/satellite	TACACATGTCTGGGACCCAGAGCACAGTCACAGAGCG	37	56.7568	minisatellite	0.0164	Austropotamobius bihariensis	Austropotamobius	Astacidae
AbiCL346	346	326	82	All/repeat/mobile_element/Class_I/LINE	Other	All/repeat/mobile_element/Class_I		0	NA	other	0.0164	Austropotamobius bihariensis	Austropotamobius	Astacidae
AbiCL349	349	329	81	All/repeat/satellite	Putative satellites (high confidence)	All/repeat/satellite	ATACCTTCAGTGGAACGATTGAATGACTCCCTAA	34	41.1765	minisatellite	0.0162	Austropotamobius bihariensis	Austropotamobius	Astacidae
AbiCL351	351	331	81	All/repeat/satellite	Putative satellites (high confidence)	All/repeat/satellite	CTGAACACACTGTTGTCACAAGACAGTCCTTGGCAGTAGCCAGACATTG	49	48.9796	minisatellite	0.0162	Austropotamobius bihariensis	Austropotamobius	Astacidae
AbiCL350	350	330	81	All/repeat/satellite	Putative satellites (high confidence)	All/repeat/satellite	TAAACTATGTGAACCAGAGCTAGGACACACTCCCCAACAGTGAACAATTG	50	44	minisatellite	0.0162	Austropotamobius bihariensis	Austropotamobius	Astacidae
AbiCL352	352	332	80	All/repeat/satellite	Putative satellites (high confidence)	All/repeat/satellite	AGGTAGCAAGTGATAACGCTGATGTCAGAGATGAAGAGGCAC	42	47.619	minisatellite	0.016	Austropotamobius bihariensis	Austropotamobius	Astacidae
AbiCL353	353	333	80	All/repeat/satellite	Putative satellites (high confidence)	All/repeat/satellite	CCGTCATCCCGTGACGA	17	64.7059	minisatellite	0.016	Austropotamobius bihariensis	Austropotamobius	Astacidae
AbiCL354	354	334	80	All/repeat/satellite	Putative satellites (high confidence)	All/repeat/satellite	TAAGACTGGCACATGAAGTCTGGCTGAGATACACAAGTAATGGAGCCTGAGCTGCTTGGTCTCAGCTGG	69	50.7246	minisatellite	0.016	Austropotamobius bihariensis	Austropotamobius	Astacidae
AbiCL355	355	335	79	All/repeat/satellite	Putative satellites (high confidence)	All/repeat/satellite	GCAGTTCCTTCACCGCTCTGGAGGATGAGTGCTGTAGGGAGGCT	44	59.0909	minisatellite	0.0158	Austropotamobius bihariensis	Austropotamobius	Astacidae
AbiCL356	356	336	79	All/repeat/satellite	Putative satellites (low confidence)	All/repeat/satellite	TCCTTCTCTAGCTTCAGACAGTAACACAAGTGACCAGTTACAGTTATATATAGTGTAGTAGAACATGTCCTACTGTGACAG	81	39.5062	minisatellite	0.0158	Austropotamobius bihariensis	Austropotamobius	Astacidae
AbiCL357	357	337	79	All	Other	All		0	NA	other	0.0158	Austropotamobius bihariensis	Austropotamobius	Astacidae
AbiCL360	360	340	78	All/repeat/satellite	Putative satellites (high confidence)	All/repeat/satellite	ATCCACCCTTCCTCACACACTTACCATGTCCACCCACCTTCTTCCTGGTCCTCTC	55	54.5455	minisatellite	0.0156	Austropotamobius bihariensis	Austropotamobius	Astacidae
AbiCL361	361	341	78	All/repeat/satellite	Putative satellites (high confidence)	All/repeat/satellite	CAAAGAGCTGTTATCCTACATCAGCTCCTCTGAAGCTGCAAG	42	47.619	minisatellite	0.0156	Austropotamobius bihariensis	Austropotamobius	Astacidae
AbiCL359	359	339	78	All/repeat/satellite	Putative satellites (low confidence)	All/repeat/satellite	CAGTGTGTTCACCCTTCATCATAATGTCC	29	44.8276	minisatellite	0.0156	Austropotamobius bihariensis	Austropotamobius	Astacidae
AbiCL358	358	338	78	All/repeat/satellite	Putative satellites (high confidence)	All/repeat/satellite	TCAAACATCACTACACACTAGTCTA	25	36	minisatellite	0.0156	Austropotamobius bihariensis	Austropotamobius	Astacidae
AbiCL362	362	342	77	All/repeat/satellite	Putative satellites (high confidence)	All/repeat/satellite	CGTTGGCAAGCACAATAACCTACAGTGGACGCTT	34	50	minisatellite	0.0154	Austropotamobius bihariensis	Austropotamobius	Astacidae
AbiCL363	363	343	77	All/repeat/satellite	Putative satellites (high confidence)	All/repeat/satellite	TACCTTCATTGACCTGGTGTTCAGGTTCACGAGACCTTTGTGCTCTGTCA	50	48	minisatellite	0.0154	Austropotamobius bihariensis	Austropotamobius	Astacidae
AbiCL364	364	344	76	All/repeat/satellite	Putative satellites (high confidence)	All/repeat/satellite	ACAAGTACAACATTGTTACTGCTAGAGTGCATGACCCCTTGTTGTATCATTATGGTTTGTGGG	63	41.2698	minisatellite	0.0152	Austropotamobius bihariensis	Austropotamobius	Astacidae
AbiCL369	369	349	76	All/repeat/satellite	Putative satellites (low confidence)	All/repeat/satellite	CTACCATGCACGCCCGCTTGTGCCTGCCGAGCACCACGGTGTAGTTGTAGAGGATACGGA	60	60	minisatellite	0.0152	Austropotamobius bihariensis	Austropotamobius	Astacidae
AbiCL368	368	348	76	All/repeat/satellite	Putative satellites (high confidence)	All/repeat/satellite	CTGACAGAGGCATAGTGGTGGTGTGTGCAGATGTTGTACTTG	42	50	minisatellite	0.0152	Austropotamobius bihariensis	Austropotamobius	Astacidae
AbiCL367	367	347	76	All/repeat/satellite	Putative satellites (high confidence)	All/repeat/satellite	GAAGTGATACCTGGTCACAGACATACA	27	44.4444	minisatellite	0.0152	Austropotamobius bihariensis	Austropotamobius	Astacidae
AbiCL366	366	346	76	All/repeat/satellite	Putative satellites (high confidence)	All/repeat/satellite	GGGGTGATATTCAGTGAG	18	50	minisatellite	0.0152	Austropotamobius bihariensis	Austropotamobius	Astacidae
AbiCL370	370	350	76	All/repeat/satellite	Putative satellites (high confidence)	All/repeat/satellite	TCTCACTGCTCATCTGAACTATTCAGGTATATGATTGCCACGAGAGGAGGGTGGAAGCAAGCTCCTGCC	69	50.7246	minisatellite	0.0152	Austropotamobius bihariensis	Austropotamobius	Astacidae
AbiCL365	365	345	76	All/repeat/satellite	Putative satellites (low confidence)	All/repeat/satellite	TGTGTTGTCGAGTGTGGATGGTATTGAAGCAGGGGTAACATCGCGCCTGTATTGTTGAGTACAGTTGTTAGTGCGGGGT	79	49.3671	minisatellite	0.0152	Austropotamobius bihariensis	Austropotamobius	Astacidae
AbiCL373	373	353	75	All/repeat/satellite	Putative satellites (high confidence)	All/repeat/satellite	AATGCATCCCGAGTGTGTGTGT	22	50	minisatellite	0.015	Austropotamobius bihariensis	Austropotamobius	Astacidae
AbiCL372	372	352	75	All/repeat/satellite	Putative satellites (high confidence)	All/repeat/satellite	GTAAGCAAGCAACTAATGTGCTTGTTACT	29	37.931	minisatellite	0.015	Austropotamobius bihariensis	Austropotamobius	Astacidae
AbiCL371	371	351	75	All/repeat/satellite	Putative satellites (high confidence)	All/repeat/satellite	GTTGAGCAGTCTTGAAGGT	19	47.3684	minisatellite	0.015	Austropotamobius bihariensis	Austropotamobius	Astacidae
AbiCL374	374	354	74	All/repeat/satellite	Putative satellites (high confidence)	All/repeat/satellite	ACGCTAGTAAGACCACTGAAGCTGTACTGTCTCACT	36	47.2222	minisatellite	0.0148	Austropotamobius bihariensis	Austropotamobius	Astacidae
AbiCL375	375	355	74	All/repeat/satellite	Putative satellites (high confidence)	All/repeat/satellite	ACTGCTACACCATGGTAGTGATTCACT	27	44.4444	minisatellite	0.0148	Austropotamobius bihariensis	Austropotamobius	Astacidae
AbiCL376	376	356	74	All/repeat/satellite	Putative satellites (high confidence)	All/repeat/satellite	GCACAGTCTTGTAGTGCTATAACACAGCAGTACTAACTAATGTTGTGTA	49	38.7755	minisatellite	0.0148	Austropotamobius bihariensis	Austropotamobius	Astacidae
AbiCL378	378	358	72	All/repeat/satellite	Putative satellites (high confidence)	All/repeat/satellite	ACAACCGTTGTGGTATTGACTGTGTGTCCTGTTGGTG	37	48.6486	minisatellite	0.0144	Austropotamobius bihariensis	Austropotamobius	Astacidae
AbiCL377	377	357	72	All/repeat/satellite	Putative satellites (high confidence)	All/repeat/satellite	TAGTACACACCCTTGTCATTCCCAGCACTGAGAATGTATTGCT	43	44.186	minisatellite	0.0144	Austropotamobius bihariensis	Austropotamobius	Astacidae
AbiCL379	379	359	71	All/repeat/satellite	Putative satellites (low confidence)	All/repeat/satellite	ATGGGAGGTGTTGCAGTGATTGTATTTGGCTTGCATGGGACGTGTTGCAGTGATTGTATTTGGCTTGC	68	47.0588	minisatellite	0.0142	Austropotamobius bihariensis	Austropotamobius	Astacidae
AbiCL380	380	360	71	All/repeat/satellite	Putative satellites (low confidence)	All/repeat/satellite	CTGTTGACCCGTACAACACCACAATAGCTAGATAGTGACGTCAAGTACTAGGGTATGACCAGCAGTTCTTGC	72	47.2222	minisatellite	0.0142	Austropotamobius bihariensis	Austropotamobius	Astacidae
AbiCL381	381	361	71	All/repeat/satellite	Putative satellites (high confidence)	All/repeat/satellite	GCTTAGAGCTTAATCAATCATGAACTATAACATAAGACAGGTGGCACTAAACTGTCCTT	59	37.2881	minisatellite	0.0142	Austropotamobius bihariensis	Austropotamobius	Astacidae
AbiCL384	384	364	71	All/repeat/satellite	Putative satellites (high confidence)	All/repeat/satellite	GGAGCATGTGTATTGGCTCCGTTTAACATGACCTAG	36	47.2222	minisatellite	0.0142	Austropotamobius bihariensis	Austropotamobius	Astacidae
AbiCL382	382	362	71	All	Other	All		0	NA	other	0.0142	Austropotamobius bihariensis	Austropotamobius	Astacidae
AbiCL383	383	363	71	All	Other	All		0	NA	other	0.0142	Austropotamobius bihariensis	Austropotamobius	Astacidae
AbiCL385	385	365	70	All/repeat/satellite	Putative satellites (high confidence)	All/repeat/satellite	AGACGAGAGATTAAGTGAACGTGTAGCAGCAAGATATACTCAGTGCTT	48	41.6667	minisatellite	0.014	Austropotamobius bihariensis	Austropotamobius	Astacidae
AbiCL386	386	366	70	All/repeat/satellite	Putative satellites (high confidence)	All/repeat/satellite	GATCTCCCTCTGCTTGTGGAATCCAACCACCTCTGT	36	52.7778	minisatellite	0.014	Austropotamobius bihariensis	Austropotamobius	Astacidae
AbiCL387	387	367	70	All/repeat/satellite	Putative satellites (low confidence)	All/repeat/satellite	TACACACTGTACACTTGCCCACAGTCACACACC	33	51.5152	minisatellite	0.014	Austropotamobius bihariensis	Austropotamobius	Astacidae
AbiCL388	388	368	70	All	Other	All		0	NA	other	0.014	Austropotamobius bihariensis	Austropotamobius	Astacidae
AbiCL389	389	369	70	All/repeat/mobile_element/Class_I/LTR/Ty3_gypsy	Other	All/repeat/mobile_element/Class_I		0	NA	other	0.014	Austropotamobius bihariensis	Austropotamobius	Astacidae
AbiCL395	395	375	69	All/repeat/satellite	Putative satellites (high confidence)	All/repeat/satellite	GTGTTTATATCATAGCGTCTGTCTCTTCTAAACTGTGTAAGTAACTTTGATACTTGGCGGTGTGAGG	67	40.2985	minisatellite	0.0138	Austropotamobius bihariensis	Austropotamobius	Astacidae
AbiCL390	390	370	69	All	Other	All		0	NA	other	0.0138	Austropotamobius bihariensis	Austropotamobius	Astacidae
AbiCL391	391	371	69	All	Other	All		0	NA	other	0.0138	Austropotamobius bihariensis	Austropotamobius	Astacidae
AbiCL392	392	372	69	All	Other	All		0	NA	other	0.0138	Austropotamobius bihariensis	Austropotamobius	Astacidae
AbiCL393	393	373	69	All/repeat/mobile_element/Class_I/LTR/Ty3_gypsy	Other	All/repeat/mobile_element/Class_I		0	NA	other	0.0138	Austropotamobius bihariensis	Austropotamobius	Astacidae
AbiCL394	394	374	69	All	Other	All		0	NA	other	0.0138	Austropotamobius bihariensis	Austropotamobius	Astacidae
AbiCL398	398	378	68	All/repeat/satellite	Putative satellites (high confidence)	All/repeat/satellite	ATGTGGGTTTAGCCAAGGTGCGGGCTTTAGTGTCAGATACACCCTGTGTAGG	52	51.9231	minisatellite	0.0136	Austropotamobius bihariensis	Austropotamobius	Astacidae
AbiCL396	396	376	68	All/repeat/satellite	Putative satellites (high confidence)	All/repeat/satellite	CGGAGGAGAAAGAGTGGTCAACACTGCCAACATTCACTAGGATCTCCACA	50	50	minisatellite	0.0136	Austropotamobius bihariensis	Austropotamobius	Astacidae
AbiCL399	399	379	68	All/repeat/satellite	Putative satellites (high confidence)	All/repeat/satellite	GTAGAGTAGTTACTTGACCTTGTCAGTCACATGTAGAGTGTCTT	44	40.9091	minisatellite	0.0136	Austropotamobius bihariensis	Austropotamobius	Astacidae
AbiCL397	397	377	68	All	Other	All		0	NA	other	0.0136	Austropotamobius bihariensis	Austropotamobius	Astacidae
AbiCL401	401	381	67	All/repeat/satellite	Putative satellites (high confidence)	All/repeat/satellite	ACCTCTCTGTGAAGAAAGCTGTGTGTTGAGACAACATCAGC	41	46.3415	minisatellite	0.0134	Austropotamobius bihariensis	Austropotamobius	Astacidae
AbiCL402	402	382	67	All/repeat/satellite	Putative satellites (high confidence)	All/repeat/satellite	GCTACCATAACGTGTGACTG	20	50	minisatellite	0.0134	Austropotamobius bihariensis	Austropotamobius	Astacidae
AbiCL403	403	383	67	All/repeat/satellite	Putative satellites (high confidence)	All/repeat/satellite	GCTGACATAAGACAGGATCAGACTCACTGTGAACACTCAGTTCATGTACCAGGAA	55	45.4545	minisatellite	0.0134	Austropotamobius bihariensis	Austropotamobius	Astacidae
AbiCL400	400	380	67	All/repeat/satellite	Putative satellites (high confidence)	All/repeat/satellite	TAGAACGGGGCGACCAAAACCTGGTGCATGACACAGTCAGATCTCTTAG	49	51.0204	minisatellite	0.0134	Austropotamobius bihariensis	Austropotamobius	Astacidae
AbiCL404	404	384	67	All/repeat/satellite	Putative satellites (high confidence)	All/repeat/satellite	TATATTGCTGTCATGAAGTTTGTTTGTATTATGTAGTGAAGTTTGGTGTG	50	32	minisatellite	0.0134	Austropotamobius bihariensis	Austropotamobius	Astacidae
AbiCL405	405	385	67	All/repeat/mobile_element/Class_I/LINE	Other	All/repeat/mobile_element/Class_I		0	NA	other	0.0134	Austropotamobius bihariensis	Austropotamobius	Astacidae
AbiCL413	413	393	66	All/repeat/satellite	Putative satellites (high confidence)	All/repeat/satellite	ACACTGACCTGTTCTGCATTATCACCTTAACCACT	35	42.8571	minisatellite	0.0132	Austropotamobius bihariensis	Austropotamobius	Astacidae
AbiCL406	406	386	66	All/repeat/satellite	Putative satellites (high confidence)	All/repeat/satellite	AGACGGGGGTAAACAAGCAAAGCACTCGGGCAACATTGCTCT	42	52.381	minisatellite	0.0132	Austropotamobius bihariensis	Austropotamobius	Astacidae
AbiCL407	407	387	66	All/repeat/satellite	Putative satellites (low confidence)	All/repeat/satellite	AGGACATGCAGGTGGAGGTGGGGTG	25	64	minisatellite	0.0132	Austropotamobius bihariensis	Austropotamobius	Astacidae
AbiCL412	412	392	66	All/repeat/satellite	Putative satellites (high confidence)	All/repeat/satellite	GAAACACTATATCATGGTGCTGGA	24	41.6667	minisatellite	0.0132	Austropotamobius bihariensis	Austropotamobius	Astacidae
AbiCL409	409	389	66	All/repeat/satellite	Putative satellites (low confidence)	All/repeat/satellite	GACACCCCCACAGTTGCAGCAACGGGGGACATTGTG	36	61.1111	minisatellite	0.0132	Austropotamobius bihariensis	Austropotamobius	Astacidae
AbiCL414	414	394	66	All/repeat/satellite	Putative satellites (high confidence)	All/repeat/satellite	GAGACACAATATTACAGGTTGCAGTTTGTTGCTCACGGGATGGACTACACTCTACCTGCAAGCCAC	66	48.4848	minisatellite	0.0132	Austropotamobius bihariensis	Austropotamobius	Astacidae
AbiCL408	408	388	66	All/repeat/satellite	Putative satellites (high confidence)	All/repeat/satellite	GCACTATATACACCATAATATTGCTGCCATTGT	33	36.3636	minisatellite	0.0132	Austropotamobius bihariensis	Austropotamobius	Astacidae
AbiCL410	410	390	66	All	Other	All		0	NA	other	0.0132	Austropotamobius bihariensis	Austropotamobius	Astacidae
AbiCL411	411	391	66	All	Other	All		0	NA	other	0.0132	Austropotamobius bihariensis	Austropotamobius	Astacidae
AbiCL421	421	401	65	All/repeat/satellite	Putative satellites (low confidence)	All/repeat/satellite	ACAAAGGCAGCCCGTCCTCATAA	23	52.1739	minisatellite	0.013	Austropotamobius bihariensis	Austropotamobius	Astacidae
AbiCL418	418	398	65	All/repeat/satellite	Putative satellites (high confidence)	All/repeat/satellite	CCTTGCTTAGTAGAGCAACCTCTGCCCTCAGAGAACGGCACATCTCCATCAGTTCACACTCT	62	51.6129	minisatellite	0.013	Austropotamobius bihariensis	Austropotamobius	Astacidae
AbiCL419	419	399	65	All/repeat/satellite	Putative satellites (high confidence)	All/repeat/satellite	TAGCACAAACCCTTTACCTGTTTGTCCTATCAC	33	42.4242	minisatellite	0.013	Austropotamobius bihariensis	Austropotamobius	Astacidae
AbiCL415	415	395	65	All	Other	All		0	NA	other	0.013	Austropotamobius bihariensis	Austropotamobius	Astacidae
AbiCL416	416	396	65	All	Other	All		0	NA	other	0.013	Austropotamobius bihariensis	Austropotamobius	Astacidae
AbiCL417	417	397	65	All	Other	All		0	NA	other	0.013	Austropotamobius bihariensis	Austropotamobius	Astacidae
AbiCL420	420	400	65	All	Other	All		0	NA	other	0.013	Austropotamobius bihariensis	Austropotamobius	Astacidae
AbiCL424	424	404	64	All/repeat/satellite	Putative satellites (high confidence)	All/repeat/satellite	AAGGGTTTGGGGCTTGCTGTAGAGTTATGGC	31	51.6129	minisatellite	0.0128	Austropotamobius bihariensis	Austropotamobius	Astacidae
AbiCL426	426	406	64	All/repeat/satellite	Putative satellites (high confidence)	All/repeat/satellite	AGTGGCTCTACTAACTCTGCTGGTATGTT	29	44.8276	minisatellite	0.0128	Austropotamobius bihariensis	Austropotamobius	Astacidae
AbiCL425	425	405	64	All/repeat/satellite	Putative satellites (low confidence)	All/repeat/satellite	CACAACTGTACACCTGTTCACTCCAGC	27	51.8519	minisatellite	0.0128	Austropotamobius bihariensis	Austropotamobius	Astacidae
AbiCL429	429	409	64	All/repeat/satellite	Putative satellites (high confidence)	All/repeat/satellite	GGCCAGAGTTGCCAGCGTGGACCGTGAGCACCACACGCCGA	41	68.2927	minisatellite	0.0128	Austropotamobius bihariensis	Austropotamobius	Astacidae
AbiCL430	430	410	64	All/repeat/satellite	Putative satellites (high confidence)	All/repeat/satellite	GGTGAGGATAAGTTTACTAGTTTAGTTGTTACCAGGGAGTTTGTTGT	47	38.2979	minisatellite	0.0128	Austropotamobius bihariensis	Austropotamobius	Astacidae
AbiCL422	422	402	64	All/repeat/satellite	Putative satellites (high confidence)	All/repeat/satellite	TGATACCGTCCTCACCAGGAGCAGTGCTGCTGCCCCTGG	39	64.1026	minisatellite	0.0128	Austropotamobius bihariensis	Austropotamobius	Astacidae
AbiCL423	423	403	64	All/repeat/satellite	Putative satellites (high confidence)	All/repeat/satellite	TGGTGCTGCTGGTTCTCAGTGATGCAGCAGTGTGTGGC	38	57.8947	minisatellite	0.0128	Austropotamobius bihariensis	Austropotamobius	Astacidae
AbiCL427	427	407	64	All	Other	All		0	NA	other	0.0128	Austropotamobius bihariensis	Austropotamobius	Astacidae
AbiCL428	428	408	64	All	Other	All		0	NA	other	0.0128	Austropotamobius bihariensis	Austropotamobius	Astacidae
AbiCL432	432	412	63	All/repeat/satellite	Putative satellites (high confidence)	All/repeat/satellite	ACACTTGAAGATGAGCTCCTGGACATTGTACACGGAGACACGCATCTTAGTTCTCTTAT	59	44.0678	minisatellite	0.0126	Austropotamobius bihariensis	Austropotamobius	Astacidae
AbiCL431	431	411	63	All/repeat/satellite	Putative satellites (high confidence)	All/repeat/satellite	TGTGTAGTTGGTCGGGCTCCGGG	23	65.2174	minisatellite	0.0126	Austropotamobius bihariensis	Austropotamobius	Astacidae
AbiCL439	439	419	62	All/repeat/satellite	Putative satellites (high confidence)	All/repeat/satellite	AGATCTGTAAGTCTGCTCTAGGACTAGCAACATGTACGAACAGTAGTGTG	50	44	minisatellite	0.0124	Austropotamobius bihariensis	Austropotamobius	Astacidae
AbiCL438	438	418	62	All/repeat/satellite	Putative satellites (high confidence)	All/repeat/satellite	CTCAACACCTGAGACTACAAAACCTGTCATCATAAAGGTCTATACCATACTAA	53	37.7358	minisatellite	0.0124	Austropotamobius bihariensis	Austropotamobius	Astacidae
AbiCL433	433	413	62	All/repeat/satellite	Putative satellites (high confidence)	All/repeat/satellite	GGGACAACTGTTGACACCGCACCCTCCCAGTGACCGG	37	64.8649	minisatellite	0.0124	Austropotamobius bihariensis	Austropotamobius	Astacidae
AbiCL435	435	415	62	All/repeat/satellite	Putative satellites (low confidence)	All/repeat/satellite	GGTTTGGGTGTTGCGTAACAGTGCGCGTCCAACATTGAA	39	51.2821	minisatellite	0.0124	Austropotamobius bihariensis	Austropotamobius	Astacidae
AbiCL434	434	414	62	All/repeat/satellite	Putative satellites (high confidence)	All/repeat/satellite	GTTCACAGTGAGAGCAGGTGAGGTGTGGGTGTC	33	57.5758	minisatellite	0.0124	Austropotamobius bihariensis	Austropotamobius	Astacidae
AbiCL440	440	420	62	All/repeat/satellite	Putative satellites (high confidence)	All/repeat/satellite	TAGCTACCAGTACACTAACAGAACTAGCTGCACTACAAC	39	43.5897	minisatellite	0.0124	Austropotamobius bihariensis	Austropotamobius	Astacidae
AbiCL436	436	416	62	All	Other	All		0	NA	other	0.0124	Austropotamobius bihariensis	Austropotamobius	Astacidae
AbiCL437	437	417	62	All	Other	All		0	NA	other	0.0124	Austropotamobius bihariensis	Austropotamobius	Astacidae
AbiCL443	443	423	61	All/repeat/satellite	Putative satellites (low confidence)	All/repeat/satellite	ACAGTTTTGGTCACCGTACTATAGAATGG	29	41.3793	minisatellite	0.0122	Austropotamobius bihariensis	Austropotamobius	Astacidae
AbiCL444	444	424	61	All/repeat/satellite	Putative satellites (low confidence)	All/repeat/satellite	AGGTTTCACAGTCCAGCACCCCCTGTAGTA	30	53.3333	minisatellite	0.0122	Austropotamobius bihariensis	Austropotamobius	Astacidae
AbiCL441	441	421	61	All/repeat/satellite	Putative satellites (high confidence)	All/repeat/satellite	CAACGTCGACACCAGTGGTGGCAGTGA	27	59.2593	minisatellite	0.0122	Austropotamobius bihariensis	Austropotamobius	Astacidae
AbiCL442	442	422	61	All	Other	All		0	NA	other	0.0122	Austropotamobius bihariensis	Austropotamobius	Astacidae
AbiCL445	445	425	60	All/repeat/satellite	Putative satellites (high confidence)	All/repeat/satellite	AGTCCAGCATAGCACATTATGATGCACCAC	30	46.6667	minisatellite	0.012	Austropotamobius bihariensis	Austropotamobius	Astacidae
AbiCL448	448	428	60	All/repeat/satellite	Putative satellites (high confidence)	All/repeat/satellite	ATGTCCCCCCATTCCTCCTACATTCCCTTCTTACTTGTTGAGGCACTATCACTCTAGTGGCCCCGACGGTGACAGTATGCCGGCGGC	87	56.3218	minisatellite	0.012	Austropotamobius bihariensis	Austropotamobius	Astacidae
AbiCL449	449	429	60	All/repeat/satellite	Putative satellites (high confidence)	All/repeat/satellite	GGTGAGGGAGAGAGTGTGTTTGTGTGGTGTGTGTGCTTGGTGTATGGTGTTGTTACTCTCCAGGACCACCAGCCCA	76	53.9474	minisatellite	0.012	Austropotamobius bihariensis	Austropotamobius	Astacidae
AbiCL446	446	426	60	All/repeat/satellite	Putative satellites (high confidence)	All/repeat/satellite	GTACGTATATATCCTGGTCATCTAGGCCTAGGTTATGTGTAAAGGTTGATCCA	53	41.5094	minisatellite	0.012	Austropotamobius bihariensis	Austropotamobius	Astacidae
AbiCL451	451	431	60	All/repeat/satellite	Putative satellites (high confidence)	All/repeat/satellite	TACGAGGTGGGGTGGCCTGCCCTGCCGTGGATGTTCAGGTGTCGCCTGGTGTGATAGAGCAGCTACTGTC	70	61.4286	minisatellite	0.012	Austropotamobius bihariensis	Austropotamobius	Astacidae
AbiCL447	447	427	60	All	Other	All		0	NA	other	0.012	Austropotamobius bihariensis	Austropotamobius	Astacidae
AbiCL450	450	430	60	All	Other	All		0	NA	other	0.012	Austropotamobius bihariensis	Austropotamobius	Astacidae
AbiCL452	452	432	60	All	Other	All		0	NA	other	0.012	Austropotamobius bihariensis	Austropotamobius	Astacidae
AbiCL453	453	433	60	All	Other	All		0	NA	other	0.012	Austropotamobius bihariensis	Austropotamobius	Astacidae
AbiCL459	459	439	59	All/repeat/satellite	Putative satellites (high confidence)	All/repeat/satellite	ACAAGTTCTGCTTCCCGGTCTTCTCTCTGCT	31	51.6129	minisatellite	0.0118	Austropotamobius bihariensis	Austropotamobius	Astacidae
AbiCL458	458	438	59	All/repeat/satellite	Putative satellites (high confidence)	All/repeat/satellite	CAAGATGATGCTGGAGGTTGAGTAGC	26	50	minisatellite	0.0118	Austropotamobius bihariensis	Austropotamobius	Astacidae
AbiCL457	457	437	59	All/repeat/satellite	Putative satellites (high confidence)	All/repeat/satellite	GCCAATCCAAACACTCAGGCAGCAACACCACTAACTCGGCCAGT	44	54.5455	minisatellite	0.0118	Austropotamobius bihariensis	Austropotamobius	Astacidae
AbiCL454	454	434	59	All/repeat/satellite	Putative satellites (high confidence)	All/repeat/satellite	GTGACACAATGTTGACCTGTCACTGCTGTAGCACCCTG	38	52.6316	minisatellite	0.0118	Austropotamobius bihariensis	Austropotamobius	Astacidae
AbiCL455	455	435	59	All/repeat/satellite	Putative satellites (low confidence)	All/repeat/satellite	TGGGAGTGACTATTGGGAGCAGTGTGTGACCACAGTGACAGTGG	44	54.5455	minisatellite	0.0118	Austropotamobius bihariensis	Austropotamobius	Astacidae
AbiCL456	456	436	59	All	Other	All		0	NA	other	0.0118	Austropotamobius bihariensis	Austropotamobius	Astacidae
AbiCL460	460	440	59	All	Other	All		0	NA	other	0.0118	Austropotamobius bihariensis	Austropotamobius	Astacidae
AbiCL461	461	441	59	All	Other	All		0	NA	other	0.0118	Austropotamobius bihariensis	Austropotamobius	Astacidae
AbiCL462	462	442	59	All	Other	All		0	NA	other	0.0118	Austropotamobius bihariensis	Austropotamobius	Astacidae
AbiCL468	468	448	58	All/repeat/satellite	Putative satellites (high confidence)	All/repeat/satellite	ACAACCTGGCTAAACAGCGAGTCACCAGG	29	55.1724	minisatellite	0.0116	Austropotamobius bihariensis	Austropotamobius	Astacidae
AbiCL469	469	449	58	All/repeat/satellite	Putative satellites (high confidence)	All/repeat/satellite	ACAGTTCTACCTTGCACACTTCATAGTACACTGTA	35	40	minisatellite	0.0116	Austropotamobius bihariensis	Austropotamobius	Astacidae
AbiCL464	464	444	58	All/repeat/satellite	Putative satellites (high confidence)	All/repeat/satellite	ACCTGCTGCCATGCCCGCAACATTCCTCTACGATCTCGTCCACCTCACCTAC	52	57.6923	minisatellite	0.0116	Austropotamobius bihariensis	Austropotamobius	Astacidae
AbiCL465	465	445	58	All/repeat/satellite	Putative satellites (high confidence)	All/repeat/satellite	AGAGCATCTGATGAGAGATAAGTGAGACCTTCCAGTGTTCACGTCTCAGAGCTCTCACTGGATGTCTTAAACC	73	46.5753	minisatellite	0.0116	Austropotamobius bihariensis	Austropotamobius	Astacidae
AbiCL466	466	446	58	All/repeat/satellite	Putative satellites (high confidence)	All/repeat/satellite	CACGGGTCTTCAGTCACCTGCTACAGCTGCATGGATGTGGATGGCAAGCTG	51	56.8627	minisatellite	0.0116	Austropotamobius bihariensis	Austropotamobius	Astacidae
AbiCL467	467	447	58	All/repeat/satellite	Putative satellites (high confidence)	All/repeat/satellite	GGACCAAGAGATGGATGCTACTAGCTGCCCCACCCTCCCTAGCAACCCGACCTTGGTTGTCTCCACTGTTCAAGCAGTGGCTGACCTTCAGCAACACCAGCAGCCACGACAACA	114	57.0175	satellite	0.0116	Austropotamobius bihariensis	Austropotamobius	Astacidae
AbiCL473	473	453	58	All/repeat/satellite	Putative satellites (high confidence)	All/repeat/satellite	GTAATGTTGGGATTGTTATCCAACACGTTGCTGGGATG	38	44.7368	minisatellite	0.0116	Austropotamobius bihariensis	Austropotamobius	Astacidae
AbiCL463	463	443	58	All/repeat/satellite	Putative satellites (high confidence)	All/repeat/satellite	GTCCTAGTTGTTGATGAAC	19	42.1053	minisatellite	0.0116	Austropotamobius bihariensis	Austropotamobius	Astacidae
AbiCL470	470	450	58	All	Other	All		0	NA	other	0.0116	Austropotamobius bihariensis	Austropotamobius	Astacidae
AbiCL471	471	451	58	All	Other	All		0	NA	other	0.0116	Austropotamobius bihariensis	Austropotamobius	Astacidae
AbiCL472	472	452	58	All	Other	All		0	NA	other	0.0116	Austropotamobius bihariensis	Austropotamobius	Astacidae
AbiCL474	474	454	58	All	Other	All		0	NA	other	0.0116	Austropotamobius bihariensis	Austropotamobius	Astacidae
AbiCL477	477	457	57	All/repeat/satellite	Putative satellites (high confidence)	All/repeat/satellite	CACTCCTGTGATCGTGGGCACCTTGTCCACTTATCAGGTGGGGTTTCACAGTGGATAACCTTCCCTATGACAGATGTAGTAAGTACTG	88	48.8636	minisatellite	0.0114	Austropotamobius bihariensis	Austropotamobius	Astacidae
AbiCL480	480	460	57	All/repeat/satellite	Putative satellites (high confidence)	All/repeat/satellite	CTGGGTTCCCCCAGATGCACTCGTGTC	27	62.963	minisatellite	0.0114	Austropotamobius bihariensis	Austropotamobius	Astacidae
AbiCL479	479	459	57	All/repeat/satellite	Putative satellites (high confidence)	All/repeat/satellite	TAACATACAACACCATGCTGGCTGATAGTGACTACAGGTATAGTGGCATTTATCCA	56	41.0714	minisatellite	0.0114	Austropotamobius bihariensis	Austropotamobius	Astacidae
AbiCL475	475	455	57	All/repeat/satellite	Putative satellites (low confidence)	All/repeat/satellite	TCTCAGCATGGTGGGTGGAGGT	22	59.0909	minisatellite	0.0114	Austropotamobius bihariensis	Austropotamobius	Astacidae
AbiCL478	478	458	57	All/repeat/satellite	Putative satellites (high confidence)	All/repeat/satellite	TGTAGTAGTGGCACTTGTCATTGATGGTCAGGC	33	48.4848	minisatellite	0.0114	Austropotamobius bihariensis	Austropotamobius	Astacidae
AbiCL476	476	456	57	All	Other	All		0	NA	other	0.0114	Austropotamobius bihariensis	Austropotamobius	Astacidae
AbiCL489	489	469	56	All/repeat/satellite	Putative satellites (high confidence)	All/repeat/satellite	ATACACCGGAGGTTATTATGACTGGGAACACTTCCTTCACTATGATCACTGATGATGCTAGACTGTACTACACTACGTGGTTGTGAGG	88	44.3182	minisatellite	0.0112	Austropotamobius bihariensis	Austropotamobius	Astacidae
AbiCL482	482	462	56	All/repeat/satellite	Putative satellites (high confidence)	All/repeat/satellite	ATCAAGAGCTAGCTATTCTATATGAGGGATTACAAAGTGTTG	42	35.7143	minisatellite	0.0112	Austropotamobius bihariensis	Austropotamobius	Astacidae
AbiCL490	490	470	56	All/repeat/satellite	Putative satellites (high confidence)	All/repeat/satellite	CACCATCAACACGACCTATAGCACTAATACTC	32	43.75	minisatellite	0.0112	Austropotamobius bihariensis	Austropotamobius	Astacidae
AbiCL487	487	467	56	All/repeat/satellite	Putative satellites (high confidence)	All/repeat/satellite	GCATCAACAACTGATGCACCTACAACACCAGCAACAACAACTCCA	45	46.6667	minisatellite	0.0112	Austropotamobius bihariensis	Austropotamobius	Astacidae
AbiCL481	481	461	56	All/repeat/satellite	Putative satellites (low confidence)	All/repeat/satellite	GGTGGAGATGTAAGGAGCTGGGCGTATGTGGGTACTACGCTAGTGATGCCTT	52	53.8462	minisatellite	0.0112	Austropotamobius bihariensis	Austropotamobius	Astacidae
AbiCL485	485	465	56	All/repeat/satellite	Putative satellites (high confidence)	All/repeat/satellite	GTGAGAGTGGTGCTGAAAGTGCTGCTATCTGCCAGAGAAGGGACCCCAACCTTGGGATCCAGGGG	65	58.4615	minisatellite	0.0112	Austropotamobius bihariensis	Austropotamobius	Astacidae
AbiCL484	484	464	56	All/repeat/satellite	Putative satellites (low confidence)	All/repeat/satellite	GTGCACAACCACCTTGTTATGTTTCAGACTTTAGGAGCATAGTCTGCCGTCGTGCAGCAACCGTCTCCA	69	50.7246	minisatellite	0.0112	Austropotamobius bihariensis	Austropotamobius	Astacidae
AbiCL488	488	468	56	All/repeat/satellite	Putative satellites (high confidence)	All/repeat/satellite	TATATTGTATGATCATTATAGGACTGTGTTACCAGGTATAGGAGTAGCC	49	36.7347	minisatellite	0.0112	Austropotamobius bihariensis	Austropotamobius	Astacidae
AbiCL486	486	466	56	All/repeat/satellite	Putative satellites (high confidence)	All/repeat/satellite	TCAGCTCCTCTATGTCTGACAGCAGGCCACTCCCAGTATCATCA	44	52.2727	minisatellite	0.0112	Austropotamobius bihariensis	Austropotamobius	Astacidae
AbiCL483	483	463	56	All/repeat/satellite	Putative satellites (high confidence)	All/repeat/satellite	TGCTACCTTAACAACCACTCATCATGTCCTCCACAGTAAGGTAAGGTAATATTCCAACATTATAGTACCACCAGTCT	77	40.2597	minisatellite	0.0112	Austropotamobius bihariensis	Austropotamobius	Astacidae
AbiCL492	492	472	55	All/repeat/satellite	Putative satellites (high confidence)	All/repeat/satellite	ACTGTAGATGAGGGTATCATGAGTGAGACAT	31	41.9355	minisatellite	0.011	Austropotamobius bihariensis	Austropotamobius	Astacidae
AbiCL491	491	471	55	All/repeat/satellite	Putative satellites (low confidence)	All/repeat/satellite	CTCCGAGAACACTATCAATCTCCATCTGAGGTCCCTAGGACCCACCTTCGTCACTAACGGACCAA	65	52.3077	minisatellite	0.011	Austropotamobius bihariensis	Austropotamobius	Astacidae
AbiCL493	493	473	55	All/repeat/satellite	Putative satellites (high confidence)	All/repeat/satellite	GAACGCTCACAGGCATATGCTAGCGTGTGTCT	32	53.125	minisatellite	0.011	Austropotamobius bihariensis	Austropotamobius	Astacidae
AbiCL495	495	475	55	All/repeat/satellite	Putative satellites (high confidence)	All/repeat/satellite	TGTGGTGGTTGCTTGTAGCAGCTGGTAATCAATGGTTGT	39	46.1538	minisatellite	0.011	Austropotamobius bihariensis	Austropotamobius	Astacidae
AbiCL494	494	474	55	All/repeat/mobile_element/Class_I/LINE	Other	All/repeat/mobile_element/Class_I		0	NA	other	0.011	Austropotamobius bihariensis	Austropotamobius	Astacidae
AbiCL496	496	476	55	All	Other	All		0	NA	other	0.011	Austropotamobius bihariensis	Austropotamobius	Astacidae
AbiCL501	501	481	54	All/repeat/satellite	Putative satellites (high confidence)	All/repeat/satellite	ATAGTTTCTCTCCAGTATGACTCCTCACGTGTGTTATAAGACATTGAACAGTGAA	55	38.1818	minisatellite	0.0108	Austropotamobius bihariensis	Austropotamobius	Astacidae
AbiCL498	498	478	54	All/repeat/satellite	Putative satellites (high confidence)	All/repeat/satellite	CACATCAAAACGGTAACTAATCT	23	34.7826	minisatellite	0.0108	Austropotamobius bihariensis	Austropotamobius	Astacidae
AbiCL503	503	483	54	All/repeat/satellite	Putative satellites (high confidence)	All/repeat/satellite	CATCTAGGGTCTGTTCCTTGTAGCTGGGAAA	31	48.3871	minisatellite	0.0108	Austropotamobius bihariensis	Austropotamobius	Astacidae
AbiCL505	505	485	54	All/repeat/satellite	Putative satellites (high confidence)	All/repeat/satellite	CCTCGTGCTCATGCACTGTGGTTCTGCACACAACGCACTCTCGTTGAGACCTT	53	54.717	minisatellite	0.0108	Austropotamobius bihariensis	Austropotamobius	Astacidae
AbiCL504	504	484	54	All/repeat/satellite	Putative satellites (low confidence)	All/repeat/satellite	GCAGACACCTGGATGGTGTTCCA	23	56.5217	minisatellite	0.0108	Austropotamobius bihariensis	Austropotamobius	Astacidae
AbiCL506	506	486	54	All/repeat/satellite	Putative satellites (high confidence)	All/repeat/satellite	GGAAGGAGCTAGGTTACACGGGGTTAACATAGCTATAGTACACTGGAGCTACTAGGTGAGGATA	64	46.875	minisatellite	0.0108	Austropotamobius bihariensis	Austropotamobius	Astacidae
AbiCL502	502	482	54	All/repeat/satellite	Putative satellites (high confidence)	All/repeat/satellite	GGCGCTGCAATACCTGAACAATGCACTTAG	30	50	minisatellite	0.0108	Austropotamobius bihariensis	Austropotamobius	Astacidae
AbiCL497	497	477	54	All/repeat/satellite	Putative satellites (high confidence)	All/repeat/satellite	GGTGTGACAGTAATAACAGCCACACCACTAGTTGTGACCACTGAGGGACCT	51	50.9804	minisatellite	0.0108	Austropotamobius bihariensis	Austropotamobius	Astacidae
AbiCL500	500	480	54	All/repeat/satellite	Putative satellites (high confidence)	All/repeat/satellite	TATTAATGCCACCACAATAGCTTACTAAACCGCGGGAAGGTTATTAATGCCACCACAATAGCTTACTAAACCACGGGAAGGT	82	42.6829	minisatellite	0.0108	Austropotamobius bihariensis	Austropotamobius	Astacidae
AbiCL499	499	479	54	All	Other	All		0	NA	other	0.0108	Austropotamobius bihariensis	Austropotamobius	Astacidae
AbiCL514	514	494	53	All/repeat/satellite	Putative satellites (low confidence)	All/repeat/satellite	CATGGCATCTGTCATCCTTCTCAGTGCTCCCTGAACTGTCCAT	43	51.1628	minisatellite	0.0106	Austropotamobius bihariensis	Austropotamobius	Astacidae
AbiCL508	508	488	53	All/repeat/satellite	Putative satellites (high confidence)	All/repeat/satellite	CCTGTAGTAAAAGTGTGCTCTAGCCCAG	28	50	minisatellite	0.0106	Austropotamobius bihariensis	Austropotamobius	Astacidae
AbiCL513	513	493	53	All/repeat/satellite	Putative satellites (low confidence)	All/repeat/satellite	CGCTGGTGGGACTACCATGCACAGTCTAGGGCAACACACTGACCATCCAGGGAGCACACCACTTCCGTATATA	73	54.7945	minisatellite	0.0106	Austropotamobius bihariensis	Austropotamobius	Astacidae
AbiCL510	510	490	53	All/repeat/satellite	Putative satellites (high confidence)	All/repeat/satellite	GAGTCTCCCTCAGACCACTACATACTGATGCATTAAAGTCTCCCAGAGCTTCTTGAG	57	47.3684	minisatellite	0.0106	Austropotamobius bihariensis	Austropotamobius	Astacidae
AbiCL509	509	489	53	All/repeat/satellite	Putative satellites (high confidence)	All/repeat/satellite	GGACATCGGACGTAGCAAGGTGTAGACAGTACACTTCATGCGTGCATACTGGTC	54	51.8519	minisatellite	0.0106	Austropotamobius bihariensis	Austropotamobius	Astacidae
AbiCL507	507	487	53	All/repeat/satellite	Putative satellites (low confidence)	All/repeat/satellite	TACCTGCATCAGCAGTAATGTGAGAGTGACC	31	48.3871	minisatellite	0.0106	Austropotamobius bihariensis	Austropotamobius	Astacidae
AbiCL511	511	491	53	All	Other	All		0	NA	other	0.0106	Austropotamobius bihariensis	Austropotamobius	Astacidae
AbiCL512	512	492	53	All	Other	All		0	NA	other	0.0106	Austropotamobius bihariensis	Austropotamobius	Astacidae
AbiCL519	519	499	52	All/repeat/satellite	Putative satellites (high confidence)	All/repeat/satellite	CTGCTTGACTCGGGATATATTGTGTGGACACCAGGAGAGACAGAGTGTG	49	51.0204	minisatellite	0.0104	Austropotamobius bihariensis	Austropotamobius	Astacidae
AbiCL515	515	495	52	All/repeat/satellite	Putative satellites (low confidence)	All/repeat/satellite	GATGATGCAGCGGCAGTAGAGACCTCGGCTGCAACAGCGTCTGTAGTAGGAGATGTTGCAGGG	63	57.1429	minisatellite	0.0104	Austropotamobius bihariensis	Austropotamobius	Astacidae
AbiCL518	518	498	52	All/repeat/satellite	Putative satellites (low confidence)	All/repeat/satellite	TCCCTAGCACAGTCTTCTCCCTAGCACAGTCTTC	34	52.9412	minisatellite	0.0104	Austropotamobius bihariensis	Austropotamobius	Astacidae
AbiCL517	517	497	52	All/repeat/satellite	Putative satellites (high confidence)	All/repeat/satellite	TTGTATCAGTGCTCCCTTGACTGCAGTGTGACCTGGTACCTCTTACATCATC	52	48.0769	minisatellite	0.0104	Austropotamobius bihariensis	Austropotamobius	Astacidae
AbiCL516	516	496	52	All	Other	All		0	NA	other	0.0104	Austropotamobius bihariensis	Austropotamobius	Astacidae
AbiCL522	522	502	51	All/repeat/satellite	Putative satellites (high confidence)	All/repeat/satellite	ACTGGGTGTCCATGCTTGTGTTCACCATGGT	31	51.6129	minisatellite	0.0102	Austropotamobius bihariensis	Austropotamobius	Astacidae
AbiCL521	521	501	51	All/repeat/satellite	Putative satellites (low confidence)	All/repeat/satellite	CCACCACTGACCCCACTGTTGACCCCAGCCACACAGCAGCTTCAACACCTGAAGCCACCA	60	60	minisatellite	0.0102	Austropotamobius bihariensis	Austropotamobius	Astacidae
AbiCL520	520	500	51	All/repeat/satellite	Putative satellites (high confidence)	All/repeat/satellite	GGCAGCATCACCACTCCT	18	61.1111	minisatellite	0.0102	Austropotamobius bihariensis	Austropotamobius	Astacidae
AbiCL524	524	504	51	All/repeat/satellite	Putative satellites (high confidence)	All/repeat/satellite	GTCTTCCTCTTGTTGCTGTGCCAGGATAATAATATTGGAGGCCATCGTTGTCTTAA	56	42.8571	minisatellite	0.0102	Austropotamobius bihariensis	Austropotamobius	Astacidae
AbiCL523	523	503	51	All/repeat/satellite	Putative satellites (high confidence)	All/repeat/satellite	GTTACTCTTCCTCCATCGTGTAATCCTCCATGTTACTCCGTGGTATA	47	44.6809	minisatellite	0.0102	Austropotamobius bihariensis	Austropotamobius	Astacidae
AbiCL532	532	512	50	All/repeat/satellite	Putative satellites (high confidence)	All/repeat/satellite	ACAGGTGAGGCTGTAGTCAGTACTGTAATGATAGTCACAGGTGAGGCTGTAGTCAGTACTGTAATGATGGTC	72	45.8333	minisatellite	0.01	Austropotamobius bihariensis	Austropotamobius	Astacidae
AbiCL534	534	514	50	All/repeat/satellite	Putative satellites (high confidence)	All/repeat/satellite	AGTTGGTGCCTACTCTGAGCTACAGAAGAG	30	50	minisatellite	0.01	Austropotamobius bihariensis	Austropotamobius	Astacidae
AbiCL528	528	508	50	All/repeat/satellite	Putative satellites (high confidence)	All/repeat/satellite	CAACGTGATGGGACACATAAGCCACAGTGTTTCCTGTGTGGCAAGGTTCTTGCCAATGGCAGCATGAAGCCAA	73	50.6849	minisatellite	0.01	Austropotamobius bihariensis	Austropotamobius	Astacidae
AbiCL533	533	513	50	All/repeat/satellite	Putative satellites (high confidence)	All/repeat/satellite	CACACCATTATACACACACTTCACTACACACATCCCTACATACCTGCCCACACCAGTACAAACACAGTACACACACACCCACC	83	48.1928	minisatellite	0.01	Austropotamobius bihariensis	Austropotamobius	Astacidae
AbiCL526	526	506	50	All/repeat/satellite	Putative satellites (high confidence)	All/repeat/satellite	CATGGCTGCCAGGTGTCGTGTGTGTCAGAGTGCTC	35	60	minisatellite	0.01	Austropotamobius bihariensis	Austropotamobius	Astacidae
AbiCL525	525	505	50	All/repeat/satellite	Putative satellites (high confidence)	All/repeat/satellite	CTAGGTCTAATTACTGCTGGTATTTGTTATATTATCCTGTGGATTATTGCTGACAAGGTAGTTAGC	66	36.3636	minisatellite	0.01	Austropotamobius bihariensis	Austropotamobius	Astacidae
AbiCL535	535	515	50	All/repeat/satellite	Putative satellites (high confidence)	All/repeat/satellite	CTTGTCTCAAACACTGCGTCAGTCATCCGGGGTTACCACTACTCGGTACC	50	54	minisatellite	0.01	Austropotamobius bihariensis	Austropotamobius	Astacidae
AbiCL531	531	511	50	All/repeat	Putative satellites (high confidence)	All/repeat/satellite	GATGAGCTGGCCAAGTGTTGGTATAGTGGTCAACGAGGTGGCT	43	53.4884	minisatellite	0.01	Austropotamobius bihariensis	Austropotamobius	Astacidae
AbiCL527	527	507	50	All/repeat/satellite	Putative satellites (high confidence)	All/repeat/satellite	GCCAGGTACATCCTTTAGTTCCCTGGGTTACATGTGAGCGAGGTGGCCCTAACTCACTATCCCT	64	53.125	minisatellite	0.01	Austropotamobius bihariensis	Austropotamobius	Astacidae
AbiCL530	530	510	50	All/repeat/satellite	Putative satellites (high confidence)	All/repeat/satellite	GTACTGGTCTGCTGATGCACAGCTGTAGTTACACCGGTGTTGGGTGGAGATAAGGGTCGCCAGGTGCA	68	55.8824	minisatellite	0.01	Austropotamobius bihariensis	Austropotamobius	Astacidae
AbiCL529	529	509	50	All	Other	All		0	NA	other	0.01	Austropotamobius bihariensis	Austropotamobius	Astacidae
AleCL413	413	383	85	All/repeat/satellite	Putative satellites (high confidence)	All/repeat/satellite	AAAACACTACAGGTCCAGGCAGAGGT	26	50	minisatellite	0.017	Pontastacus leptodactylus	Pontastacus	Astacidae
AleCL97	97	76	419	All/repeat/satellite	Putative satellites (high confidence)	All/repeat/satellite	AACACATGGCTGGTCTTCCACTTTGTTATATCACACGAGGGAAGA	45	44.4444	minisatellite	0.0838	Pontastacus leptodactylus	Pontastacus	Astacidae
AleCL595	595	563	60	All/repeat/satellite	Putative satellites (high confidence)	All/repeat/satellite	AACACCATCCCCATCAGAGACGTCAAGACACTCTCAGTCATCAACGCACG	50	52	minisatellite	0.012	Pontastacus leptodactylus	Pontastacus	Astacidae
AleCL752	752	715	50	All/repeat/satellite	Putative satellites (high confidence)	All/repeat/satellite	AACCAGGAACGTAAAAAATACAACTGTTTTGCCT	34	35.2941	minisatellite	0.01	Pontastacus leptodactylus	Pontastacus	Astacidae
AleCL523	523	491	68	All/repeat/satellite	Putative satellites (low confidence)	All/repeat/satellite	AACCAGTCATGGCATCCATAGTGGTGAAGATCTCATAAGG	40	45	minisatellite	0.0136	Pontastacus leptodactylus	Pontastacus	Astacidae
AleCL76	76	61	524	All/repeat/satellite	Putative satellites (low confidence)	All/repeat/satellite	AACCCTCCTGCAGTTGATAGGCCTTAAT	28	46.4286	minisatellite	0.1048	Pontastacus leptodactylus	Pontastacus	Astacidae
AleCL481	481	450	73	All/repeat/satellite	Putative satellites (low confidence)	All/repeat/satellite	AACCGTCGTGTGAGGCCCGACACAAGTCAACACCCCAGTGTTACC	45	57.7778	minisatellite	0.0146	Pontastacus leptodactylus	Pontastacus	Astacidae
AleCL706	706	669	53	All/repeat/satellite	Putative satellites (high confidence)	All/repeat/satellite	AACCTGCAGGTAGTCGTGGCCGCCCTCCGCCAGGACCAGATGGGACTGCCAG	52	67.3077	minisatellite	0.0106	Pontastacus leptodactylus	Pontastacus	Astacidae
AleCL613	613	580	58	All/repeat/satellite	Putative satellites (low confidence)	All/repeat/satellite	AACGGGGCGCAGCTGGGTACCCCCCTCTAGTTGTCCTGCGGGAGGGGAGGGGGGTAT	57	68.4211	minisatellite	0.0116	Pontastacus leptodactylus	Pontastacus	Astacidae
AleCL79	79	63	518	All/repeat/satellite	Putative satellites (high confidence)	All/repeat/satellite	AACTGTCACCAGAGGCTCAGGTCAAGGATAGTA	33	48.4848	minisatellite	0.1036	Pontastacus leptodactylus	Pontastacus	Astacidae
AleCL677	677	643	54	All/repeat/satellite	Putative satellites (low confidence)	All/repeat/satellite	AAGAACTGGGCAGCCTGGAAGTCCCTGGTGGTGGTG	36	61.1111	minisatellite	0.0108	Pontastacus leptodactylus	Pontastacus	Astacidae
AleCL247	247	218	135	All/repeat/satellite	Putative satellites (high confidence)	All/repeat/satellite	AAGACGAAGGCGGCAAGACCTTCGAGGCCCC	31	64.5161	minisatellite	0.027	Pontastacus leptodactylus	Pontastacus	Astacidae
AleCL138	138	112	264	All/repeat/satellite	Putative satellites (low confidence)	All/repeat/satellite	AAGAGGACCAGAGAAGACAGCCACC	25	56	minisatellite	0.0528	Pontastacus leptodactylus	Pontastacus	Astacidae
AleCL422	422	392	83	All/repeat/satellite	Putative satellites (high confidence)	All/repeat/satellite	AAGGTATGCTCTCCTGGCATAAACCTACTCCACGGCCGCTGCAGTCTCACGTCGG	55	58.1818	minisatellite	0.0166	Pontastacus leptodactylus	Pontastacus	Astacidae
AleCL447	447	417	79	All/repeat/satellite	Putative satellites (high confidence)	All/repeat/satellite	AAGGTCAACTATGATGCCACCAGACATAACTGCCATCGCCTTGCTCCC	48	52.0833	minisatellite	0.0158	Pontastacus leptodactylus	Pontastacus	Astacidae
AleCL435	435	405	81	All/repeat/satellite	Putative satellites (low confidence)	All/repeat/satellite	AAGGTTGCTCTAGTGTGTATATGTTCC	27	40.7407	minisatellite	0.0162	Pontastacus leptodactylus	Pontastacus	Astacidae
AleCL419	419	389	84	All/repeat/satellite	Putative satellites (high confidence)	All/repeat/satellite	AAGTAACTGCAGGGATACTTGGGTAAGTGGTAGCAG	36	47.2222	minisatellite	0.0168	Pontastacus leptodactylus	Pontastacus	Astacidae
AleCL137	137	111	266	All/repeat/satellite	Putative satellites (high confidence)	All/repeat/satellite	AAGTGTCTCCTGAACATCCCTAACCAACGCACTCCACTTGCTCATTGCCCTCACACCC	58	53.4483	minisatellite	0.0532	Pontastacus leptodactylus	Pontastacus	Astacidae
AleCL349	349	320	96	All/repeat/satellite	Putative satellites (high confidence)	All/repeat/satellite	AAGTGTTGTCAACACTGTCCCACGTGCCTCAAGC	34	52.9412	minisatellite	0.0192	Pontastacus leptodactylus	Pontastacus	Astacidae
AleCL362	362	333	94	All/repeat/satellite	Putative satellites (high confidence)	All/repeat/satellite	AATCTTACAACATCCCCAGTTAACCCAGACTCTTTCCCCAGTTAATCTTACAACATCCCCAGTTAACCCAGACTCTTTCCCCAGTT	86	44.186	minisatellite	0.0188	Pontastacus leptodactylus	Pontastacus	Astacidae
AleCL185	185	157	185	All/repeat/satellite	Putative satellites (low confidence)	All/repeat/satellite	ACAACCACGTTCTCACCTGTGGACCCCT	28	57.1429	minisatellite	0.037	Pontastacus leptodactylus	Pontastacus	Astacidae
AleCL619	619	586	58	All/repeat	Putative satellites (high confidence)	All/repeat/satellite	ACAACGCTGGAGTACCTCAAGGATCAGTCCTAGCACCAACACTAT	45	48.8889	minisatellite	0.0116	Pontastacus leptodactylus	Pontastacus	Astacidae
AleCL708	708	671	52	All/repeat/satellite	Putative satellites (high confidence)	All/repeat/satellite	ACAAGGCAATAACGTTGTA	19	36.8421	minisatellite	0.0104	Pontastacus leptodactylus	Pontastacus	Astacidae
AleCL692	692	656	53	All/repeat/satellite	Putative satellites (high confidence)	All/repeat/satellite	ACACACTGAGGTTATTGTGCACCATTGTCAGTAATGGCGGCCCCATTACTCCATTATATGCTGGGACCC	69	49.2754	minisatellite	0.0106	Pontastacus leptodactylus	Pontastacus	Astacidae
AleCL728	728	691	52	All/repeat/satellite	Putative satellites (low confidence)	All/repeat/satellite	ACACCATAGACTTCACTGTACT	22	40.9091	minisatellite	0.0104	Pontastacus leptodactylus	Pontastacus	Astacidae
AleCL241	241	212	143	All/repeat/satellite	Putative satellites (high confidence)	All/repeat/satellite	ACACCGCAATAGCTAGATAGTGACGTCAGGTACTAGGGTATGACCACCAGTTCTAACCTGTTGAAGGGTACA	72	47.2222	minisatellite	0.0286	Pontastacus leptodactylus	Pontastacus	Astacidae
AleCL516	516	484	69	All/repeat/satellite	Putative satellites (high confidence)	All/repeat/satellite	ACACTAGTGTGGGTGCAGCTAGAGGACTGGTGTGGTGTATGAG	43	53.4884	minisatellite	0.0138	Pontastacus leptodactylus	Pontastacus	Astacidae
AleCL322	322	292	105	All/repeat/satellite	Putative satellites (high confidence)	All/repeat/satellite	ACAGACATCACTGGTGGTCATCGAGCAGCGGTCCTGCCGTCAGGGGATGTA	51	58.8235	minisatellite	0.021	Pontastacus leptodactylus	Pontastacus	Astacidae
AleCL20	20	14	2089	All/repeat/satellite	Putative satellites (low confidence)	All/repeat/satellite	ACAGCTCCAGCCGTTTGCCGACCGTGCATGACGGCAACGTCTAGGCGAGACTCGACCAGAGGTCCTCTGGGACGGTGTAGCCACGTGGACGGCCGTGGTCGGGCCACGGTTGGAGTATAAAGTCAGGTGGTCTCACCACCTAAGGAGAATGGAGGGACGGCACTTGGGCTTCGGCCTGTTGCTGCCGCCGGTCGTGGGGTGTGGGCTAGGCCTCCCAGCGCCAAGGCGGAGCCAATGTACCATTTTAAATAAATGTCAGGAAATTTGGAACTGTCTTTAACACCCCCACCCCCCA	295	59.661	satellite	0.4178	Pontastacus leptodactylus	Pontastacus	Astacidae
AleCL203	203	174	168	All/repeat/satellite	Putative satellites (high confidence)	All/repeat/satellite	ACAGTAGCTAAGTGATCACCACTGGCCTGGGAACACTGTAC	41	51.2195	minisatellite	0.0336	Pontastacus leptodactylus	Pontastacus	Astacidae
AleCL98	98	77	416	All/repeat/satellite	Putative satellites (high confidence)	All/repeat/satellite	ACATACCTGTATCACCATCAACCACAGTATTAGGCCTAACACATGACACATTCTCTCCCATACCTACAT	69	42.029	minisatellite	0.0832	Pontastacus leptodactylus	Pontastacus	Astacidae
AleCL352	352	323	96	All/repeat/satellite	Putative satellites (low confidence)	All/repeat/satellite	ACATCACTACTGAGGCGGGTAGGTCACTCTC	31	54.8387	minisatellite	0.0192	Pontastacus leptodactylus	Pontastacus	Astacidae
AleCL71	71	48	586	All/repeat	Putative satellites (low confidence)	All/repeat/satellite	ACATTTATACAGCTACCCTAGACTATATGAAGGGTTACATAGTGTGTGTCAAGAGCTAGCTATGTGATACTAAGGTACCTGG	82	40.2439	minisatellite	0.1172	Pontastacus leptodactylus	Pontastacus	Astacidae
AleCL320	320	291	106	All/repeat/satellite	Putative satellites (high confidence)	All/repeat/satellite	ACCAGTAGATCACGACACACTCCAGT	26	50	minisatellite	0.0212	Pontastacus leptodactylus	Pontastacus	Astacidae
AleCL474	474	443	74	All/repeat/satellite	Putative satellites (high confidence)	All/repeat/satellite	ACCATACTGGTCCATGGTGTGTTGTGATATT	31	41.9355	minisatellite	0.0148	Pontastacus leptodactylus	Pontastacus	Astacidae
AleCL700	700	664	53	All/repeat/satellite	Putative satellites (low confidence)	All/repeat/satellite	ACCCACCCTCCTCATCTATGTCCGAGAGCAGTGAACATCC	40	55	minisatellite	0.0106	Pontastacus leptodactylus	Pontastacus	Astacidae
AleCL699	699	663	53	All/repeat/satellite	Putative satellites (low confidence)	All/repeat/satellite	ACCCCAGATGTTTGGTGACCCATGGAGTCCCCCGGGGAGGCAAGAACAGAACCCCCT	57	61.4035	minisatellite	0.0106	Pontastacus leptodactylus	Pontastacus	Astacidae
AleCL556	556	524	64	All/repeat/satellite	Putative satellites (high confidence)	All/repeat/satellite	ACCCTCACCTCTGATGATAAGGGAGGTGTAGGAACACCCA	40	52.5	minisatellite	0.0128	Pontastacus leptodactylus	Pontastacus	Astacidae
AleCL224	224	195	153	All/repeat/satellite	Putative satellites (high confidence)	All/repeat/satellite	ACCCTCAGCACTGTGGCTAAGGTGAGTCTTCACGGCCTCA	40	57.5	minisatellite	0.0306	Pontastacus leptodactylus	Pontastacus	Astacidae
AleCL734	734	697	51	All/repeat/satellite	Putative satellites (high confidence)	All/repeat/satellite	ACCGCTCTCCTGGTTGTCTAATATAATCACTGATCACTCTCGTC	44	45.4545	minisatellite	0.0102	Pontastacus leptodactylus	Pontastacus	Astacidae
AleCL358	358	329	95	All/repeat/satellite	Putative satellites (low confidence)	All/repeat/satellite	ACGCAGCTGGGTTGTTCATCCTGTCACTTGTACCCAG	37	54.0541	minisatellite	0.019	Pontastacus leptodactylus	Pontastacus	Astacidae
AleCL268	268	239	125	All/repeat/satellite	Putative satellites (low confidence)	All/repeat/satellite	ACGGGAGTTAGGAGGATGCAGCCTTATAACACCAGCCTGGCCGGGGGGTTGTTGC	55	60	minisatellite	0.025	Pontastacus leptodactylus	Pontastacus	Astacidae
AleCL164	164	138	219	All/repeat/satellite	Putative satellites (high confidence)	All/repeat/satellite	ACGTGTTGCAGTGATTGTATTTGGCTTGCATGGG	34	47.0588	minisatellite	0.0438	Pontastacus leptodactylus	Pontastacus	Astacidae
AleCL489	489	458	72	All/repeat/satellite	Putative satellites (low confidence)	All/repeat/satellite	ACTAATACCTACACAGCCACACTGAAGGGCCAACCTGAGGCTCGTCTGGCTCCAGC	56	57.1429	minisatellite	0.0144	Pontastacus leptodactylus	Pontastacus	Astacidae
AleCL375	375	346	93	All/repeat/satellite	Putative satellites (low confidence)	All/repeat/satellite	ACTACCCCTCTCCCTCTCTTTCCT	24	54.1667	minisatellite	0.0186	Pontastacus leptodactylus	Pontastacus	Astacidae
AleCL136	136	110	267	All/repeat/satellite	Putative satellites (low confidence)	All/repeat/satellite	ACTAGTGGACATTATCTACCCCACCATGCAGTAGTGAAGGAGTCACTAC	49	46.9388	minisatellite	0.0534	Pontastacus leptodactylus	Pontastacus	Astacidae
AleCL527	527	495	68	All/repeat/satellite	Putative satellites (high confidence)	All/repeat/satellite	ACTATAAGCAACTCACCACAACAC	24	41.6667	minisatellite	0.0136	Pontastacus leptodactylus	Pontastacus	Astacidae
AleCL105	105	83	388	All/repeat/satellite	Putative satellites (high confidence)	All/repeat/satellite	ACTCCCAGACAGAGGTCTCAACAACTGGCCCTACCCGTCGCCGTGTGAGTAG	52	59.6154	minisatellite	0.0776	Pontastacus leptodactylus	Pontastacus	Astacidae
AleCL716	716	679	52	All/repeat/satellite	Putative satellites (high confidence)	All/repeat/satellite	ACTCCTGACTCAGTGTGGATGTTTACTAGAGAAAGTT	37	40.5405	minisatellite	0.0104	Pontastacus leptodactylus	Pontastacus	Astacidae
AleCL384	384	355	89	All/repeat/satellite	Putative satellites (high confidence)	All/repeat/satellite	ACTCGTTAGGAAGGTATTGATGGTCATGGGGCAGGGTTGAGGT	43	51.1628	minisatellite	0.0178	Pontastacus leptodactylus	Pontastacus	Astacidae
AleCL715	715	678	52	All/repeat/satellite	Putative satellites (high confidence)	All/repeat/satellite	ACTGACTTTATCTGGAGTTACACTGAGTGTGAGAACATGTGA	42	40.4762	minisatellite	0.0104	Pontastacus leptodactylus	Pontastacus	Astacidae
AleCL390	390	361	88	All/repeat/satellite	Putative satellites (high confidence)	All/repeat/satellite	ACTGAGACATTGTAGGTTCCATAGTTCACATCCATACAC	39	41.0256	minisatellite	0.0176	Pontastacus leptodactylus	Pontastacus	Astacidae
AleCL446	446	416	79	All/repeat/satellite	Putative satellites (high confidence)	All/repeat/satellite	ACTGCCTGGGTATCCCAGACCCACTAGCACATCATGTAGGGACTCCTCCTGCAGGTTGTTGCTCGCATCCTTGATCCAGGTC	82	56.0976	minisatellite	0.0158	Pontastacus leptodactylus	Pontastacus	Astacidae
AleCL711	711	674	52	All/repeat/satellite	Putative satellites (high confidence)	All/repeat/satellite	ACTGGGACGTTCATCAACA	19	47.3684	minisatellite	0.0104	Pontastacus leptodactylus	Pontastacus	Astacidae
AleCL274	274	245	123	All/repeat/satellite	Putative satellites (high confidence)	All/repeat/satellite	ACTGGTCTATACCTCACCTTTTGGTCAACTGCTTGATGTATTAAACTCATGATGT	55	38.1818	minisatellite	0.0246	Pontastacus leptodactylus	Pontastacus	Astacidae
AleCL636	636	602	57	All/repeat/satellite	Putative satellites (high confidence)	All/repeat/satellite	ACTTATCCAACCACTCCCACTCATGT	26	46.1538	minisatellite	0.0114	Pontastacus leptodactylus	Pontastacus	Astacidae
AleCL356	356	327	95	All/repeat/satellite	Putative satellites (high confidence)	All/repeat/satellite	ACTTCACCATCACCAGTCCTATTAGGTACCAGTATG	36	44.4444	minisatellite	0.019	Pontastacus leptodactylus	Pontastacus	Astacidae
AleCL96	96	75	424	All/repeat/satellite	Putative satellites (low confidence)	All/repeat/satellite	ACTTCTGCCCAGCCACTTGAA	21	52.381	minisatellite	0.0848	Pontastacus leptodactylus	Pontastacus	Astacidae
AleCL210	210	181	163	All/repeat/satellite	Putative satellites (low confidence)	All/repeat/satellite	AGAAGACGGTGATCAGCAGTACTCAGTGGAGGAGGAACCTAACCCACCAGAGACACGTGACGGGCGGGA	69	57.971	minisatellite	0.0326	Pontastacus leptodactylus	Pontastacus	Astacidae
AleCL100	100	14	408	All/repeat/satellite	Putative satellites (low confidence)	All/repeat/satellite	AGAATCGAATGAAGGGTGCCGAAACGGCACACGGCATGCCGGGTCCCTGGGCTAGAGCCGGACCCGGGAGCTAGACGCGAGCGACGGCCAGCCGCCCAGCAGTGGCCGTTTTCAATATGGTG	122	64.7541	satellite	0.0816	Pontastacus leptodactylus	Pontastacus	Astacidae
AleCL755	755	718	50	All/repeat/satellite	Putative satellites (high confidence)	All/repeat/satellite	AGACACCCTGGGTACATAAGGAGTACTGGTGCTAA	35	48.5714	minisatellite	0.01	Pontastacus leptodactylus	Pontastacus	Astacidae
AleCL373	373	344	93	All/repeat/satellite	Putative satellites (low confidence)	All/repeat/satellite	AGAGGCACAGGACGTCCGTGACTACCAGCACACACAACGTCTGCCACGACAGTAGCTGCAGCACGCGGTTCACCACCTCAGTGAGGACGAG	91	60.4396	minisatellite	0.0186	Pontastacus leptodactylus	Pontastacus	Astacidae
AleCL221	221	192	155	All/repeat/satellite	Putative satellites (high confidence)	All/repeat/satellite	AGATGACGATGCTGGGAGTGTAGTAGTCA	29	48.2759	minisatellite	0.031	Pontastacus leptodactylus	Pontastacus	Astacidae
AleCL33	33	27	1450	All/repeat/satellite	Putative satellites (low confidence)	All/repeat/satellite	AGATGCTTGATGCTAGCCTCACCCAACTGTCCGAGGTTGGAGCC	44	56.8182	minisatellite	0.29	Pontastacus leptodactylus	Pontastacus	Astacidae
AleCL621	621	588	58	All/repeat/satellite	Putative satellites (low confidence)	All/repeat/satellite	AGCAAGGATCTGTCCTGGGATCTCTGGTGTTTCATCCCGGACTCTCAAGGATTGTTGTAAGGAGTGGCAGAGTGTTGGAAGCAGCGTGC	89	52.809	minisatellite	0.0116	Pontastacus leptodactylus	Pontastacus	Astacidae
AleCL541	541	509	66	All/repeat/satellite	Putative satellites (high confidence)	All/repeat/satellite	AGCACCACGTCCACGACTGACGAGCTTGAGAATGTCTACTGTGGTCAACT	50	52	minisatellite	0.0132	Pontastacus leptodactylus	Pontastacus	Astacidae
AleCL354	354	325	95	All/repeat/satellite	Putative satellites (high confidence)	All/repeat/satellite	AGCAGCAATCCCACACCCCTGGTGACTACCTCACAG	36	58.3333	minisatellite	0.019	Pontastacus leptodactylus	Pontastacus	Astacidae
AleCL601	601	569	60	All/repeat/satellite	Putative satellites (low confidence)	All/repeat/satellite	AGCAGCGTGACTGGTCACTGTGT	23	56.5217	minisatellite	0.012	Pontastacus leptodactylus	Pontastacus	Astacidae
AleCL507	507	475	70	All/repeat/satellite	Putative satellites (low confidence)	All/repeat/satellite	AGCCTTCAGGTACCTTCAAGACGTCTTCCCTAAGCTGTCTGAGGC	45	53.3333	minisatellite	0.014	Pontastacus leptodactylus	Pontastacus	Astacidae
AleCL242	242	213	143	All/repeat/satellite	Putative satellites (high confidence)	All/repeat/satellite	AGCTGGATGGTGGGGAGTTAAAAGTAGTCTCAGTGGGAG	39	51.2821	minisatellite	0.0286	Pontastacus leptodactylus	Pontastacus	Astacidae
AleCL158	158	132	232	All/repeat/satellite	Putative satellites (high confidence)	All/repeat/satellite	AGCTGGGAGCATCATCAGCACGGTGTGTTGTATACCGTCAAGAACACCCCAGCTGGGAACAACACGTACCCAGGCATCCA	80	55	minisatellite	0.0464	Pontastacus leptodactylus	Pontastacus	Astacidae
AleCL529	529	497	67	All/repeat/satellite	Putative satellites (high confidence)	All/repeat/satellite	AGCTTACGATACCTATAACTGTGGCCACGGGAGAGAGA	38	50	minisatellite	0.0134	Pontastacus leptodactylus	Pontastacus	Astacidae
AleCL367	367	338	93	All/repeat/satellite	Putative satellites (high confidence)	All/repeat/satellite	AGCTTCCACTAAACCCCAGCTCTTCCTTTGTTTCTCTGTCTAGTCCCCTGCCGCCTCACTTGCTGGTAAACCTTGACGCTGATAACACGTGCTGC	95	52.6316	minisatellite	0.0186	Pontastacus leptodactylus	Pontastacus	Astacidae
AleCL275	275	246	122	All/repeat/satellite	Putative satellites (high confidence)	All/repeat/satellite	AGGACCCGGGTTATTCCCATAACTGGTACTATACAAC	37	45.9459	minisatellite	0.0244	Pontastacus leptodactylus	Pontastacus	Astacidae
AleCL88	88	68	455	All/repeat/satellite	Putative satellites (low confidence)	All/repeat/satellite	AGGAGCTGGGATATGAGGACA	21	52.381	minisatellite	0.091	Pontastacus leptodactylus	Pontastacus	Astacidae
AleCL287	287	258	119	All/repeat/satellite	Putative satellites (low confidence)	All/repeat/satellite	AGGATGGGGAGAGCCTGAGGGGAGGAAGGCTGGGGCAGAGGA	42	66.6667	minisatellite	0.0238	Pontastacus leptodactylus	Pontastacus	Astacidae
AleCL280	280	251	122	All/repeat/satellite	Putative satellites (high confidence)	All/repeat/satellite	AGGCCGCCCATCAGCAGCTCTCTCCCAGGCTGGGTTACTTAGGGCGCTGCCCTCCGTCGG	60	68.3333	minisatellite	0.0244	Pontastacus leptodactylus	Pontastacus	Astacidae
AleCL712	712	675	52	All/repeat/satellite	Putative satellites (low confidence)	All/repeat/satellite	AGGGACGGCACAAGAGTAGGGCGTTTATAATACAACACCAACAGGGGTTC	50	50	minisatellite	0.0104	Pontastacus leptodactylus	Pontastacus	Astacidae
AleCL133	133	108	281	All/repeat/satellite	Putative satellites (high confidence)	All/repeat/satellite	AGGGAGCCGTGACCATGCTGTGTGCTCCTGTAGGGCC	37	64.8649	minisatellite	0.0562	Pontastacus leptodactylus	Pontastacus	Astacidae
AleCL659	659	625	56	All/repeat/satellite	Putative satellites (low confidence)	All/repeat/satellite	AGGGATGGTAACCACCAGTATGGGTGTG	28	53.5714	minisatellite	0.0112	Pontastacus leptodactylus	Pontastacus	Astacidae
AleCL580	580	548	62	All/repeat/satellite	Putative satellites (high confidence)	All/repeat/satellite	AGGGCCGGCACACTTACAGTAGTGAGCT	28	57.1429	minisatellite	0.0124	Pontastacus leptodactylus	Pontastacus	Astacidae
AleCL29	29	24	1579	All/repeat/satellite	Putative satellites (high confidence)	All/repeat/satellite	AGGGCGAGGTATTTCTCTATGTGGAACCTAGCAAACCTTCCTAACCTGGGTCCTAGCACCGACAAGTGGGTCTT	74	51.3514	minisatellite	0.3158	Pontastacus leptodactylus	Pontastacus	Astacidae
AleCL271	271	242	125	All/repeat/satellite	Putative satellites (low confidence)	All/repeat/satellite	AGGGCGATGGTCGCACAACGTCGGTAAGCAACGTCAACCCCG	42	61.9048	minisatellite	0.025	Pontastacus leptodactylus	Pontastacus	Astacidae
AleCL380	380	351	91	All/repeat/satellite	Putative satellites (high confidence)	All/repeat/satellite	AGGGTGATCTATGTTACACGAGCTGTGTGTTCAGAGTG	38	47.3684	minisatellite	0.0182	Pontastacus leptodactylus	Pontastacus	Astacidae
AleCL363	363	334	94	All/repeat/satellite	Putative satellites (high confidence)	All/repeat/satellite	AGGTAATGAACCATGAACTGCTTGCTGCTATAATGAGTGGCAGATCAGTGACATGTACAG	60	43.3333	minisatellite	0.0188	Pontastacus leptodactylus	Pontastacus	Astacidae
AleCL26	26	21	1803	All/repeat/satellite	Putative satellites (high confidence)	All/repeat/satellite	AGGTGAAAGTCCACATAGTGAGGTGCGGACTTCAGCGGTAGGGCACCGCCATAGAGT	57	56.1404	minisatellite	0.3606	Pontastacus leptodactylus	Pontastacus	Astacidae
AleCL750	750	713	50	All/repeat/satellite	Putative satellites (high confidence)	All/repeat/satellite	AGGTGTTATGAGCACATGGCAGCA	24	50	minisatellite	0.01	Pontastacus leptodactylus	Pontastacus	Astacidae
AleCL111	111	88	343	All/repeat/satellite	Putative satellites (low confidence)	All/repeat/satellite	AGTAAGTTGAGGGTGTTCTAGTAGCATGTCAGTATAAGCTGATGGTGAGTGTG	53	43.3962	minisatellite	0.0686	Pontastacus leptodactylus	Pontastacus	Astacidae
AleCL685	685	650	54	All/repeat/satellite	Putative satellites (low confidence)	All/repeat/satellite	AGTACACTGGTGACAACAGCCGGGGCATGTGTTGACACTGACCTCGTGGCTCACACACACAGAGAG	66	56.0606	minisatellite	0.0108	Pontastacus leptodactylus	Pontastacus	Astacidae
AleCL52	52	43	883	All/repeat/satellite	Putative satellites (low confidence)	All/repeat/satellite	AGTACGCATAGTGTTTCCCGCAGATCTAACTACTAGCCCTGGAACACCACCCACCAACACAGCCACT	67	52.2388	minisatellite	0.1766	Pontastacus leptodactylus	Pontastacus	Astacidae
AleCL278	278	249	122	All/repeat/satellite	Putative satellites (low confidence)	All/repeat/satellite	AGTAGGCAGGGCACAACAGGTACAATAAGGCT	32	50	minisatellite	0.0244	Pontastacus leptodactylus	Pontastacus	Astacidae
AleCL304	304	274	113	All/repeat/satellite	Putative satellites (high confidence)	All/repeat/satellite	AGTCCTATAATGATCATACAATATAGGCTACTCCTATACCTGGTAACAC	49	36.7347	minisatellite	0.0226	Pontastacus leptodactylus	Pontastacus	Astacidae
AleCL284	284	255	120	All/repeat/satellite	Putative satellites (high confidence)	All/repeat/satellite	AGTCGTACTAGCCCAGTCATTGTCACGCTTCATTGCTGTATGAGCGAG	48	50	minisatellite	0.024	Pontastacus leptodactylus	Pontastacus	Astacidae
AleCL594	594	562	60	All/repeat/satellite	Putative satellites (high confidence)	All/repeat/satellite	AGTCGTGTAATACTTTAAATACACATCTCGGGAACAATACTCCAGG	46	39.1304	minisatellite	0.012	Pontastacus leptodactylus	Pontastacus	Astacidae
AleCL464	464	433	76	All/repeat/satellite	Putative satellites (low confidence)	All/repeat/satellite	AGTCTAGTGTGTAGTGATGTTTGATAGTCTAGTGTGTAGTGACTGTTTGAT	51	37.2549	minisatellite	0.0152	Pontastacus leptodactylus	Pontastacus	Astacidae
AleCL612	612	579	58	All/repeat/satellite	Putative satellites (low confidence)	All/repeat/satellite	AGTGAACAGGTGTACAGTTGTGGCTGG	27	51.8519	minisatellite	0.0116	Pontastacus leptodactylus	Pontastacus	Astacidae
AleCL561	561	529	64	All/repeat/satellite	Putative satellites (low confidence)	All/repeat/satellite	AGTGAGGCAGGGAGCGGTGTTGTGGAGAGCAGGGAGGGGATG	42	64.2857	minisatellite	0.0128	Pontastacus leptodactylus	Pontastacus	Astacidae
AleCL593	593	561	60	All/repeat/satellite	Putative satellites (high confidence)	All/repeat/satellite	AGTGATAATCATGGGTAGGTCAAGAGATAGGTCGGACAGCATAGGGGTCATT	52	46.1538	minisatellite	0.012	Pontastacus leptodactylus	Pontastacus	Astacidae
AleCL410	410	380	85	All/repeat/satellite	Putative satellites (low confidence)	All/repeat/satellite	AGTGGCTTTGCAAGAATGTACCACTTAATGTGTTAGCTCCAGTACCTGCAGGAAACACTTGCGTGTT	67	44.7761	minisatellite	0.017	Pontastacus leptodactylus	Pontastacus	Astacidae
AleCL651	651	617	56	All/repeat/satellite	Putative satellites (high confidence)	All/repeat/satellite	AGTTGGTGGGAGGCCTGACAATAACACAGCATGATAACTGTGTTGCCGGGCTGCTGCAGA	60	53.3333	minisatellite	0.0112	Pontastacus leptodactylus	Pontastacus	Astacidae
AleCL656	656	622	56	All/repeat/satellite	Putative satellites (low confidence)	All/repeat/satellite	AGTTTTCTTGACAATTATTGCCCCCAAGAGGAGAGGGA	38	44.7368	minisatellite	0.0112	Pontastacus leptodactylus	Pontastacus	Astacidae
AleCL273	273	244	123	All/repeat/satellite	Putative satellites (low confidence)	All/repeat/satellite	ATAAATGTTGACACACACTATGTAACCCTTCATATAGTCTAGGGTAGCTGC	51	39.2157	minisatellite	0.0246	Pontastacus leptodactylus	Pontastacus	Astacidae
AleCL617	617	584	58	All/repeat/satellite	Putative satellites (high confidence)	All/repeat/satellite	ATAACCATTGATGCGTCTCTTGGCTGACATATTCCTGCCCAGCAACCATAGTGAACATTATATAGGAAGCCAACCTACTGAAC	83	43.3735	minisatellite	0.0116	Pontastacus leptodactylus	Pontastacus	Astacidae
AleCL479	479	448	73	All/repeat/satellite	Putative satellites (high confidence)	All/repeat/satellite	ATAACCTAGGCCTAGATGATGAGGATATATACGTACTGGATCAACCTTTACAC	53	39.6226	minisatellite	0.0146	Pontastacus leptodactylus	Pontastacus	Astacidae
AleCL107	107	86	371	All/repeat/satellite	Putative satellites (high confidence)	All/repeat/satellite	ATAATCTTCTCCACGTAGCACCAAACACCAGTATCCCAGACATATGGAGTCACCAGCACGCTCTTCATCACGTGAAACACTGGTGCACCACTGCTGCAGACACTCA	106	50	satellite	0.0742	Pontastacus leptodactylus	Pontastacus	Astacidae
AleCL308	308	278	111	All/repeat/satellite	Putative satellites (low confidence)	All/repeat/satellite	ATACCCACCAAGGCAGTCTTAACCAGGCCGGCAACCTGACAGCAGTCTGGCAGCAGTTTAGGAGTAACTCACTCCACACAACAGTCTGGTCTTACCACTGGCGGTTAAC	109	53.211	satellite	0.0222	Pontastacus leptodactylus	Pontastacus	Astacidae
AleCL730	730	693	52	All/repeat/satellite	Putative satellites (high confidence)	All/repeat/satellite	ATACGTGTAGTACTCCAGGTATAGTGGTGACTGCTTGCTCTCACTGAGCTT	51	47.0588	minisatellite	0.0104	Pontastacus leptodactylus	Pontastacus	Astacidae
AleCL596	596	564	60	All/repeat/satellite	Putative satellites (high confidence)	All/repeat/satellite	ATACTTGATAAGAGGTATAATTCCGGGTCTATGCTTGAGTGCATACGGACACTGG	55	43.6364	minisatellite	0.012	Pontastacus leptodactylus	Pontastacus	Astacidae
AleCL291	291	261	118	All/repeat/satellite	Putative satellites (low confidence)	All/repeat/satellite	ATATGCATCTGTGTAGTACTGTGGTAGTCAACAAGGGATTAAAGTATGGTC	51	39.2157	minisatellite	0.0236	Pontastacus leptodactylus	Pontastacus	Astacidae
AleCL713	713	676	52	All/repeat/satellite	Putative satellites (low confidence)	All/repeat/satellite	ATATGTGATGAGGTTATGTACTAGTAGCATGAGGTTATCAA	41	34.1463	minisatellite	0.0104	Pontastacus leptodactylus	Pontastacus	Astacidae
AleCL571	571	539	63	All/repeat/satellite	Putative satellites (high confidence)	All/repeat/satellite	ATATGTTTCTTATGTTGTATGCTCGCACACTAGAACCCGGGTAATGTGTTCTTAAGTGT	59	38.9831	minisatellite	0.0126	Pontastacus leptodactylus	Pontastacus	Astacidae
AleCL544	544	512	66	All/repeat/satellite	Putative satellites (low confidence)	All/repeat/satellite	ATATTCCCACACCTTGCATCACTATGTGATGGT	33	42.4242	minisatellite	0.0132	Pontastacus leptodactylus	Pontastacus	Astacidae
AleCL589	589	557	61	All/repeat/satellite	Putative satellites (low confidence)	All/repeat/satellite	ATATTGGTATTGGACATCATTAGGGAGTATACTGACATCGGCACCGTAG	49	42.8571	minisatellite	0.0122	Pontastacus leptodactylus	Pontastacus	Astacidae
AleCL639	639	605	57	All/repeat/satellite	Putative satellites (high confidence)	All/repeat/satellite	ATCACTGTGAGGAAACTTAGGCAAGTTGCGTCCTCTGCTGTTAGGG	46	50	minisatellite	0.0114	Pontastacus leptodactylus	Pontastacus	Astacidae
AleCL649	649	615	56	All/repeat/satellite	Putative satellites (low confidence)	All/repeat/satellite	ATCAGAGCAAGGAACACTCAGGATGGACTGAGAAGGAAAC	40	47.5	minisatellite	0.0112	Pontastacus leptodactylus	Pontastacus	Astacidae
AleCL462	462	431	76	All/repeat/satellite	Putative satellites (high confidence)	All/repeat/satellite	ATCAGCCTTGTGTACTGAGTGTGGATCATT	30	43.3333	minisatellite	0.0152	Pontastacus leptodactylus	Pontastacus	Astacidae
AleCL430	430	400	82	All/repeat/satellite	Putative satellites (high confidence)	All/repeat/satellite	ATCCTGGCCGGAGCGAGGGAGGCGAGCAGGGGCAGCGGCGCCGGGTAGC	49	77.551	minisatellite	0.0164	Pontastacus leptodactylus	Pontastacus	Astacidae
AleCL469	469	438	75	All/repeat/satellite	Putative satellites (low confidence)	All/repeat/satellite	ATCTAAATTACACTTGCAGTATAAGCCAACATAGGACGCAATAAGAGTTTTTAGCCTACCTAACCTAACCTAAC	74	36.4865	minisatellite	0.015	Pontastacus leptodactylus	Pontastacus	Astacidae
AleCL512	512	480	70	All/repeat/satellite	Putative satellites (low confidence)	All/repeat/satellite	ATGAAGGCAGGAGTCATGGCAGTGTGGAGGTTG	33	54.5455	minisatellite	0.014	Pontastacus leptodactylus	Pontastacus	Astacidae
AleCL310	310	281	110	All/repeat/satellite	Putative satellites (low confidence)	All/repeat/satellite	ATGACTCCCTGGCAGTCCTTCATGCTGGTTGTGGGTGAGT	40	55	minisatellite	0.022	Pontastacus leptodactylus	Pontastacus	Astacidae
AleCL225	225	196	153	All/repeat/satellite	Putative satellites (high confidence)	All/repeat/satellite	ATGCACCAACGTTGCCGGCACCAACATTTTACCTCGCCAATATTGCCAGTTGT	53	49.0566	minisatellite	0.0306	Pontastacus leptodactylus	Pontastacus	Astacidae
AleCL484	484	453	73	All/repeat/satellite	Putative satellites (low confidence)	All/repeat/satellite	ATGCCGGTGGTTGGGATGATGGAGGTGGTGGTAATG	36	55.5556	minisatellite	0.0146	Pontastacus leptodactylus	Pontastacus	Astacidae
AleCL289	289	260	118	All/repeat/satellite	Putative satellites (low confidence)	All/repeat/satellite	ATGGTGGTGATGACGGTGTGGGTCCAGGAAGCCATCTGTCTCCCCGCCCATGGTG	55	61.8182	minisatellite	0.0236	Pontastacus leptodactylus	Pontastacus	Astacidae
AleCL48	48	39	990	All/repeat/satellite	Putative satellites (low confidence)	All/repeat/satellite	ATGTAACGCACACAAGGGGTAACAGCTGCAAGCTCAACAAGCCACA	46	50	minisatellite	0.198	Pontastacus leptodactylus	Pontastacus	Astacidae
AleCL199	199	170	171	All/repeat/satellite	Putative satellites (high confidence)	All/repeat/satellite	ATGTGTAACATTCTTCCTTACTTCACAACCACAACATTGTCCAAGTGAAGGTCGTCACTCCC	62	43.5484	minisatellite	0.0342	Pontastacus leptodactylus	Pontastacus	Astacidae
AleCL679	679	645	54	All/repeat/satellite	Putative satellites (high confidence)	All/repeat/satellite	ATGTGTACCACCATCTGCGAGGAGAGGGATGTGTATGCTCTCTCCTGGTCAC	52	53.8462	minisatellite	0.0108	Pontastacus leptodactylus	Pontastacus	Astacidae
AleCL264	264	235	127	All/repeat/satellite	Putative satellites (high confidence)	All/repeat/satellite	ATTAGTCTAGGAGAGTAGTGCTTAATGGCCCAAGTGAGGGCATGACAAGGGTCATAGACTGGCAGGAGTAGTACCACCGTACACAGCAGGAATGATGC	98	50	minisatellite	0.0254	Pontastacus leptodactylus	Pontastacus	Astacidae
AleCL229	229	200	149	All/repeat/satellite	Putative satellites (high confidence)	All/repeat/satellite	ATTCAAGAGTGCCAGTGTGGGCATACTGTGATACTGCTAGTAGGCAGTGAAGAT	54	46.2963	minisatellite	0.0298	Pontastacus leptodactylus	Pontastacus	Astacidae
AleCL198	198	169	172	All/repeat/satellite	Putative satellites (high confidence)	All/repeat/satellite	ATTTGACAAGGTAGCATGTATTACAGTTTAGATGTAGAGTGACAGTTGACTGT	53	35.8491	minisatellite	0.0344	Pontastacus leptodactylus	Pontastacus	Astacidae
AleCL298	298	268	115	All/repeat/satellite	Putative satellites (low confidence)	All/repeat/satellite	CAACAACCACCATGGTGTGTGTACTGTCT	29	48.2759	minisatellite	0.023	Pontastacus leptodactylus	Pontastacus	Astacidae
AleCL709	709	672	52	All/repeat/satellite	Putative satellites (high confidence)	All/repeat/satellite	CAACAGTGAGGGGTAAGTGGAACAAATAAATCATGGAACGTAGGAGAATGTGCGGGAATAGTGTGTTCGAGGACGTTTACGAGGCCGTGCTCTAC	95	48.4211	minisatellite	0.0104	Pontastacus leptodactylus	Pontastacus	Astacidae
AleCL532	532	500	67	All/repeat/satellite	Putative satellites (high confidence)	All/repeat/satellite	CAACAGTGTGTCACCACCACACAGCTGAGTCAGCTG	36	55.5556	minisatellite	0.0134	Pontastacus leptodactylus	Pontastacus	Astacidae
AleCL128	128	104	295	All/repeat/satellite	Putative satellites (high confidence)	All/repeat/satellite	CAACATGCTGTAACCTTTACCCATAACTCCCTAGA	35	42.8571	minisatellite	0.059	Pontastacus leptodactylus	Pontastacus	Astacidae
AleCL483	483	452	73	All/repeat/satellite	Putative satellites (high confidence)	All/repeat/satellite	CAACCCACACCTCAGCAATGTCCCCATATG	30	53.3333	minisatellite	0.0146	Pontastacus leptodactylus	Pontastacus	Astacidae
AleCL543	543	511	66	All/repeat/satellite	Putative satellites (low confidence)	All/repeat/satellite	CAACCTGGGCTCCGGACTCAGAGCCAGGCA	30	66.6667	minisatellite	0.0132	Pontastacus leptodactylus	Pontastacus	Astacidae
AleCL569	569	537	63	All/repeat/satellite	Putative satellites (high confidence)	All/repeat/satellite	CAACGGGGGACATTGTGGACACCCCCACAGTTGCAG	36	61.1111	minisatellite	0.0126	Pontastacus leptodactylus	Pontastacus	Astacidae
AleCL154	154	128	236	All/repeat/satellite	Putative satellites (high confidence)	All/repeat/satellite	CAACGTGTCAACAAGGAACAACTACAC	27	44.4444	minisatellite	0.0472	Pontastacus leptodactylus	Pontastacus	Astacidae
AleCL506	506	474	70	All/repeat/satellite	Putative satellites (high confidence)	All/repeat/satellite	CAACTCTGGAATATGCAGCACCAGTGTGCACTCTAGGACCTTGTATACCACACGGGTACTAC	62	50	minisatellite	0.014	Pontastacus leptodactylus	Pontastacus	Astacidae
AleCL411	411	381	85	All/repeat/satellite	Putative satellites (high confidence)	All/repeat/satellite	CAACTGCCAGAGTTGCCGGCACCTGTTAGTAATGGCAGGAAAACTGATGTAAAACATTAGGGCTTGACACAAACACATGACATGGTGCCCACTATCACGTGGCACCCCGGG	111	51.3514	satellite	0.017	Pontastacus leptodactylus	Pontastacus	Astacidae
AleCL319	319	290	106	All/repeat	Putative satellites (high confidence)	All/repeat/satellite	CAAGAACCGAACCCTGGGGTACACCAGCATGCAGGTCAAAGTAATCAGTGTAGGTG	56	51.7857	minisatellite	0.0212	Pontastacus leptodactylus	Pontastacus	Astacidae
AleCL670	670	636	55	All/repeat/satellite	Putative satellites (high confidence)	All/repeat/satellite	CAAGACATTCTCCAGGGTATAGACCATGAGGCTATCATTGATGGTGTGTCGT	52	46.1538	minisatellite	0.011	Pontastacus leptodactylus	Pontastacus	Astacidae
AleCL255	255	226	130	All/repeat/satellite	Putative satellites (high confidence)	All/repeat/satellite	CAAGACCAACATTGTTACACAGGTGGAGG	29	48.2759	minisatellite	0.026	Pontastacus leptodactylus	Pontastacus	Astacidae
AleCL121	121	98	302	All/repeat/satellite	Putative satellites (low confidence)	All/repeat/satellite	CAAGATACAACATCCAAGCCCTGCTCAACCCGC	33	54.5455	minisatellite	0.0604	Pontastacus leptodactylus	Pontastacus	Astacidae
AleCL223	223	194	153	All/repeat/satellite	Putative satellites (high confidence)	All/repeat/satellite	CAAGGGAAGATACATGAGCAGCCAGAGCACTTGCAACTGACGCGGTCAC	49	55.102	minisatellite	0.0306	Pontastacus leptodactylus	Pontastacus	Astacidae
AleCL110	110	87	352	All/repeat/satellite	Putative satellites (high confidence)	All/repeat/satellite	CAAGTATCAGCTCCTGGAGTCACAGTGTCAGGTGAAGGTTATGACACCAGTAACCACGGAAGTGTGCAGCATGACGGC	78	52.5641	minisatellite	0.0704	Pontastacus leptodactylus	Pontastacus	Astacidae
AleCL339	339	310	100	All/repeat/satellite	Putative satellites (low confidence)	All/repeat/satellite	CAAGTCAGGTGTCCTGGGGAA	21	57.1429	minisatellite	0.02	Pontastacus leptodactylus	Pontastacus	Astacidae
AleCL528	528	496	68	All/repeat/satellite	Putative satellites (high confidence)	All/repeat/satellite	CAAGTGTCGTGGAAGACTGCTGACAATAATATATGGTAAGTGAG	44	40.9091	minisatellite	0.0136	Pontastacus leptodactylus	Pontastacus	Astacidae
AleCL263	263	234	127	All/repeat/satellite	Putative satellites (high confidence)	All/repeat/satellite	CAATAAAGTACTGTAGCACCGTAATACTGACGCTTCACTGTATGCAACATGCACACAGTAC	61	42.623	minisatellite	0.0254	Pontastacus leptodactylus	Pontastacus	Astacidae
AleCL120	120	97	302	All/repeat/satellite	Putative satellites (low confidence)	All/repeat/satellite	CACACCCTGGTGGCTTGCTGTTGTAGTCTGATGTTTAGTGGTTGTATGTTC	51	47.0588	minisatellite	0.0604	Pontastacus leptodactylus	Pontastacus	Astacidae
AleCL503	503	471	70	All/repeat/satellite	Putative satellites (high confidence)	All/repeat/satellite	CACACTCCAGATGATGGTAGCACTATGCACTCCCCAAGAATACCACCATACCAGCTGGTTCT	62	50	minisatellite	0.014	Pontastacus leptodactylus	Pontastacus	Astacidae
AleCL222	222	193	154	All/repeat/satellite	Putative satellites (high confidence)	All/repeat/satellite	CACACTGTTGTCACAAGACAGTCCTTGGCAGTAGCCAGACATTGCTGAA	49	48.9796	minisatellite	0.0308	Pontastacus leptodactylus	Pontastacus	Astacidae
AleCL408	408	379	86	All/repeat/satellite	Putative satellites (low confidence)	All/repeat/satellite	CACAGCTGGTGGCCCAAGATGAGACGCCCCACTCC	35	65.7143	minisatellite	0.0172	Pontastacus leptodactylus	Pontastacus	Astacidae
AleCL625	625	592	58	All/repeat/satellite	Putative satellites (high confidence)	All/repeat/satellite	CACAGTGTTCCAGCAGTAGGCT	22	54.5455	minisatellite	0.0116	Pontastacus leptodactylus	Pontastacus	Astacidae
AleCL302	302	272	114	All/repeat/satellite	Putative satellites (high confidence)	All/repeat/satellite	CACATCATTTGTATCCCTCACAAGTTATCCTTGCAGTGCTGG	42	45.2381	minisatellite	0.0228	Pontastacus leptodactylus	Pontastacus	Astacidae
AleCL629	629	596	58	All/repeat/satellite	Putative satellites (high confidence)	All/repeat/satellite	CACCACCTGTACATTACCAGGGCTGCTGGTGTGTTAG	37	54.0541	minisatellite	0.0116	Pontastacus leptodactylus	Pontastacus	Astacidae
AleCL691	691	655	54	All/repeat/satellite	Putative satellites (low confidence)	All/repeat/satellite	CACCAGGGAAGGCTGGCCACAGACCAGACAAT	32	59.375	minisatellite	0.0108	Pontastacus leptodactylus	Pontastacus	Astacidae
AleCL395	395	366	88	All/repeat/satellite	Putative satellites (high confidence)	All/repeat/satellite	CACCTCCACCCACTGCATGCCCGTGAATGTAGTCTTCC	38	57.8947	minisatellite	0.0176	Pontastacus leptodactylus	Pontastacus	Astacidae
AleCL575	575	543	62	All/repeat/satellite	Putative satellites (high confidence)	All/repeat/satellite	CACCTGCAGCCACCTGTCATACGTACATAGTGCTCACTGTTGTGAGATACAT	52	48.0769	minisatellite	0.0124	Pontastacus leptodactylus	Pontastacus	Astacidae
AleCL676	676	642	54	All/repeat/satellite	Putative satellites (high confidence)	All/repeat/satellite	CACCTGCTGATCTCAGTAGATCAGTGGTTCTCAAGCTGTGGTATGCAGTACCA	53	49.0566	minisatellite	0.0108	Pontastacus leptodactylus	Pontastacus	Astacidae
AleCL539	539	507	67	All/repeat/satellite	Putative satellites (low confidence)	All/repeat/satellite	CACCTGGATGGTGTCTTCCAGCAGA	25	56	minisatellite	0.0134	Pontastacus leptodactylus	Pontastacus	Astacidae
AleCL82	82	64	503	All/repeat/satellite	Putative satellites (low confidence)	All/repeat/satellite	CACCTTGAGGGACCTGTAATAGAGGAGGGTAGAG	34	52.9412	minisatellite	0.1006	Pontastacus leptodactylus	Pontastacus	Astacidae
AleCL616	616	583	58	All/repeat/satellite	Putative satellites (high confidence)	All/repeat/satellite	CACGCCTGGACGTAGCCTCACAACCTACATC	31	58.0645	minisatellite	0.0116	Pontastacus leptodactylus	Pontastacus	Astacidae
AleCL450	450	420	78	All/repeat/satellite	Putative satellites (high confidence)	All/repeat/satellite	CACTAGTGCAACATGAAGTAGATGAGTGGTACAACGTACAGTAGTTCTGTAGTAAAAGCATACAGTAGTT	70	38.5714	minisatellite	0.0156	Pontastacus leptodactylus	Pontastacus	Astacidae
AleCL536	536	504	67	All/repeat/satellite	Putative satellites (high confidence)	All/repeat/satellite	CACTCTGCCAGCATTCCTAGTGCTTTCCCTGACTGATTACCCTCAAGATTGTCTTGGTTTAATGTAGGTATCATGCTTACGTGATTGTTTTTACCATAGCTGCTACTGCTCTTTCCTC	118	43.2203	satellite	0.0134	Pontastacus leptodactylus	Pontastacus	Astacidae
AleCL487	487	456	73	All/repeat/satellite	Putative satellites (high confidence)	All/repeat/satellite	CACTGCCACCAACAGTGTGGCCCAGCACTGTCTGTCCCAGGACCCACATACCAAGTACCACCTGTATGAT	70	55.7143	minisatellite	0.0146	Pontastacus leptodactylus	Pontastacus	Astacidae
AleCL735	735	698	51	All/repeat/satellite	Putative satellites (high confidence)	All/repeat/satellite	CACTGGATGGGATACTATGGTGAGTTTCTAGATAGTAAAGTACTATGTGAGTTAGTAG	58	37.931	minisatellite	0.0102	Pontastacus leptodactylus	Pontastacus	Astacidae
AleCL664	664	630	55	All/repeat/satellite	Putative satellites (low confidence)	All/repeat/satellite	CACTGGCACTCAGGAAAATCTTCACTGCCCACTGGCAGACTCAACATGACCT	52	51.9231	minisatellite	0.011	Pontastacus leptodactylus	Pontastacus	Astacidae
AleCL391	391	362	88	All/repeat/satellite	Putative satellites (low confidence)	All/repeat/satellite	CACTTCTCTCACCGTTACACTGTCACTGCCTGAGTCCTGATTGCTGATATTGAC	54	48.1481	minisatellite	0.0176	Pontastacus leptodactylus	Pontastacus	Astacidae
AleCL579	579	547	62	All/repeat/satellite	Putative satellites (high confidence)	All/repeat/satellite	CACTTGACCTTAGCTTCCCTCAAGCACTATACTGACTCCCTCTCCCACTCTTACTATGTCAC	62	48.3871	minisatellite	0.0124	Pontastacus leptodactylus	Pontastacus	Astacidae
AleCL675	675	641	54	All/repeat/satellite	Putative satellites (low confidence)	All/repeat/satellite	CAGAACCACCAGCACAAGTAACCCTGGCGTTATTGCAACATTCCTTGCACTGTGTTAC	58	48.2759	minisatellite	0.0108	Pontastacus leptodactylus	Pontastacus	Astacidae
AleCL669	669	635	55	All/repeat/satellite	Putative satellites (low confidence)	All/repeat/satellite	CAGATGAGTATTCCTGCCGGTCTTTAGTGGTGGGATTGTGTCCTCAGATGAGTATTCCTGCCGGTCTTTAGTGGTGGGATTGTGTCCT	88	50	minisatellite	0.011	Pontastacus leptodactylus	Pontastacus	Astacidae
AleCL329	329	299	102	All/repeat/satellite	Putative satellites (high confidence)	All/repeat/satellite	CAGCACGATGAAGGGTTAGTGTTCCCAGGAGGCGGGGGCTTAACGGCCTCAG	52	61.5385	minisatellite	0.0204	Pontastacus leptodactylus	Pontastacus	Astacidae
AleCL746	746	709	50	All/repeat/satellite	Putative satellites (low confidence)	All/repeat/satellite	CAGCAGTGGTACAGCGCCCTGGGTGGGACAGAACAAGGGGAGTGGTACCAGCAGCAGAAGCAGTGTGGC	69	62.3188	minisatellite	0.01	Pontastacus leptodactylus	Pontastacus	Astacidae
AleCL505	505	473	70	All/repeat/satellite	Putative satellites (low confidence)	All/repeat/satellite	CAGCGTGGTGTACACAAACAGCGTGGTATACACA	34	50	minisatellite	0.014	Pontastacus leptodactylus	Pontastacus	Astacidae
AleCL142	142	116	250	All/repeat/satellite	Putative satellites (high confidence)	All/repeat/satellite	CAGCTTAGATATTCACAACCATGGTGCTGAGAGCATGACTGTGGCAGTAGTG	52	48.0769	minisatellite	0.05	Pontastacus leptodactylus	Pontastacus	Astacidae
AleCL338	338	309	100	All/repeat/satellite	Putative satellites (low confidence)	All/repeat/satellite	CAGCTTGCTCAACACTTGTGCAGCTACACTTAGAAACAACCTCCCAACACTTCAACACCT	60	46.6667	minisatellite	0.02	Pontastacus leptodactylus	Pontastacus	Astacidae
AleCL204	204	175	168	All/repeat/satellite	Putative satellites (high confidence)	All/repeat/satellite	CAGGACCATCCTTGGCACCAGGTAGTGGTGCTAATAGCACGAC	43	55.814	minisatellite	0.0336	Pontastacus leptodactylus	Pontastacus	Astacidae
AleCL432	432	402	82	All/repeat/satellite	Putative satellites (low confidence)	All/repeat/satellite	CAGGAGTGTCCCACCAGGAACCCCACTTGCTGCACCTCCCTACTCC	46	63.0435	minisatellite	0.0164	Pontastacus leptodactylus	Pontastacus	Astacidae
AleCL299	299	269	115	All/repeat/satellite	Putative satellites (high confidence)	All/repeat/satellite	CAGGCCAGAGCACAGTGTGGGGAGAGGGTGTCCGAGG	37	67.5676	minisatellite	0.023	Pontastacus leptodactylus	Pontastacus	Astacidae
AleCL21	21	17	2083	All/repeat/satellite	Putative satellites (high confidence)	All/repeat/satellite	CAGGGACGATTGAAACTTCAG	21	47.619	minisatellite	0.4166	Pontastacus leptodactylus	Pontastacus	Astacidae
AleCL695	695	659	53	All/repeat/satellite	Putative satellites (low confidence)	All/repeat/satellite	CAGGGATACAACTGCTTGTGTAAAGCATCTGCAAGACTGCTTCACCAACACATAGACTAT	60	43.3333	minisatellite	0.0106	Pontastacus leptodactylus	Pontastacus	Astacidae
AleCL456	456	426	77	All/repeat/satellite	Putative satellites (high confidence)	All/repeat/satellite	CAGGGTACCCAGTATGGTAATAGCAGGCAGTGCCT	35	54.2857	minisatellite	0.0154	Pontastacus leptodactylus	Pontastacus	Astacidae
AleCL722	722	685	52	All/repeat/satellite	Putative satellites (high confidence)	All/repeat/satellite	CAGGTAGACCCTGAAGCTGTAATAGGTAGAAGCAATACAAATTACAACTTATATACCAGCACGGTGGTTGTGTTGGAG	78	42.3077	minisatellite	0.0104	Pontastacus leptodactylus	Pontastacus	Astacidae
AleCL383	383	354	90	All/repeat/satellite	Putative satellites (high confidence)	All/repeat/satellite	CAGTCCAGAAGCCTTTAACTTGCTTGCTGACAACCTGGAGTGTATGGGATGGTTGTACAC	60	48.3333	minisatellite	0.018	Pontastacus leptodactylus	Pontastacus	Astacidae
AleCL385	385	356	89	All/repeat/satellite	Putative satellites (low confidence)	All/repeat/satellite	CAGTCCGGAGTTCGAGCCCATGCGTGGTAGTCCAGCTGTGGGAACGTCCTCCGCGGCCTCA	61	65.5738	minisatellite	0.0178	Pontastacus leptodactylus	Pontastacus	Astacidae
AleCL420	420	390	84	All/repeat/satellite	Putative satellites (high confidence)	All/repeat/satellite	CAGTCTTGTAACTGCAGTACTCTGACCGTGCAAGGGCAGCACCGT	45	55.5556	minisatellite	0.0168	Pontastacus leptodactylus	Pontastacus	Astacidae
AleCL67	67	55	633	All/repeat/satellite	Putative satellites (high confidence)	All/repeat/satellite	CAGTGAATATAAGCAGCATCCTTACTGCAATAAGACCTAACTGTCCTGTGTGG	53	43.3962	minisatellite	0.1266	Pontastacus leptodactylus	Pontastacus	Astacidae
AleCL381	381	352	90	All/repeat/satellite	Putative satellites (high confidence)	All/repeat/satellite	CAGTGAGAGTTATGATAGCAGGCGGGCTGTCCGCCTTGCTGACCCCGTCTGCAGTGTTGTGGTATAATA	69	53.6232	minisatellite	0.018	Pontastacus leptodactylus	Pontastacus	Astacidae
AleCL286	286	257	119	All/repeat/satellite	Putative satellites (high confidence)	All/repeat/satellite	CAGTTGTGTGATGGTGTGTGAGTATAGTAGTGAAGCATGTGTAATTCCCTGGC	53	45.283	minisatellite	0.0238	Pontastacus leptodactylus	Pontastacus	Astacidae
AleCL449	449	419	79	All/repeat/satellite	Putative satellites (high confidence)	All/repeat/satellite	CATAGAGGCGTTGTACCCTTCATCTCCCCTCAGATGAGGGCTCCTGGTGAGCAGCGCAAG	60	58.3333	minisatellite	0.0158	Pontastacus leptodactylus	Pontastacus	Astacidae
AleCL297	297	267	116	All/repeat/satellite	Putative satellites (high confidence)	All/repeat/satellite	CATATTAAAGCCATGGGTATAGTGGTGCAGACAATGGCAGCAATGCCTGGCTT	53	47.1698	minisatellite	0.0232	Pontastacus leptodactylus	Pontastacus	Astacidae
AleCL83	83	65	500	All/repeat/satellite	Putative satellites (high confidence)	All/repeat/satellite	CATCACACACAACGTAACCACAACATTGGTACAACGTTGGTGTT	44	43.1818	minisatellite	0.1	Pontastacus leptodactylus	Pontastacus	Astacidae
AleCL156	156	130	236	All/repeat/satellite	Putative satellites (high confidence)	All/repeat/satellite	CATCACTACCAAGCCCCAGAACCCCACACCCGTCACCACCATCCAGCTGACATCCAGTAACTCTAT	66	54.5455	minisatellite	0.0472	Pontastacus leptodactylus	Pontastacus	Astacidae
AleCL562	562	530	64	All/repeat/satellite	Putative satellites (low confidence)	All/repeat/satellite	CATCCTATATTTGGGGTCAGGCCTCGTA	28	50	minisatellite	0.0128	Pontastacus leptodactylus	Pontastacus	Astacidae
AleCL644	644	610	56	All/repeat/satellite	Putative satellites (high confidence)	All/repeat/satellite	CATCTAAGCTTTTTGTTGTGTACGCCATAATGA	33	36.3636	minisatellite	0.0112	Pontastacus leptodactylus	Pontastacus	Astacidae
AleCL563	563	531	64	All/repeat/satellite	Putative satellites (high confidence)	All/repeat/satellite	CATGTGACTCCGGCTCAGGCCGGGAGTTCACTCTCTG	37	62.1622	minisatellite	0.0128	Pontastacus leptodactylus	Pontastacus	Astacidae
AleCL421	421	391	83	All/repeat/satellite	Putative satellites (low confidence)	All/repeat/satellite	CATTATTGTAATGATTTAGACTGCTGTACACCTGTTTAGTCCAGC	45	37.7778	minisatellite	0.0166	Pontastacus leptodactylus	Pontastacus	Astacidae
AleCL635	635	601	57	All/repeat/satellite	Putative satellites (low confidence)	All/repeat/satellite	CATTCCAACAGTATTACCACCTTCACCTGTAACCTTGCCCA	41	46.3415	minisatellite	0.0114	Pontastacus leptodactylus	Pontastacus	Astacidae
AleCL335	335	305	101	All/repeat/satellite	Putative satellites (high confidence)	All/repeat/satellite	CATTGTGACTACCTCCCGTCATGAGAA	27	48.1481	minisatellite	0.0202	Pontastacus leptodactylus	Pontastacus	Astacidae
AleCL167	167	140	216	All/repeat/satellite	Putative satellites (high confidence)	All/repeat/satellite	CATTGTTAATAAGGTATCCAAGTCTTACCTCACCTTCTCATGGTGGCCTTGTTAGTACCTCAGTGTGGGATAA	73	42.4658	minisatellite	0.0432	Pontastacus leptodactylus	Pontastacus	Astacidae
AleCL566	566	534	63	All/repeat/satellite	Putative satellites (low confidence)	All/repeat/satellite	CCAAGCATGGAGACCTCACCTTCACCCTGGTGCGCCCCCATCTGGACTACTGTAT	55	58.1818	minisatellite	0.0126	Pontastacus leptodactylus	Pontastacus	Astacidae
AleCL336	336	307	100	All/repeat/satellite	Putative satellites (low confidence)	All/repeat/satellite	CCAATACACCTCCCTCATGACTGGTGA	27	51.8519	minisatellite	0.02	Pontastacus leptodactylus	Pontastacus	Astacidae
AleCL232	232	203	147	All/repeat/satellite	Putative satellites (high confidence)	All/repeat/satellite	CCAATGTTTTAACACACACTGGCAGGACTACATCA	35	42.8571	minisatellite	0.0294	Pontastacus leptodactylus	Pontastacus	Astacidae
AleCL153	153	127	237	All/repeat/satellite	Putative satellites (high confidence)	All/repeat/satellite	CCACAACACTCACATGGTGCCAGATATGAAACACGCGGTGCTACA	45	51.1111	minisatellite	0.0474	Pontastacus leptodactylus	Pontastacus	Astacidae
AleCL64	64	52	667	All/repeat/satellite	Putative satellites (high confidence)	All/repeat/satellite	CCACAAGAGCTTTATCACCAACCAACAAGTATACTTTAGTCCTACACATAGTTCACTATGAACTACAGGAAGGTTGTTATGGCCA	85	40	minisatellite	0.1334	Pontastacus leptodactylus	Pontastacus	Astacidae
AleCL725	725	688	52	All/repeat/satellite	Putative satellites (low confidence)	All/repeat/satellite	CCACACACTACTGTGTTACACTAATGCACTCAACTCCCCCGGGACCACCATCCACCTCACCACTCCTCCAGCACAGTCACGGGTGTACAGGT	92	56.5217	minisatellite	0.0104	Pontastacus leptodactylus	Pontastacus	Astacidae
AleCL360	360	331	94	All/repeat/satellite	Putative satellites (high confidence)	All/repeat/satellite	CCACACCACTACTACAGAGACGGCGTCAC	29	58.6207	minisatellite	0.0188	Pontastacus leptodactylus	Pontastacus	Astacidae
AleCL279	279	250	122	All/repeat/satellite	Putative satellites (low confidence)	All/repeat/satellite	CCACACCCACTGATGCTTCCAGCCACCACACAACCTCTCCCTCCTCCCTC	50	62	minisatellite	0.0244	Pontastacus leptodactylus	Pontastacus	Astacidae
AleCL624	624	591	58	All/repeat/satellite	Putative satellites (low confidence)	All/repeat/satellite	CCACACTCTGCTCCCTCAGTCATGGTGTCAGTACTGGCGTGATGGTGGGTGACAGTAGACCAGTGTGGTGAC	72	56.9444	minisatellite	0.0116	Pontastacus leptodactylus	Pontastacus	Astacidae
AleCL179	179	152	199	All/repeat/satellite	Putative satellites (high confidence)	All/repeat/satellite	CCACACTGCTACACAACACTACTACCGTCCCTCCACTACCATCAGGTA	48	52.0833	minisatellite	0.0398	Pontastacus leptodactylus	Pontastacus	Astacidae
AleCL747	747	710	50	All/repeat/satellite	Putative satellites (low confidence)	All/repeat/satellite	CCACGCCAGAGTGCCTCCCACTAGACCA	28	64.2857	minisatellite	0.01	Pontastacus leptodactylus	Pontastacus	Astacidae
AleCL553	553	521	64	All/repeat/satellite	Putative satellites (high confidence)	All/repeat/satellite	CCAGACGGAGGGTGTGCAGCTCCTGGTGGACTGTGT	36	63.8889	minisatellite	0.0128	Pontastacus leptodactylus	Pontastacus	Astacidae
AleCL345	345	316	98	All/repeat/satellite	Putative satellites (high confidence)	All/repeat/satellite	CCAGGTAGGTAGCCCCTGACGTCATCACAACATCCTCCATCACCACTTGCTGCTCATACAACACCTTAGTGATAACACCAGGTCTAACCTACCCAGCTCCAGCA	104	51.9231	satellite	0.0196	Pontastacus leptodactylus	Pontastacus	Astacidae
AleCL113	113	91	338	All/repeat/satellite	Putative satellites (low confidence)	All/repeat/satellite	CCATAATATACCCGGTAGTATGGCTCAGTCAGCAGTAGAGGATCCACCAGGGAGGGGAGAAGATCTAAGGGTAGCCGGCGC	81	55.5556	minisatellite	0.0676	Pontastacus leptodactylus	Pontastacus	Astacidae
AleCL549	549	517	65	All/repeat/satellite	Putative satellites (high confidence)	All/repeat/satellite	CCATAGTACAGTCCCTGG	18	55.5556	minisatellite	0.013	Pontastacus leptodactylus	Pontastacus	Astacidae
AleCL696	696	660	53	All/repeat/satellite	Putative satellites (high confidence)	All/repeat/satellite	CCATATAGTAACAGTGCCATCTATTGTCAACAGAGGTAACTCTTCATAACCTGGCTGCTCTATGCTGGCTG	71	45.0704	minisatellite	0.0106	Pontastacus leptodactylus	Pontastacus	Astacidae
AleCL254	254	225	130	All/repeat/satellite	Putative satellites (high confidence)	All/repeat/satellite	CCATATCCTAGATGCCCTAATATAGTGATGCTCCCTGACCATACGCTAA	49	44.898	minisatellite	0.026	Pontastacus leptodactylus	Pontastacus	Astacidae
AleCL22	22	18	1972	All/repeat/satellite	Putative satellites (low confidence)	All/repeat/satellite	CCATCTTCACTACACACTACCTTCATCACTGTAA	34	41.1765	minisatellite	0.3944	Pontastacus leptodactylus	Pontastacus	Astacidae
AleCL124	124	101	297	All/repeat/satellite	Putative satellites (high confidence)	All/repeat/satellite	CCATGATGAAGTTAGTGCCTTACTGCAGACACTGAACAACA	41	43.9024	minisatellite	0.0594	Pontastacus leptodactylus	Pontastacus	Astacidae
AleCL246	246	217	137	All/repeat/satellite	Putative satellites (high confidence)	All/repeat/satellite	CCATGTTAGCCTCCAGACTACATAGCCCTTGTCACGTGTCGGGGAGACT	49	55.102	minisatellite	0.0274	Pontastacus leptodactylus	Pontastacus	Astacidae
AleCL714	714	677	52	All/repeat/satellite	Putative satellites (high confidence)	All/repeat/satellite	CCCACACCTGCCGCAGGGCACAAGTCCCATCCAACACTTCTACACCAGACACACCTGGTGGC	62	61.2903	minisatellite	0.0104	Pontastacus leptodactylus	Pontastacus	Astacidae
AleCL318	318	289	107	All/repeat/satellite	Putative satellites (low confidence)	All/repeat/satellite	CCCACCTGGGACTCTTCTGGCAGGGAGTGAGGTCAGTCTCGTAATGCGGGGCGACCTGGACGAGGAACCATGGACGTGTCTC	82	62.1951	minisatellite	0.0214	Pontastacus leptodactylus	Pontastacus	Astacidae
AleCL119	119	96	303	All/repeat/satellite	Putative satellites (low confidence)	All/repeat/satellite	CCCATCCTCAGGCTATGCTCGTCCAAGCTGCGGCCGACCCCAA	43	65.1163	minisatellite	0.0606	Pontastacus leptodactylus	Pontastacus	Astacidae
AleCL346	346	317	98	All/repeat/satellite	Putative satellites (high confidence)	All/repeat/satellite	CCCTCTCATTGTCTGGGAGTGAGTCACGTGTCAGTA	36	52.7778	minisatellite	0.0196	Pontastacus leptodactylus	Pontastacus	Astacidae
AleCL188	188	160	184	All/repeat/satellite	Putative satellites (low confidence)	All/repeat/satellite	CCCTGTAGTAAGGTTTCACAGTCCAGCACC	30	53.3333	minisatellite	0.0368	Pontastacus leptodactylus	Pontastacus	Astacidae
AleCL249	249	220	134	All/repeat/satellite	Putative satellites (high confidence)	All/repeat/satellite	CCGAAGTAACGATGGGAGAACACTCTGGGTTGCAGTAGCAAGCTTGCAACGGC	53	54.717	minisatellite	0.0268	Pontastacus leptodactylus	Pontastacus	Astacidae
AleCL103	103	80	401	All/repeat/satellite	Putative satellites (low confidence)	All/repeat/satellite	CCGCCAGTCGCCTCGGTAGTCGTCCCAGGCCTTGTGCACGCACACAGCCCCAATAGCCAGACCGCCAGAACCCCGTGCACGGATGTATAGCAGGTCTATGATACCAGGCCTCGTGCACGGTTATCGGCGGGTGGTACAACGGCCTCGTGCACGCACACATCCAATTCGAT	170	61.1765	satellite	0.0802	Pontastacus leptodactylus	Pontastacus	Astacidae
AleCL552	552	520	64	All/repeat/satellite	Putative satellites (low confidence)	All/repeat/satellite	CCGGCAGGCCGTTGCTGGGTTGTGAAAGGTACTTGGGATAGGACGGAGGGAAGGAATAGTGCCCAGAAGGACTATATAGCACATGACACCTGCTGC	96	55.2083	minisatellite	0.0128	Pontastacus leptodactylus	Pontastacus	Astacidae
AleCL588	588	556	61	All/repeat/satellite	Putative satellites (high confidence)	All/repeat/satellite	CCGTGCACACTCTGGGTTCCACCAGGGCTTAGTGCTACTAC	41	58.5366	minisatellite	0.0122	Pontastacus leptodactylus	Pontastacus	Astacidae
AleCL38	38	30	1238	All/repeat/satellite	Putative satellites (low confidence)	All/repeat/satellite	CCTACCCTTCACCACCTTC	19	57.8947	minisatellite	0.2476	Pontastacus leptodactylus	Pontastacus	Astacidae
AleCL398	398	369	88	All/repeat/satellite	Putative satellites (high confidence)	All/repeat/satellite	CCTACTGTAGGTAGAGCATGTACGTGACTGTAACCTTACCACCGCCAAGTCCCCCAAGATGG	62	53.2258	minisatellite	0.0176	Pontastacus leptodactylus	Pontastacus	Astacidae
AleCL19	19	16	2161	All/repeat/satellite	Putative satellites (high confidence)	All/repeat/satellite	CCTAGCATGCTAGGCTATATCACCCACACTCTCTGCACACTCTTGCACCAATGCCT	56	51.7857	minisatellite	0.4322	Pontastacus leptodactylus	Pontastacus	Astacidae
AleCL517	517	485	69	All/repeat/satellite	Putative satellites (high confidence)	All/repeat/satellite	CCTCCATAATAGTCTTGGTCCTTCTTGTCTTTCATCTATAACACGTCCTG	50	42	minisatellite	0.0138	Pontastacus leptodactylus	Pontastacus	Astacidae
AleCL116	116	93	327	All/repeat/satellite	Putative satellites (high confidence)	All/repeat/satellite	CCTCCCATTACTAAACTGTTCATACTTGTGATATGTGACGTTTGTGTCCACCCCTAATGTTT	62	40.3226	minisatellite	0.0654	Pontastacus leptodactylus	Pontastacus	Astacidae
AleCL496	496	464	71	All/repeat/satellite	Putative satellites (low confidence)	All/repeat/satellite	CCTCCCGCACCGACCCCTCCCACAGTTCTCCCACTCTACCCCTTCCCACAACCTGCCACACCAACCCTACCCACAATAACTCCCACACCCACCCTGCCCGAAA	103	62.1359	satellite	0.0142	Pontastacus leptodactylus	Pontastacus	Astacidae
AleCL653	653	619	56	All/repeat/satellite	Putative satellites (low confidence)	All/repeat/satellite	CCTCCCTGCAGTGCCCCACTAGGCAGGACATGTGGCTCCTGAGACATTATT	51	56.8627	minisatellite	0.0112	Pontastacus leptodactylus	Pontastacus	Astacidae
AleCL436	436	406	81	All/repeat/satellite	Putative satellites (low confidence)	All/repeat/satellite	CCTCCGCCCACCCCGGTACACGACCCTCCCTCCTCTCCCTCTTGACCCATGCCAACCTTCA	61	65.5738	minisatellite	0.0162	Pontastacus leptodactylus	Pontastacus	Astacidae
AleCL476	476	445	74	All/repeat/satellite	Putative satellites (high confidence)	All/repeat/satellite	CCTCTATGGTCAACTGCTTGTATAATAAGTCATGGTGTACTGGTCTGTACCTC	53	43.3962	minisatellite	0.0148	Pontastacus leptodactylus	Pontastacus	Astacidae
AleCL149	149	124	240	All/repeat/satellite	Putative satellites (high confidence)	All/repeat/satellite	CCTGAACCATCCCCTGTTGTTCCCTCTGGACCTCTCTCTTCCTCTGTCACATCCAGGACAGAGGCGTCACACGTGTCACAGGTTGTTACATTGTACAGAAACCTGAC	107	52.3364	satellite	0.048	Pontastacus leptodactylus	Pontastacus	Astacidae
AleCL572	572	540	63	All/repeat/satellite	Putative satellites (high confidence)	All/repeat/satellite	CCTGAGCATGGGAGCCGGTAGTCTACATGCTTG	33	57.5758	minisatellite	0.0126	Pontastacus leptodactylus	Pontastacus	Astacidae
AleCL494	494	462	71	All/repeat/satellite	Putative satellites (high confidence)	All/repeat/satellite	CCTGGAGTGTGAACACTGAGCTATATAGCA	30	46.6667	minisatellite	0.0142	Pontastacus leptodactylus	Pontastacus	Astacidae
AleCL628	628	595	58	All/repeat/satellite	Putative satellites (high confidence)	All/repeat/satellite	CCTGGGGACCAAACTGAGGCA	21	61.9048	minisatellite	0.0116	Pontastacus leptodactylus	Pontastacus	Astacidae
AleCL348	348	319	97	All/repeat/satellite	Putative satellites (low confidence)	All/repeat/satellite	CCTGTAGTCTGGTGCGGGGCAGGAGTAGCCCATGGTGGTGGTGG	44	65.9091	minisatellite	0.0194	Pontastacus leptodactylus	Pontastacus	Astacidae
AleCL170	170	143	211	All/repeat/satellite	Putative satellites (high confidence)	All/repeat/satellite	CCTGTGTTAACCAGGCTCCCTGTCTTAC	28	53.5714	minisatellite	0.0422	Pontastacus leptodactylus	Pontastacus	Astacidae
AleCL520	520	488	68	All/repeat/satellite	Putative satellites (low confidence)	All/repeat/satellite	CCTTAGCAAGCCATCAGATGCGCACTTATACCTCCATTATCACACCACGTT	51	47.0588	minisatellite	0.0136	Pontastacus leptodactylus	Pontastacus	Astacidae
AleCL508	508	476	70	All/repeat/satellite	Putative satellites (low confidence)	All/repeat/satellite	CCTTATGAAATTTTGTAGACAAAAAAAGGAGTCTTACTAATTATTGAATATTTACACTCAAAATTCATTTATTTGGAATAAAAAAAGTAGGGCAAGCTCCTGAAGAACTGTGGAAAGCAGAGAGGTAATAGCATTCAAAGATGGGTTAAAAGATATTATGATTGTGTACCGAGGAAAAAAAAAAACAAAATATTTAAAAACATCATATCTAGTCAAATAATCGAAATAATATATTTTTTCCCACTTCACCTTATTAAGCATATACAGGAGTACGTGTGATCAAAATTTGAATGAAATTGAAGAATTTTTATTTTTTATTTCTCAATTTTTTTTCCAAAAATAGACCTAAGGTAACTA	357	26.6106	satellite	0.014	Pontastacus leptodactylus	Pontastacus	Astacidae
AleCL389	389	360	88	All/repeat/satellite	Putative satellites (high confidence)	All/repeat/satellite	CCTTCAGGGCACTGTGAGACCTCAGTAATACAGCCCGTGTGT	42	54.7619	minisatellite	0.0176	Pontastacus leptodactylus	Pontastacus	Astacidae
AleCL272	272	243	123	All/repeat/satellite	Putative satellites (high confidence)	All/repeat/satellite	CCTTGGACACAACAACAGTTGCCGCCTCACCCAACACCAAAGGTGGTGAGTTA	53	52.8302	minisatellite	0.0246	Pontastacus leptodactylus	Pontastacus	Astacidae
AleCL386	386	357	89	All/repeat/satellite	Putative satellites (low confidence)	All/repeat/satellite	CGACCAACTTCCCACTATCCTTCCCCCTGTGTTCCTTGCACTTGGCCCACTGTGGCACCTGCAGACACTACCCCTCCGT	79	59.4937	minisatellite	0.0178	Pontastacus leptodactylus	Pontastacus	Astacidae
AleCL737	737	700	51	All/repeat/satellite	Putative satellites (low confidence)	All/repeat/satellite	CGAGACCAACCCTTCCTTAAACCTGCCTCACATACCTGCAGTGCCGATGTA	51	52.9412	minisatellite	0.0102	Pontastacus leptodactylus	Pontastacus	Astacidae
AleCL355	355	326	95	All/repeat/satellite	Putative satellites (high confidence)	All/repeat/satellite	CGCCACATACACCCTGCTAAGTACCTTGCCT	31	54.8387	minisatellite	0.019	Pontastacus leptodactylus	Pontastacus	Astacidae
AleCL482	482	451	73	All/repeat/satellite	Putative satellites (low confidence)	All/repeat/satellite	CGCCCACATGACGATGACTGGAGTCCAG	28	60.7143	minisatellite	0.0146	Pontastacus leptodactylus	Pontastacus	Astacidae
AleCL427	427	397	82	All/repeat/satellite	Putative satellites (low confidence)	All/repeat/satellite	CGCCCACCAAGTTCCTCTGTGTAA	24	54.1667	minisatellite	0.0164	Pontastacus leptodactylus	Pontastacus	Astacidae
AleCL72	72	58	548	All/repeat/satellite	Putative satellites (high confidence)	All/repeat/satellite	CGCCGAGTCGCTAGGTGTCACTACAGACTTAGCTTGTTGTCGTAGCAGGTAGTTCCGGGG	60	56.6667	minisatellite	0.1096	Pontastacus leptodactylus	Pontastacus	Astacidae
AleCL23	23	20	1880	All/repeat/satellite	Putative satellites (high confidence)	All/repeat/satellite	CGCTACCAACATCGTAAGCACGGCAACATAGTAATGAAGGATCT	44	45.4545	minisatellite	0.376	Pontastacus leptodactylus	Pontastacus	Astacidae
AleCL248	248	219	135	All/repeat/satellite	Putative satellites (low confidence)	All/repeat/satellite	CGCTTTATGTGGTGTTTGACAGCATCTGATGTTGGTGGCAGTGTGCA	47	48.9362	minisatellite	0.027	Pontastacus leptodactylus	Pontastacus	Astacidae
AleCL465	465	434	75	All/repeat/satellite	Putative satellites (high confidence)	All/repeat/satellite	CGGAATAACACCACTAATGTAGCGTACTCTCCAGCCACCAGGCA	44	52.2727	minisatellite	0.015	Pontastacus leptodactylus	Pontastacus	Astacidae
AleCL581	581	549	62	All/repeat/satellite	Putative satellites (low confidence)	All/repeat/satellite	CGGAGATGAAGCTAGGCTAGGAGTGTCTTCAGCAGTGTGTGTGAGGC	47	55.3191	minisatellite	0.0124	Pontastacus leptodactylus	Pontastacus	Astacidae
AleCL445	445	415	79	All/repeat/satellite	Putative satellites (low confidence)	All/repeat/satellite	CGGGGAGTCCATGCATGGTATGGCGCAGTGTTAATGGTGTGGTGC	45	57.7778	minisatellite	0.0158	Pontastacus leptodactylus	Pontastacus	Astacidae
AleCL531	531	499	67	All/repeat/satellite	Putative satellites (low confidence)	All/repeat/satellite	CGGGGTGCAGATGTGGAGGTAGGGGA	26	65.3846	minisatellite	0.0134	Pontastacus leptodactylus	Pontastacus	Astacidae
AleCL184	184	156	189	All/repeat/satellite	Putative satellites (high confidence)	All/repeat/satellite	CGTACATGTTATCCTGTGTCTGGGTCCTAGACCACC	36	52.7778	minisatellite	0.0378	Pontastacus leptodactylus	Pontastacus	Astacidae
AleCL466	466	435	75	All/repeat/satellite	Putative satellites (high confidence)	All/repeat/satellite	CGTAGTTACCACAGACACCGTCTGGCTCTCATGATCAAGGTGTGACCTGGGTGAGAGTAGTGACCAGTGCCTGCAGGAGTTCCTG	85	55.2941	minisatellite	0.015	Pontastacus leptodactylus	Pontastacus	Astacidae
AleCL36	36	29	1276	All/repeat/satellite	Putative satellites (low confidence)	All/repeat/satellite	CGTGCAGGTCGGCGTTCAATCCCCGGTGGTCCAAGTGGTTGGGTACTATTCCTTCCCTCTGTCCCAACCACTTGGTCTCATCGGTAGCGCGACGGTCTCGCTT	103	59.2233	satellite	0.2552	Pontastacus leptodactylus	Pontastacus	Astacidae
AleCL227	227	198	150	All/repeat/satellite	Putative satellites (high confidence)	All/repeat/satellite	CGTGTAAGCAGTACCAGACACTGTACTATACACTACCACA	40	45	minisatellite	0.03	Pontastacus leptodactylus	Pontastacus	Astacidae
AleCL441	441	411	80	All/repeat/satellite	Putative satellites (low confidence)	All/repeat/satellite	CGTGTAATAAACCATCACACACAGGTGTTGTCCAGCATGATGATACAGACAAGGCAGCTAAAGCTG	66	45.4545	minisatellite	0.016	Pontastacus leptodactylus	Pontastacus	Astacidae
AleCL748	748	711	50	All/repeat/satellite	Putative satellites (low confidence)	All/repeat/satellite	CGTTGAGAACCACTACTACTGTGGCACCTGCTACCAGTGTAAGGTGAGTGAAGGTGAGAAAGGGTGTGAGGGTGGC	76	53.9474	minisatellite	0.01	Pontastacus leptodactylus	Pontastacus	Astacidae
AleCL152	152	126	237	All/repeat/satellite	Putative satellites (low confidence)	All/repeat/satellite	CTAACGTCATCCCTACCGTCGCGCATCCTACCTACCCTGCAGCCACAGCACTTCTGCCTTCTGCC	65	60	minisatellite	0.0474	Pontastacus leptodactylus	Pontastacus	Astacidae
AleCL7	7	8	3897	All/repeat/satellite	Putative satellites (high confidence)	All/repeat/satellite	CTAAGTGAGATATTGTATAAAGGAAAAAGCATCTTTTTATTGCATATTTCGCCGTTTTAGGCCGGTTTGGAGCTGTTTTACGCGTACTTGTATTATCATTACAATATACGGAAAATAGACAATATTATGGTTAAATCTTATGAAAACACATTGAATTTGATCATTTGAATTGGAAACTAAATCTTTATATGTATTTTAATGCTATAAATAAGCCGAAATCTCATTTTGTGATTTGAATTAAAAATCATCGAATTTGGCCATATTTTGGCGTTTTTTCACGTTTTTGTGAATTTTCAGTTTAATGTTATTAATTCATTAAATATACGATAAATATGGTTCAAAATCATATTATATTGTAGATTTAGCGTAAATACATCATTTTTGATCAACCATTTGCAT…	411	26.2774	satellite	0.7794	Pontastacus leptodactylus	Pontastacus	Astacidae
AleCL200	200	171	170	All/repeat/satellite	Putative satellites (high confidence)	All/repeat/satellite	CTACAGTAAGGTGAGGGACTTTCTGCGTGAAGTCCATTGTGGGAGAGAACTGGAAGGGAAGACAACAATATTCCTCACGCGGGA	84	50	minisatellite	0.034	Pontastacus leptodactylus	Pontastacus	Astacidae
AleCL32	32	19	1464	All/repeat	Putative satellites (low confidence)	All/repeat/satellite	CTACCGCCCACAGGATGGGTATGGGGTCCA	30	63.3333	minisatellite	0.2928	Pontastacus leptodactylus	Pontastacus	Astacidae
AleCL521	521	489	68	All/repeat/satellite	Putative satellites (high confidence)	All/repeat/satellite	CTAGATTAGACAGTACAGTATTG	23	34.7826	minisatellite	0.0136	Pontastacus leptodactylus	Pontastacus	Astacidae
AleCL684	684	649	54	All/repeat/satellite	Putative satellites (high confidence)	All/repeat/satellite	CTAGGGAAATCATAGGCTTGCCTAACTGCTAGGATATTTTGTATTCCTCGTC	52	42.3077	minisatellite	0.0108	Pontastacus leptodactylus	Pontastacus	Astacidae
AleCL510	510	478	70	All/repeat/satellite	Putative satellites (low confidence)	All/repeat/satellite	CTAGTGCCAGGTAGGGGGTCTAACCCTCGA	30	60	minisatellite	0.014	Pontastacus leptodactylus	Pontastacus	Astacidae
AleCL559	559	527	64	All/repeat/satellite	Putative satellites (high confidence)	All/repeat/satellite	CTATAATATTACCTCTAGTTCCTCCTCGTTGATTACTCCAGTACGTCCACCTG	53	43.3962	minisatellite	0.0128	Pontastacus leptodactylus	Pontastacus	Astacidae
AleCL683	683	648	54	All/repeat/satellite	Putative satellites (low confidence)	All/repeat/satellite	CTATGCAACTCTCGCACCTGCATCA	25	52	minisatellite	0.0108	Pontastacus leptodactylus	Pontastacus	Astacidae
AleCL443	443	413	79	All/repeat/satellite	Putative satellites (low confidence)	All/repeat/satellite	CTCAACACTCATACACAGTAACACAATACTTACCATTACATCATTACA	48	33.3333	minisatellite	0.0158	Pontastacus leptodactylus	Pontastacus	Astacidae
AleCL424	424	394	83	All/repeat/satellite	Putative satellites (high confidence)	All/repeat/satellite	CTCACCTTGGGTAGTGTGTGCCCCGTGAGGCCACCTGGGTGTGGGGGC	48	68.75	minisatellite	0.0166	Pontastacus leptodactylus	Pontastacus	Astacidae
AleCL428	428	398	82	All/repeat/satellite	Putative satellites (high confidence)	All/repeat/satellite	CTCATTGTAACTGTTAGTACGAGT	24	37.5	minisatellite	0.0164	Pontastacus leptodactylus	Pontastacus	Astacidae
AleCL646	646	612	56	All/repeat/satellite	Putative satellites (low confidence)	All/repeat/satellite	CTCCAGAGTGTCCTGCTGGGTGC	23	65.2174	minisatellite	0.0112	Pontastacus leptodactylus	Pontastacus	Astacidae
AleCL540	540	508	66	All/repeat/satellite	Putative satellites (high confidence)	All/repeat/satellite	CTCCATGATCACCCATGCTGGGTTTATCAGTGGAGTCCTGGGC	43	55.814	minisatellite	0.0132	Pontastacus leptodactylus	Pontastacus	Astacidae
AleCL448	448	418	79	All/repeat/satellite	Putative satellites (low confidence)	All/repeat/satellite	CTCCCACCCAGGGGTATCATTACAACACCCCCGTCACCC	39	61.5385	minisatellite	0.0158	Pontastacus leptodactylus	Pontastacus	Astacidae
AleCL39	39	31	1229	All/repeat/satellite	Putative satellites (high confidence)	All/repeat/satellite	CTCCGCGGCCTCACAGTAGCCCAGGTGTGGGAGCGTC	37	70.2703	minisatellite	0.2458	Pontastacus leptodactylus	Pontastacus	Astacidae
AleCL101	101	78	406	All/repeat/satellite	Putative satellites (high confidence)	All/repeat/satellite	CTCGCCTCCGCTATGCTTAGTAGTAATGGTGTTTATG	37	45.9459	minisatellite	0.0812	Pontastacus leptodactylus	Pontastacus	Astacidae
AleCL660	660	626	55	All/repeat/satellite	Putative satellites (high confidence)	All/repeat/satellite	CTCGTCTACCATACTGCTGGTGTCC	25	56	minisatellite	0.011	Pontastacus leptodactylus	Pontastacus	Astacidae
AleCL178	178	151	203	All/repeat/satellite	Putative satellites (high confidence)	All/repeat/satellite	CTCGTGGTACACCTCACATGTAGTGAGG	28	53.5714	minisatellite	0.0406	Pontastacus leptodactylus	Pontastacus	Astacidae
AleCL592	592	560	60	All/repeat/satellite	Putative satellites (high confidence)	All/repeat/satellite	CTCGTGTGTTGCAACATGTGGTGCAGCTCCAGGTTACAGGTAATGTTCACTCATCATGGTCACTGCTGGTAAAGC	75	49.3333	minisatellite	0.012	Pontastacus leptodactylus	Pontastacus	Astacidae
AleCL218	218	189	157	All/repeat/satellite	Putative satellites (high confidence)	All/repeat/satellite	CTCTAGTGTGTATATGGTCTGAGGCCCCAACACTACCATGCTCC	44	52.2727	minisatellite	0.0314	Pontastacus leptodactylus	Pontastacus	Astacidae
AleCL366	366	337	93	All/repeat/satellite	Putative satellites (high confidence)	All/repeat/satellite	CTCTAGTTACTGGTA	15	40	minisatellite	0.0186	Pontastacus leptodactylus	Pontastacus	Astacidae
AleCL451	451	421	78	All/repeat/satellite	Putative satellites (high confidence)	All/repeat/satellite	CTCTTATGATCCTCCACAGTACTCCCCGGTGGGACATGTGTCAGAGTGGTACAG	54	53.7037	minisatellite	0.0156	Pontastacus leptodactylus	Pontastacus	Astacidae
AleCL558	558	526	64	All/repeat/satellite	Putative satellites (high confidence)	All/repeat/satellite	CTGAACATCCTCAGTCACCAATGTAAG	27	44.4444	minisatellite	0.0128	Pontastacus leptodactylus	Pontastacus	Astacidae
AleCL60	60	47	715	All/repeat/satellite	Putative satellites (high confidence)	All/repeat/satellite	CTGACAGTATTTGGCTTGTCAACGATACGTCCA	33	45.4545	minisatellite	0.143	Pontastacus leptodactylus	Pontastacus	Astacidae
AleCL376	376	347	92	All/repeat/satellite	Putative satellites (low confidence)	All/repeat/satellite	CTGACATAGATACCACTCTCAGCC	24	50	minisatellite	0.0184	Pontastacus leptodactylus	Pontastacus	Astacidae
AleCL180	180	153	199	All/repeat/satellite	Putative satellites (low confidence)	All/repeat/satellite	CTGAGAGTACTTGGCTTGCCATCGACGCGTCCCACTCAATGTATTTGTTTGTCAACGACGCGACCAA	67	50.7463	minisatellite	0.0398	Pontastacus leptodactylus	Pontastacus	Astacidae
AleCL438	438	408	80	All/repeat/satellite	Putative satellites (low confidence)	All/repeat/satellite	CTGCACTTTGTGCGTGTGATGGAGAGTGTAG	31	51.6129	minisatellite	0.016	Pontastacus leptodactylus	Pontastacus	Astacidae
AleCL293	293	263	117	All/repeat/satellite	Putative satellites (high confidence)	All/repeat/satellite	CTGCCAACGATGCTACGACGACGCCTCAGAGCTATATTCCATATGTCATCC	51	50.9804	minisatellite	0.0234	Pontastacus leptodactylus	Pontastacus	Astacidae
AleCL353	353	324	96	All/repeat/satellite	Putative satellites (high confidence)	All/repeat/satellite	CTGCTTCTTGTGGCCTCTGAAGCAATTGTATAACAACCCGGAGAATATTTGCGTCTTATGAGACGCGCTCTGG	73	47.9452	minisatellite	0.0192	Pontastacus leptodactylus	Pontastacus	Astacidae
AleCL359	359	330	95	All/repeat/satellite	Putative satellites (high confidence)	All/repeat/satellite	CTGGACCATACATGAAGGTGGGCAAGATCATGAGAGTATTA	41	43.9024	minisatellite	0.019	Pontastacus leptodactylus	Pontastacus	Astacidae
AleCL641	641	607	57	All/repeat/satellite	Putative satellites (high confidence)	All/repeat/satellite	CTGGACGCTACTATAAGCCCCTAGCTAGTAGCTGTATGTTCTAGATCATGCCTGT	55	47.2727	minisatellite	0.0114	Pontastacus leptodactylus	Pontastacus	Astacidae
AleCL491	491	460	72	All/repeat/satellite	Putative satellites (high confidence)	All/repeat/satellite	CTGGATAACTCCCGAGTAGTCCTGCAATAACCTCCCTAGCGACTA	45	51.1111	minisatellite	0.0144	Pontastacus leptodactylus	Pontastacus	Astacidae
AleCL632	632	598	57	All/repeat/satellite	Putative satellites (low confidence)	All/repeat/satellite	CTGGGAGGAAGCTGCAGGACTACCAGGGGGTCTACCCAGTAGT	43	60.4651	minisatellite	0.0114	Pontastacus leptodactylus	Pontastacus	Astacidae
AleCL591	591	559	60	All/repeat/satellite	Putative satellites (low confidence)	All/repeat/satellite	CTGGTGATACCGTCCTCACCAGGAGCAGTGCTGCTGCCC	39	64.1026	minisatellite	0.012	Pontastacus leptodactylus	Pontastacus	Astacidae
AleCL643	643	609	56	All/repeat/satellite	Putative satellites (low confidence)	All/repeat/satellite	CTGGTGATGACACAGCCTAC	20	55	minisatellite	0.0112	Pontastacus leptodactylus	Pontastacus	Astacidae
AleCL162	162	136	222	All/repeat/satellite	Putative satellites (high confidence)	All/repeat/satellite	CTGGTGTTGATCCATGGATGATACTGTAGAAGGTGCCATCCACCACCATGCTGTACTACAGTGGTC	66	50	minisatellite	0.0444	Pontastacus leptodactylus	Pontastacus	Astacidae
AleCL324	324	294	104	All/repeat/satellite	Putative satellites (high confidence)	All/repeat/satellite	CTGTAAGACTGTACTATTATCTTACTCTGAAGGATGAGTCAACATCTCCTCACA	54	38.8889	minisatellite	0.0208	Pontastacus leptodactylus	Pontastacus	Astacidae
AleCL306	306	276	112	All/repeat/satellite	Putative satellites (low confidence)	All/repeat/satellite	CTGTAGCTCAGAGTAGGCACCAACTCTCTT	30	50	minisatellite	0.0224	Pontastacus leptodactylus	Pontastacus	Astacidae
AleCL477	477	446	74	All/repeat/satellite	Putative satellites (low confidence)	All/repeat/satellite	CTGTAGGTATTGGGCTTAATAACGACGAGTCACACTGTAAGTATTGTGCTTGCTAATGAAGCGTCCCT	68	44.1176	minisatellite	0.0148	Pontastacus leptodactylus	Pontastacus	Astacidae
AleCL296	296	266	117	All/repeat/satellite	Putative satellites (high confidence)	All/repeat/satellite	CTGTCACGCCACTTTGTTGTAGACACGATGCCCGCCCTGTAGGCGGTGTTGACG	54	59.2593	minisatellite	0.0234	Pontastacus leptodactylus	Pontastacus	Astacidae
AleCL719	719	682	52	All/repeat/satellite	Putative satellites (high confidence)	All/repeat/satellite	CTGTCTGCTGTTGTTGCTGGAATA	24	45.8333	minisatellite	0.0104	Pontastacus leptodactylus	Pontastacus	Astacidae
AleCL598	598	566	60	All/repeat/satellite	Putative satellites (high confidence)	All/repeat/satellite	CTGTGACCATGTACTACCTGCAGAGTCACCTTGTACCGCAGTACCCCTACTGCTCTGTGCTCT	63	53.9683	minisatellite	0.012	Pontastacus leptodactylus	Pontastacus	Astacidae
AleCL654	654	620	56	All/repeat/satellite	Putative satellites (high confidence)	All/repeat/satellite	CTGTGGGCTGAAGTGTGTAGACCAGGTCTTCTGCAGCATGCTGAGGTCGCGCT	53	58.4906	minisatellite	0.0112	Pontastacus leptodactylus	Pontastacus	Astacidae
AleCL440	440	410	80	All/repeat/satellite	Putative satellites (high confidence)	All/repeat/satellite	CTGTGTACTTGAGCAGTGGAAGGCGCTTCTGGCAGCGTTGGTGTTGTGCAGAACTGTCAACACA	64	53.125	minisatellite	0.016	Pontastacus leptodactylus	Pontastacus	Astacidae
AleCL251	251	222	133	All/repeat/satellite	Putative satellites (high confidence)	All/repeat/satellite	CTGTGTTAAGAGCAACAATCAGTGGTACTAGTG	33	42.4242	minisatellite	0.0266	Pontastacus leptodactylus	Pontastacus	Astacidae
AleCL460	460	429	76	All/repeat/satellite	Putative satellites (high confidence)	All/repeat/satellite	CTGTTCAATAACATCCACTTCTCACATTACACA	33	36.3636	minisatellite	0.0152	Pontastacus leptodactylus	Pontastacus	Astacidae
AleCL259	259	230	129	All/repeat/satellite	Putative satellites (low confidence)	All/repeat/satellite	CTTAATGATCTCTCTACACTCGTCCACAATATGCTGATATACTGGTCTTTAGTTG	55	38.1818	minisatellite	0.0258	Pontastacus leptodactylus	Pontastacus	Astacidae
AleCL401	401	372	87	All/repeat/satellite	Putative satellites (high confidence)	All/repeat/satellite	CTTAATTATGCATGACTGACTATATTATGGTGTATATAGCGCACAATGGCAGTCATACACACACCAGT	68	38.2353	minisatellite	0.0174	Pontastacus leptodactylus	Pontastacus	Astacidae
AleCL270	270	241	125	All/repeat/satellite	Putative satellites (low confidence)	All/repeat/satellite	CTTACCTGGGCCCCACGCTGCACACCAGGTCAGACTCAGGGCTG	44	65.9091	minisatellite	0.025	Pontastacus leptodactylus	Pontastacus	Astacidae
AleCL720	720	683	52	All/repeat/satellite	Putative satellites (high confidence)	All/repeat/satellite	CTTCATACTACCTCATCCTATACCACAACACCAGACTACA	40	42.5	minisatellite	0.0104	Pontastacus leptodactylus	Pontastacus	Astacidae
AleCL215	215	186	159	All/repeat/satellite	Putative satellites (high confidence)	All/repeat/satellite	CTTCCCCTGGATGGTAACATCGTGCCTCATACTGGCTGTGTAGTGCACCAGGTCATCATTTGTGAGGTGGGGGATA	76	52.6316	minisatellite	0.0318	Pontastacus leptodactylus	Pontastacus	Astacidae
AleCL439	439	409	80	All/repeat/satellite	Putative satellites (high confidence)	All/repeat/satellite	CTTCCCTGGAGAACTTGTGAGTATTGCCTCCCGGGGTGTTCGCTAGTCAGT	51	54.902	minisatellite	0.016	Pontastacus leptodactylus	Pontastacus	Astacidae
AleCL257	257	228	129	All/repeat/satellite	Putative satellites (high confidence)	All/repeat/satellite	CTTCGTTGGTCAGCCAAATACTTTCAGTTTATG	33	39.3939	minisatellite	0.0258	Pontastacus leptodactylus	Pontastacus	Astacidae
AleCL334	334	304	102	All/repeat/satellite	Putative satellites (high confidence)	All/repeat/satellite	CTTGGTCGCCCACCCCACGAGTCTGAGAGGGAGGAGACTCGGGGG	45	68.8889	minisatellite	0.0204	Pontastacus leptodactylus	Pontastacus	Astacidae
AleCL207	207	178	166	All/repeat	Putative satellites (high confidence)	All/repeat/satellite	CTTGTAATGAACTCTGGCAATTACCAGATACCACTGGAGGAAGAATCCAGGGAGATTACAGCGTTCAGTG	70	45.7143	minisatellite	0.0332	Pontastacus leptodactylus	Pontastacus	Astacidae
AleCL357	357	328	95	All/repeat/satellite	Putative satellites (high confidence)	All/repeat/satellite	CTTGTGTCACTGTTGTGTTGCAACATGCACCTGAACA	37	45.9459	minisatellite	0.019	Pontastacus leptodactylus	Pontastacus	Astacidae
AleCL590	590	558	61	All/repeat/satellite	Putative satellites (high confidence)	All/repeat/satellite	GAAATAAAACATAAACCACCAGCAGTAAAAGGAACATATAGACCATCACCAGAG	54	37.037	minisatellite	0.0122	Pontastacus leptodactylus	Pontastacus	Astacidae
AleCL325	325	295	104	All/repeat/satellite	Putative satellites (high confidence)	All/repeat/satellite	GAACAACCAGGTCCTTGGAGTACTATGCTTCATGAGGCTGAGAGGGACTTAGT	53	49.0566	minisatellite	0.0208	Pontastacus leptodactylus	Pontastacus	Astacidae
AleCL155	155	129	236	All/repeat/satellite	Putative satellites (low confidence)	All/repeat/satellite	GAAGCAGGGTACACCTCTCGGTGTATATACACCGA	35	51.4286	minisatellite	0.0472	Pontastacus leptodactylus	Pontastacus	Astacidae
AleCL250	250	221	134	All/repeat/satellite	Putative satellites (high confidence)	All/repeat/satellite	GAAGCATTAAGGTGAGATAAAACCTGCATCTTGGGTCACCCC	42	47.619	minisatellite	0.0268	Pontastacus leptodactylus	Pontastacus	Astacidae
AleCL400	400	371	87	All/repeat/satellite	Putative satellites (high confidence)	All/repeat/satellite	GACAAGTGACGGAATGTATAAGGTAGCCCACTAACATTGAACAACACGTCCACCCTT	57	45.614	minisatellite	0.0174	Pontastacus leptodactylus	Pontastacus	Astacidae
AleCL261	261	232	128	All/repeat/satellite	Putative satellites (low confidence)	All/repeat/satellite	GACAATATGGCAGGGTTCAGTAGGCCCTGGTTGGCTTGATGGAGGCAGGGAAAGAGCACCCGGGAGG	67	59.7015	minisatellite	0.0256	Pontastacus leptodactylus	Pontastacus	Astacidae
AleCL530	530	498	67	All/repeat/satellite	Putative satellites (high confidence)	All/repeat/satellite	GACACATCGACACATCTATCTCCACTACCAAGTA	34	44.1176	minisatellite	0.0134	Pontastacus leptodactylus	Pontastacus	Astacidae
AleCL604	604	572	59	All/repeat/satellite	Putative satellites (low confidence)	All/repeat/satellite	GACACTACCCACACTGTGCCTCCCTCGTGCCTCCTCGACCCAGGCCGACCAT	52	65.3846	minisatellite	0.0118	Pontastacus leptodactylus	Pontastacus	Astacidae
AleCL729	729	692	52	All/repeat/satellite	Putative satellites (high confidence)	All/repeat/satellite	GACAGTGACATATGATGTTTGTATCATTTGTCAGCAATCTCCAAGGTCAGAAGGGATCCTGTAGTTAATGTGAAGACATCAGT	83	39.759	minisatellite	0.0104	Pontastacus leptodactylus	Pontastacus	Astacidae
AleCL721	721	684	52	All/repeat/satellite	Putative satellites (high confidence)	All/repeat/satellite	GACTATAGCTTACTCTTGATGGTAATAACGAGGTCTTGCTG	41	41.4634	minisatellite	0.0104	Pontastacus leptodactylus	Pontastacus	Astacidae
AleCL197	197	168	172	All/repeat/satellite	Putative satellites (high confidence)	All/repeat/satellite	GACTCATCCCTTGCATAGTGCACAGAGAATGTTGTGTGGTGAACAAGAGACCTCATGACTCAACCCTCTGTCCCTTCCTCGG	82	51.2195	minisatellite	0.0344	Pontastacus leptodactylus	Pontastacus	Astacidae
AleCL351	351	322	96	All/repeat/satellite	Putative satellites (high confidence)	All/repeat/satellite	GACTCTGGGCTATGGTCATGATCGGGAGACC	31	58.0645	minisatellite	0.0192	Pontastacus leptodactylus	Pontastacus	Astacidae
AleCL642	642	608	57	All/repeat/satellite	Putative satellites (low confidence)	All/repeat/satellite	GACTCTTCTGCCAAGCATCTC	21	52.381	minisatellite	0.0114	Pontastacus leptodactylus	Pontastacus	Astacidae
AleCL132	132	107	281	All/repeat/satellite	Putative satellites (high confidence)	All/repeat/satellite	GACTGTCTGGCAACAGTACAGCTGTTGTGTGACAGTGTGTATGTGGTGATGTGGTCACTTGTGATGTGTCAGAGGTCTG	79	49.3671	minisatellite	0.0562	Pontastacus leptodactylus	Pontastacus	Astacidae
AleCL69	69	56	590	All/repeat/satellite	Putative satellites (high confidence)	All/repeat/satellite	GACTGTGACGACTGCTGAGGCTGAGGACGAGGATGGACGCTCCCACGGCTG	51	64.7059	minisatellite	0.118	Pontastacus leptodactylus	Pontastacus	Astacidae
AleCL307	307	277	112	All/repeat/satellite	Putative satellites (low confidence)	All/repeat/satellite	GAGACACTTGGCCCCTGGGGACCATAGCATCT	32	59.375	minisatellite	0.0224	Pontastacus leptodactylus	Pontastacus	Astacidae
AleCL437	437	407	80	All/repeat/satellite	Putative satellites (high confidence)	All/repeat/satellite	GAGACCTGGAATACATACATGTAATGGTTGATGATAGATA	40	35	minisatellite	0.016	Pontastacus leptodactylus	Pontastacus	Astacidae
AleCL361	361	332	94	All/repeat/satellite	Putative satellites (low confidence)	All/repeat/satellite	GAGATCGTCCAACAGAAAGTACCGGGCTTGCCAACAAA	38	50	minisatellite	0.0188	Pontastacus leptodactylus	Pontastacus	Astacidae
AleCL538	538	506	67	All/repeat/satellite	Putative satellites (high confidence)	All/repeat/satellite	GAGATGTGTGTTGTTGAACACTGGGTGTGTCAT	33	45.4545	minisatellite	0.0134	Pontastacus leptodactylus	Pontastacus	Astacidae
AleCL301	301	271	115	All/repeat/satellite	Putative satellites (high confidence)	All/repeat/satellite	GAGCACAGTTACAGAGCGTACACATGTCTGTGACCCA	37	51.3514	minisatellite	0.023	Pontastacus leptodactylus	Pontastacus	Astacidae
AleCL47	47	38	1018	All/repeat/satellite	Putative satellites (low confidence)	All/repeat/satellite	GAGCGGTAGTTTATTGTGCACCCCATACTCATCCTGT	37	48.6486	minisatellite	0.2036	Pontastacus leptodactylus	Pontastacus	Astacidae
AleCL457	457	427	77	All/repeat/satellite	Putative satellites (low confidence)	All/repeat/satellite	GAGGCTTACAGTGAACACCCACACAAGGCTGGGGCATGATCATCTAG	47	53.1915	minisatellite	0.0154	Pontastacus leptodactylus	Pontastacus	Astacidae
AleCL174	174	147	208	All/repeat/satellite	Putative satellites (low confidence)	All/repeat/satellite	GAGGGAAACATTGCCTAACT	20	45	minisatellite	0.0416	Pontastacus leptodactylus	Pontastacus	Astacidae
AleCL327	327	297	103	All/repeat/satellite	Putative satellites (high confidence)	All/repeat/satellite	GAGGGCAGAGGGAACGCTAGAGAGCACGTCCAGGGTGCTACA	42	61.9048	minisatellite	0.0206	Pontastacus leptodactylus	Pontastacus	Astacidae
AleCL145	145	120	244	All/repeat/satellite	Putative satellites (high confidence)	All/repeat/satellite	GAGGTAACACTTGTACAAGACACCTTTCTCACACAGCATGTGACAGCCCACCC	53	50.9434	minisatellite	0.0488	Pontastacus leptodactylus	Pontastacus	Astacidae
AleCL326	326	296	104	All/repeat/satellite	Putative satellites (low confidence)	All/repeat/satellite	GAGGTTTATAAGGTGCAGGGCATGGTAGTCAACTAGTGCTGGG	43	51.1628	minisatellite	0.0208	Pontastacus leptodactylus	Pontastacus	Astacidae
AleCL202	202	173	169	All/repeat/satellite	Putative satellites (high confidence)	All/repeat/satellite	GAGTCCAGCACCATCATGCCTGGCCTGAGGTCTGGTGATGCTGGGAAGGGTGTTACTGAGGCGAGGAGCAGCAGTGGGCGAGGTTCTCCCCCAGCAGGGTGAGGAAGGTGACGCTG	116	62.931	satellite	0.0338	Pontastacus leptodactylus	Pontastacus	Astacidae
AleCL312	312	283	109	All/repeat/satellite	Putative satellites (high confidence)	All/repeat/satellite	GAGTCCTGGCTGTGATCTGATAACTGAAGGCAAGACCGTGGTCAG	45	53.3333	minisatellite	0.0218	Pontastacus leptodactylus	Pontastacus	Astacidae
AleCL201	201	172	169	All/repeat/satellite	Putative satellites (high confidence)	All/repeat/satellite	GAGTGCAGCCAGGCTGTCAACTGTTCCTGAGAGTGGACCTCAACAACACGTTG	53	54.717	minisatellite	0.0338	Pontastacus leptodactylus	Pontastacus	Astacidae
AleCL122	122	99	299	All/repeat/satellite	Putative satellites (high confidence)	All/repeat/satellite	GATACCTATATTACCAGGGCCCTAGAGACTAGTG	34	47.0588	minisatellite	0.0598	Pontastacus leptodactylus	Pontastacus	Astacidae
AleCL331	331	301	102	All/repeat/satellite	Putative satellites (high confidence)	All/repeat/satellite	GATAGTACTGGAGCCTGGGGTTTCCCAGTGCATGGCCAG	39	58.9744	minisatellite	0.0204	Pontastacus leptodactylus	Pontastacus	Astacidae
AleCL258	258	229	129	All/repeat/satellite	Putative satellites (low confidence)	All/repeat/satellite	GATCATGGGGGAGGCTCTGGTTGTTAAACTCTCAAGG	37	51.3514	minisatellite	0.0258	Pontastacus leptodactylus	Pontastacus	Astacidae
AleCL542	542	510	66	All/repeat/satellite	Putative satellites (low confidence)	All/repeat/satellite	GATGAGTGTGTTGTCTGGGCTGGTTGTTGTACCTTGATGACGTCATTGTACTAGGGCTCCCGCGGTATTCAGCAGACTAAT	81	49.3827	minisatellite	0.0132	Pontastacus leptodactylus	Pontastacus	Astacidae
AleCL514	514	482	69	All/repeat/satellite	Putative satellites (high confidence)	All/repeat/satellite	GATGTGCCTGTATCATCATGTTGGGCACTCCCT	33	51.5152	minisatellite	0.0138	Pontastacus leptodactylus	Pontastacus	Astacidae
AleCL44	44	36	1089	All/repeat/satellite	Putative satellites (high confidence)	All/repeat/satellite	GCAACATCAGTGCTGTGGACGCGACCTTCAGGGTCAGATGGTAGTGGTCTGGA	53	56.6038	minisatellite	0.2178	Pontastacus leptodactylus	Pontastacus	Astacidae
AleCL406	406	377	86	All/repeat/satellite	Putative satellites (high confidence)	All/repeat/satellite	GCACAAACCCTTTACCTGTTTGTCCTATCACTA	33	42.4242	minisatellite	0.0172	Pontastacus leptodactylus	Pontastacus	Astacidae
AleCL718	718	681	52	All/repeat/satellite	Putative satellites (high confidence)	All/repeat/satellite	GCACAAGATGTTGCCCATCATAACAGCAGCACCATCTGCA	40	50	minisatellite	0.0104	Pontastacus leptodactylus	Pontastacus	Astacidae
AleCL31	31	26	1478	All/repeat/satellite	Putative satellites (high confidence)	All/repeat/satellite	GCACACACAATAGCTTACTGACCAACCAGCAAGTTTGGTGTTGGGCTTAACGCCTATCAACCTATGGAAGGTTATTAAG	79	44.3038	minisatellite	0.2956	Pontastacus leptodactylus	Pontastacus	Astacidae
AleCL547	547	515	66	All/repeat/satellite	Putative satellites (low confidence)	All/repeat/satellite	GCACCTGTGTGATGGTCCAACAACCATGAAACATTGTCTCCCA	43	48.8372	minisatellite	0.0132	Pontastacus leptodactylus	Pontastacus	Astacidae
AleCL343	343	314	98	All/repeat/satellite	Putative satellites (high confidence)	All/repeat/satellite	GCACTCTCACGAACCCTCATGCACTCCCATGTACCGTCAT	40	55	minisatellite	0.0196	Pontastacus leptodactylus	Pontastacus	Astacidae
AleCL196	196	167	173	All/repeat/satellite	Putative satellites (high confidence)	All/repeat/satellite	GCACTGCTGACGAAGGATACCAGCCAGGAAGTGTCTACCACTGATAGACAATCACTCCGTGGGCCGGGAGGTGGAGCTACAG	82	57.3171	minisatellite	0.0346	Pontastacus leptodactylus	Pontastacus	Astacidae
AleCL394	394	365	88	All/repeat/satellite	Putative satellites (low confidence)	All/repeat/satellite	GCATCTATAAACACATGACATAAATACTAGCAGTAATTAACCAAGGCTAACTACCTTGAATGTCAGATACAG	72	34.7222	minisatellite	0.0176	Pontastacus leptodactylus	Pontastacus	Astacidae
AleCL163	163	137	221	All/repeat/satellite	Putative satellites (high confidence)	All/repeat/satellite	GCATTCTATAACCCTTTGCCGACGACAGGACTCGTG	36	52.7778	minisatellite	0.0442	Pontastacus leptodactylus	Pontastacus	Astacidae
AleCL463	463	432	76	All/repeat/satellite	Putative satellites (low confidence)	All/repeat/satellite	GCATTGTACCAGCGTACAGATTCACTGACTTGCTCTAGACGGGT	44	50	minisatellite	0.0152	Pontastacus leptodactylus	Pontastacus	Astacidae
AleCL548	548	516	65	All/repeat/satellite	Putative satellites (low confidence)	All/repeat/satellite	GCCAATGTCACTTAGCTCACTTCTAGACTCCCGTGTCCTAAAATGGT	47	46.8085	minisatellite	0.013	Pontastacus leptodactylus	Pontastacus	Astacidae
AleCL525	525	493	68	All/repeat/satellite	Putative satellites (high confidence)	All/repeat/satellite	GCCACAACAGTACAAATGTTCACACCAGGTAGCTGCTCCTCCCACACATGT	51	50.9804	minisatellite	0.0136	Pontastacus leptodactylus	Pontastacus	Astacidae
AleCL213	213	184	161	All/repeat/satellite	Putative satellites (high confidence)	All/repeat/satellite	GCCACATGACGCCCCCAGCGTTGCTTGTGCAGTAGCTG	38	63.1579	minisatellite	0.0322	Pontastacus leptodactylus	Pontastacus	Astacidae
AleCL330	330	300	102	All/repeat/satellite	Putative satellites (high confidence)	All/repeat/satellite	GCCAGTTCTGTGTATCTCACACACACTACTGG	32	50	minisatellite	0.0204	Pontastacus leptodactylus	Pontastacus	Astacidae
AleCL727	727	690	52	All/repeat/satellite	Putative satellites (high confidence)	All/repeat/satellite	GCCATAACCTGAAACTCCGGCAACACCAGCAATCTCCATCGTGTCCCTGTTCGGGC	56	57.1429	minisatellite	0.0104	Pontastacus leptodactylus	Pontastacus	Astacidae
AleCL492	492	461	72	All/repeat/satellite	Putative satellites (low confidence)	All/repeat/satellite	GCCTCCAGGGCGGCCATCTAATGTGTGGGAAGGTTTACCACTAATGGGTAGTGTAATTGTTTGTACCC	68	50	minisatellite	0.0144	Pontastacus leptodactylus	Pontastacus	Astacidae
AleCL554	554	522	64	All/repeat/satellite	Putative satellites (low confidence)	All/repeat/satellite	GCCTCGAACACATCAGTGTAGAACACCACACCAAGAGAGTGTAATGCCATCACCTGTGTACAAGCACCCTCAACCATCAAGTAGTGTCGGTGCCAGCTGGCATACGGGACCCACAGCA	118	53.3898	satellite	0.0128	Pontastacus leptodactylus	Pontastacus	Astacidae
AleCL671	671	637	55	All/repeat/satellite	Putative satellites (high confidence)	All/repeat/satellite	GCCTCTGGCACCACTTTGATCCCACCTGTTCACTTGTGGGTTGAACACA	49	53.0612	minisatellite	0.011	Pontastacus leptodactylus	Pontastacus	Astacidae
AleCL253	253	224	131	All/repeat/satellite	Putative satellites (high confidence)	All/repeat/satellite	GCCTTAAACCACACTATACTCTTACCTACAACACTCTGGCTCCTAGTTCAACCTG	55	45.4545	minisatellite	0.0262	Pontastacus leptodactylus	Pontastacus	Astacidae
AleCL49	49	40	963	All/repeat/satellite	Putative satellites (high confidence)	All/repeat/satellite	GCCTTACCTGTTATGTGACTGTTACTGACTTATCTAACCTTCCTGCTTCAGAAATAT	57	38.5965	minisatellite	0.1926	Pontastacus leptodactylus	Pontastacus	Astacidae
AleCL236	236	207	145	All/repeat/satellite	Putative satellites (high confidence)	All/repeat/satellite	GCGATCACTGGGGAACTAAACCTTGTACTGCCCGGAGGTATATTGTTGGGTCTGGGTCGTGAGGCAAGGGTGGTCGACTCTCACCC	86	56.9767	minisatellite	0.029	Pontastacus leptodactylus	Pontastacus	Astacidae
AleCL209	209	180	164	All/repeat/satellite	Putative satellites (high confidence)	All/repeat/satellite	GCGCTGCAGTACCTGAACAATGCACTTAGG	30	53.3333	minisatellite	0.0328	Pontastacus leptodactylus	Pontastacus	Astacidae
AleCL260	260	231	128	All/repeat/satellite	Putative satellites (high confidence)	All/repeat/satellite	GCGGCACCAAGACTAAGAGTGACACCAGGGGCCAG	35	62.8571	minisatellite	0.0256	Pontastacus leptodactylus	Pontastacus	Astacidae
AleCL126	126	103	297	All/repeat/satellite	Putative satellites (low confidence)	All/repeat/satellite	GCGGCATACTACACTCCAGTATATAGTGATCTAGCGTGTGAGCGT	45	48.8889	minisatellite	0.0594	Pontastacus leptodactylus	Pontastacus	Astacidae
AleCL423	423	393	83	All/repeat/satellite	Putative satellites (high confidence)	All/repeat/satellite	GCGGGTTCTGATGGAAGGTATTGTGGTAGCATGTAATGAGTCG	43	48.8372	minisatellite	0.0166	Pontastacus leptodactylus	Pontastacus	Astacidae
AleCL733	733	696	51	All/repeat/satellite	Putative satellites (high confidence)	All/repeat/satellite	GCTACAACTGCTCTCACATGAGGGCTCGACGATGAGGCGGCATAC	45	57.7778	minisatellite	0.0102	Pontastacus leptodactylus	Pontastacus	Astacidae
AleCL501	501	469	70	All/repeat/satellite	Putative satellites (low confidence)	All/repeat/satellite	GCTACTGAAGGAGGCTGCAACAGTGGCTACATG	33	54.5455	minisatellite	0.014	Pontastacus leptodactylus	Pontastacus	Astacidae
AleCL177	177	150	204	All/repeat/satellite	Putative satellites (low confidence)	All/repeat/satellite	GCTAGGGACACAACCCTC	18	61.1111	minisatellite	0.0408	Pontastacus leptodactylus	Pontastacus	Astacidae
AleCL396	396	367	88	All/repeat/satellite	Putative satellites (high confidence)	All/repeat/satellite	GCTAGGTCCCAACACCACATATAATACCTACCACCTGTGGGTGCACGT	48	52.0833	minisatellite	0.0176	Pontastacus leptodactylus	Pontastacus	Astacidae
AleCL12	12	13	2642	All/repeat/satellite	Putative satellites (high confidence)	All/repeat/satellite	GCTATGATACAGATGTAACACAGGACCCACACCGGAGACAATAGTAGTGGTAA	53	45.283	minisatellite	0.5284	Pontastacus leptodactylus	Pontastacus	Astacidae
AleCL193	193	164	175	All/repeat/satellite	Putative satellites (high confidence)	All/repeat/satellite	GCTGAGAGCCAAGCAGGCCAAGATATTCCCTGCTCTT	37	54.0541	minisatellite	0.035	Pontastacus leptodactylus	Pontastacus	Astacidae
AleCL403	403	374	87	All/repeat/satellite	Putative satellites (low confidence)	All/repeat/satellite	GCTGAGTGAGCGTGGTGGGTAGT	23	60.8696	minisatellite	0.0174	Pontastacus leptodactylus	Pontastacus	Astacidae
AleCL392	392	363	88	All/repeat/satellite	Putative satellites (low confidence)	All/repeat/satellite	GCTGCCTGGCCTGATGTCCACACCTACACTT	31	58.0645	minisatellite	0.0176	Pontastacus leptodactylus	Pontastacus	Astacidae
AleCL584	584	552	62	All/repeat/satellite	Putative satellites (low confidence)	All/repeat/satellite	GCTGCTTGACTACTGGTATAGTGCCAGGGCTTGACCCAGCTGCTTGACTACTGGTATAGTGCCAGGGCTTGACCCA	76	55.2632	minisatellite	0.0124	Pontastacus leptodactylus	Pontastacus	Astacidae
AleCL59	59	46	724	All/repeat/satellite	Putative satellites (high confidence)	All/repeat/satellite	GCTGGTCCCTGGCCTTACTAAAACACCATCATCTGGGCCTGTTTG	45	53.3333	minisatellite	0.1448	Pontastacus leptodactylus	Pontastacus	Astacidae
AleCL305	305	275	113	All/repeat/satellite	Putative satellites (low confidence)	All/repeat/satellite	GCTGTGTTTATGAGGACGG	19	52.6316	minisatellite	0.0226	Pontastacus leptodactylus	Pontastacus	Astacidae
AleCL139	139	113	259	All/repeat/satellite	Putative satellites (high confidence)	All/repeat/satellite	GCTTCATGCTGCCATTGGCAAGAACCTTGCCACACAGGAAACACTGTGGCTTATGTGTCCCATCACGTTGTTG	73	50.6849	minisatellite	0.0518	Pontastacus leptodactylus	Pontastacus	Astacidae
AleCL51	51	42	904	All/repeat/satellite	Putative satellites (high confidence)	All/repeat/satellite	GCTTGACCTAGTACAATGCTGTGTGTGCAAGTAACGTGAGTGCAG	45	48.8889	minisatellite	0.1808	Pontastacus leptodactylus	Pontastacus	Astacidae
AleCL341	341	312	99	All/repeat/satellite	Putative satellites (high confidence)	All/repeat/satellite	GGAACACTGCTGTTCTTGGTACCTGACGTGAACATAGCATGGGGGTGACCTAAACAT	57	49.1228	minisatellite	0.0198	Pontastacus leptodactylus	Pontastacus	Astacidae
AleCL667	667	633	55	All/repeat/satellite	Putative satellites (high confidence)	All/repeat/satellite	GGAAGGAACTGTGAACAGTGTATTAAGGGTTTATAGACATTCTCACTGGT	50	40	minisatellite	0.011	Pontastacus leptodactylus	Pontastacus	Astacidae
AleCL640	640	606	57	All/repeat/satellite	Putative satellites (low confidence)	All/repeat/satellite	GGACCAGCGAGAGCACCTCTCCAG	24	66.6667	minisatellite	0.0114	Pontastacus leptodactylus	Pontastacus	Astacidae
AleCL434	434	404	81	All/repeat/satellite	Putative satellites (high confidence)	All/repeat/satellite	GGACTTGCTGGTATTTATTACAGGTGTCAGGATGTAGGTGACGTGGAAGCTGAGTGATCTTAGTGAA	67	44.7761	minisatellite	0.0162	Pontastacus leptodactylus	Pontastacus	Astacidae
AleCL181	181	154	195	All/repeat/satellite	Putative satellites (low confidence)	All/repeat/satellite	GGAGAATGTTGTTGTGGGGAGGAGTGTGTT	30	50	minisatellite	0.039	Pontastacus leptodactylus	Pontastacus	Astacidae
AleCL511	511	479	70	All/repeat/satellite	Putative satellites (low confidence)	All/repeat/satellite	GGAGACTAAACCCCCATCAACAACCTCCACATCACGCACCATCAGACACGG	51	54.902	minisatellite	0.014	Pontastacus leptodactylus	Pontastacus	Astacidae
AleCL344	344	315	98	All/repeat/satellite	Putative satellites (high confidence)	All/repeat/satellite	GGAGGTAGAGCAAGCGTCACGTTACTATGACACCCA	36	52.7778	minisatellite	0.0196	Pontastacus leptodactylus	Pontastacus	Astacidae
AleCL597	597	565	60	All/repeat/satellite	Putative satellites (high confidence)	All/repeat/satellite	GGAGTACATGTTGCACATGATGCAAGTACT	30	43.3333	minisatellite	0.012	Pontastacus leptodactylus	Pontastacus	Astacidae
AleCL426	426	396	83	All/repeat	Putative satellites (high confidence)	All/repeat/satellite	GGATAACTGGTGCCGTACTCCCATACTCGGTCCCTTGGCTCTCCGGGTGATAAGGACT	58	56.8966	minisatellite	0.0166	Pontastacus leptodactylus	Pontastacus	Astacidae
AleCL240	240	211	143	All/repeat/satellite	Putative satellites (high confidence)	All/repeat/satellite	GGATACAGGTATGTGGCAAAGTATGTGGAAGAGCCCATACTATGCTTGAAGTGCTGCAGATGGGGACACATTGCCGGGGCA	81	51.8519	minisatellite	0.0286	Pontastacus leptodactylus	Pontastacus	Astacidae
AleCL63	63	51	668	All/repeat/satellite	Putative satellites (high confidence)	All/repeat/satellite	GGATGTCACTATTGGTATGACACATGACTAAAGTAAACATGCTAGCATATATATAGTGAAGTCGGAGTAGAC	72	37.5	minisatellite	0.1336	Pontastacus leptodactylus	Pontastacus	Astacidae
AleCL317	317	288	107	All/repeat/satellite	Putative satellites (high confidence)	All/repeat/satellite	GGATGTGTTCTCATAACTGTTACATCT	27	37.037	minisatellite	0.0214	Pontastacus leptodactylus	Pontastacus	Astacidae
AleCL244	244	215	137	All/repeat/satellite	Putative satellites (high confidence)	All/repeat/satellite	GGCAACACTGCCCAATACCAAAATTGTCTTACTGG	35	45.7143	minisatellite	0.0274	Pontastacus leptodactylus	Pontastacus	Astacidae
AleCL551	551	519	65	All/repeat/satellite	Putative satellites (low confidence)	All/repeat/satellite	GGCACTCAATAACACCACGGCTGCTGCAGAAACACATAACACCCTCACT	49	51.0204	minisatellite	0.013	Pontastacus leptodactylus	Pontastacus	Astacidae
AleCL66	66	54	658	All/repeat/satellite	Putative satellites (high confidence)	All/repeat/satellite	GGCAGAAGCAACCTTTGATAATGTTAACAACACAGACGACGGTCACGCT	49	46.9388	minisatellite	0.1316	Pontastacus leptodactylus	Pontastacus	Astacidae
AleCL175	175	148	207	All/repeat/satellite	Putative satellites (low confidence)	All/repeat/satellite	GGCAGTGAATATAAGCAGCATCCTCACTGTCCTGTGT	37	48.6486	minisatellite	0.0414	Pontastacus leptodactylus	Pontastacus	Astacidae
AleCL65	65	53	665	All/repeat/satellite	Putative satellites (high confidence)	All/repeat/satellite	GGCAGTGCGCTAGAAGTCTGGCAGGAGATACAGCA	35	57.1429	minisatellite	0.133	Pontastacus leptodactylus	Pontastacus	Astacidae
AleCL402	402	373	87	All/repeat/satellite	Putative satellites (low confidence)	All/repeat/satellite	GGCCACGCCTTATGTGTCTCTCCACTGGCTAGGTGTTAGTGTT	43	53.4884	minisatellite	0.0174	Pontastacus leptodactylus	Pontastacus	Astacidae
AleCL294	294	264	117	All/repeat/satellite	Putative satellites (low confidence)	All/repeat/satellite	GGCCTACTGACCCGTACAATGCAGGAACACTGCAGTA	37	54.0541	minisatellite	0.0234	Pontastacus leptodactylus	Pontastacus	Astacidae
AleCL607	607	575	59	All/repeat/satellite	Putative satellites (low confidence)	All/repeat/satellite	GGCCTGGTGTGACACTGTTCACGGGGAACGTGTGGACCGATGTG	44	61.3636	minisatellite	0.0118	Pontastacus leptodactylus	Pontastacus	Astacidae
AleCL740	740	703	51	All/repeat/satellite	Putative satellites (high confidence)	All/repeat/satellite	GGCCTTGTGACTTTCAACTGGGCAGTGCAGTCTACCATGCCCGCT	45	57.7778	minisatellite	0.0102	Pontastacus leptodactylus	Pontastacus	Astacidae
AleCL673	673	639	54	All/repeat/satellite	Putative satellites (high confidence)	All/repeat/satellite	GGCGGTGCCCGGGTCTCTGTCTGTCGGCTCTTCTTGCATGGAGTACTAGATGGAGTACCC	60	60	minisatellite	0.0108	Pontastacus leptodactylus	Pontastacus	Astacidae
AleCL705	705	668	53	All/repeat/satellite	Putative satellites (low confidence)	All/repeat/satellite	GGCGTTGTGTGCATGGTGTGGTTCAA	26	53.8462	minisatellite	0.0106	Pontastacus leptodactylus	Pontastacus	Astacidae
AleCL586	586	554	61	All/repeat/satellite	Putative satellites (high confidence)	All/repeat/satellite	GGCTTATATCTGGTTACTCTATGACCATCACCTAGGCTCACAACCCAACATTGTGATCAAGGCCATAGTCCATGTATATTCCAGGTTGTTCACT	94	43.617	minisatellite	0.0122	Pontastacus leptodactylus	Pontastacus	Astacidae
AleCL418	418	388	84	All/repeat/satellite	Putative satellites (low confidence)	All/repeat/satellite	GGGACAGTAGCAGGCCAAGCTCTCTCTCACTCTCA	35	57.1429	minisatellite	0.0168	Pontastacus leptodactylus	Pontastacus	Astacidae
AleCL614	614	581	58	All/repeat/satellite	Putative satellites (low confidence)	All/repeat/satellite	GGGAGCTAAAGAACGGCCGCTAACTGAACGCATCAAGCCCTCCCC	45	60	minisatellite	0.0116	Pontastacus leptodactylus	Pontastacus	Astacidae
AleCL129	129	105	288	All/repeat/satellite	Putative satellites (low confidence)	All/repeat/satellite	GGGCAAGTGTACAGTGTGTAGGTGTGTGACTGT	33	51.5152	minisatellite	0.0576	Pontastacus leptodactylus	Pontastacus	Astacidae
AleCL252	252	223	132	All/repeat/satellite	Putative satellites (low confidence)	All/repeat/satellite	GGGCCACCATCTCTAGTGGCCTCGACGGGGACAGGAAGCCCTGA	44	65.9091	minisatellite	0.0264	Pontastacus leptodactylus	Pontastacus	Astacidae
AleCL429	429	399	82	All/repeat/satellite	Putative satellites (high confidence)	All/repeat/satellite	GGGCGATGGCACCAGCTACTATAGTACTCAACTCTGGAGCGGTGTG	46	56.5217	minisatellite	0.0164	Pontastacus leptodactylus	Pontastacus	Astacidae
AleCL91	91	71	441	All/repeat/satellite	Putative satellites (high confidence)	All/repeat/satellite	GGGGATGTCATAGTGCTGCAGGAGACACTGGTA	33	54.5455	minisatellite	0.0882	Pontastacus leptodactylus	Pontastacus	Astacidae
AleCL497	497	465	70	All/repeat/satellite	Putative satellites (high confidence)	All/repeat/satellite	GGGTGAAGTATT	12	41.6667	minisatellite	0.014	Pontastacus leptodactylus	Pontastacus	Astacidae
AleCL190	190	161	178	All/repeat/satellite	Putative satellites (high confidence)	All/repeat/satellite	GGTACACAACGCCAACCACCCCACATGGAGTAGA	34	55.8824	minisatellite	0.0356	Pontastacus leptodactylus	Pontastacus	Astacidae
AleCL42	42	33	1116	All/repeat/satellite	Putative satellites (high confidence)	All/repeat/satellite	GGTACAGGAGTAGACGACTTCTGACTCCTGTTAGCAGGCTGAGAGCTTTCCCTTCCCATAGCTCATGGTAAGCCTTACCCTACTAGTTTTACACAGGTG	99	49.4949	minisatellite	0.2232	Pontastacus leptodactylus	Pontastacus	Astacidae
AleCL515	515	483	69	All/repeat/satellite	Putative satellites (high confidence)	All/repeat/satellite	GGTACCCCACAAGTACACTCCTCACCGCTAT	31	54.8387	minisatellite	0.0138	Pontastacus leptodactylus	Pontastacus	Astacidae
AleCL674	674	640	54	All/repeat/satellite	Putative satellites (low confidence)	All/repeat/satellite	GGTAGTTTGTTCTTCAAGATGCAGGGT	27	44.4444	minisatellite	0.0108	Pontastacus leptodactylus	Pontastacus	Astacidae
AleCL86	86	67	482	All/repeat/satellite	Putative satellites (high confidence)	All/repeat/satellite	GGTCACCATCCACTCACTGTAACTAGGAGTGTTATAGAACTTACTTGACAATTGTCTCAACATACAA	67	38.806	minisatellite	0.0964	Pontastacus leptodactylus	Pontastacus	Astacidae
AleCL417	417	387	84	All/repeat/satellite	Putative satellites (high confidence)	All/repeat/satellite	GGTCTCATGTCTGGCCTCAGTCAGTTCACCTACAC	35	54.2857	minisatellite	0.0168	Pontastacus leptodactylus	Pontastacus	Astacidae
AleCL314	314	285	108	All/repeat/satellite	Putative satellites (high confidence)	All/repeat/satellite	GGTCTTGTTGGTGTCTTATAGCCCTCCA	28	50	minisatellite	0.0216	Pontastacus leptodactylus	Pontastacus	Astacidae
AleCL340	340	311	99	All/repeat/satellite	Putative satellites (high confidence)	All/repeat/satellite	GGTGACACATGTCATCCTTGTGGGAGATATGAACCATCACCA	42	47.619	minisatellite	0.0198	Pontastacus leptodactylus	Pontastacus	Astacidae
AleCL146	146	121	244	All/repeat/satellite	Putative satellites (low confidence)	All/repeat/satellite	GGTGCATCATGGGCACTCACCACAGAGCCCCT	32	62.5	minisatellite	0.0488	Pontastacus leptodactylus	Pontastacus	Astacidae
AleCL387	387	358	89	All/repeat/satellite	Putative satellites (high confidence)	All/repeat/satellite	GGTGGATGCTGGAGATGGTCATGTAACGCCCTTCATCACCAGTAGAACCAGA	52	51.9231	minisatellite	0.0178	Pontastacus leptodactylus	Pontastacus	Astacidae
AleCL382	382	353	90	All/repeat/satellite	Putative satellites (low confidence)	All/repeat/satellite	GGTGTGCTGGTGGTGTAAAACTGGTGAT	28	50	minisatellite	0.018	Pontastacus leptodactylus	Pontastacus	Astacidae
AleCL633	633	599	57	All/repeat/satellite	Putative satellites (low confidence)	All/repeat/satellite	GGTTAGACATTGTAGCCCTCAGT	23	47.8261	minisatellite	0.0114	Pontastacus leptodactylus	Pontastacus	Astacidae
AleCL697	697	661	53	All/repeat/satellite	Putative satellites (low confidence)	All/repeat/satellite	GGTTGCATGGGGCCCCTGGCTGTAA	25	64	minisatellite	0.0106	Pontastacus leptodactylus	Pontastacus	Astacidae
AleCL404	404	375	87	All/repeat/satellite	Putative satellites (high confidence)	All/repeat/satellite	GTAAGATGTCTTTAAGAAGGGTGGTATGG	29	41.3793	minisatellite	0.0174	Pontastacus leptodactylus	Pontastacus	Astacidae
AleCL208	208	179	165	All/repeat/satellite	Putative satellites (high confidence)	All/repeat/satellite	GTACATGTTGAGGTGTGTCACTAACACT	28	42.8571	minisatellite	0.033	Pontastacus leptodactylus	Pontastacus	Astacidae
AleCL749	749	712	50	All/repeat/satellite	Putative satellites (high confidence)	All/repeat/satellite	GTACCTACAGGTACAAGTACATGCACACATCTTATGTAGACCAA	44	40.9091	minisatellite	0.01	Pontastacus leptodactylus	Pontastacus	Astacidae
AleCL89	89	69	454	All/repeat/satellite	Putative satellites (low confidence)	All/repeat/satellite	GTACTACACACACTGCACGTCTGACACACCCTGGACTA	38	52.6316	minisatellite	0.0908	Pontastacus leptodactylus	Pontastacus	Astacidae
AleCL141	141	115	253	All/repeat/satellite	Putative satellites (high confidence)	All/repeat/satellite	GTAGTAGTTGTGTAGTGAACACTAACATTAAGCATCAAGGCATG	44	38.6364	minisatellite	0.0506	Pontastacus leptodactylus	Pontastacus	Astacidae
AleCL665	665	631	55	All/repeat/satellite	Putative satellites (high confidence)	All/repeat/satellite	GTATATACGCCACTGTCCAGAGGTTGGTTATTCCAGGACC	40	50	minisatellite	0.011	Pontastacus leptodactylus	Pontastacus	Astacidae
AleCL235	235	206	146	All/repeat/satellite	Putative satellites (low confidence)	All/repeat/satellite	GTATGGAGTCTGCCTCCACCACTTGAAGCTGT	32	53.125	minisatellite	0.0292	Pontastacus leptodactylus	Pontastacus	Astacidae
AleCL478	478	447	74	All/repeat/satellite	Putative satellites (low confidence)	All/repeat/satellite	GTATGGCTATCACCAAGTCTTAGCACGGGCAAGGGTCATAGATGTGCCACTCCAGGGTAGGCTTGTAGGGGCACTCTTACTGTACAAAACCCCT	94	52.1277	minisatellite	0.0148	Pontastacus leptodactylus	Pontastacus	Astacidae
AleCL433	433	403	81	All/repeat/satellite	Putative satellites (high confidence)	All/repeat/satellite	GTATGTAAGGTATAGGTAATTGTTAAGTGTTTGGAGT	37	32.4324	minisatellite	0.0162	Pontastacus leptodactylus	Pontastacus	Astacidae
AleCL582	582	550	62	All/repeat/satellite	Putative satellites (low confidence)	All/repeat/satellite	GTATTGGTGTTTGAAGTACTGGGAGTACTTGTAGTG	36	41.6667	minisatellite	0.0124	Pontastacus leptodactylus	Pontastacus	Astacidae
AleCL546	546	514	66	All/repeat/satellite	Putative satellites (low confidence)	All/repeat/satellite	GTCAAGTGTCTCCTGCCTAATATTAGAACAATGCCATATATTTGGTGGTGAATGTATGGGAATAGGAAGTAAGGGGTTT	79	39.2405	minisatellite	0.0132	Pontastacus leptodactylus	Pontastacus	Astacidae
AleCL172	172	145	209	All/repeat/satellite	Putative satellites (high confidence)	All/repeat/satellite	GTCATCATGAGCTGTTGAATGTCCTTGTGTGAAGCTAGTGATGGCCTATGGGGACTCCGAT	61	49.1803	minisatellite	0.0418	Pontastacus leptodactylus	Pontastacus	Astacidae
AleCL407	407	378	86	All/repeat/satellite	Putative satellites (high confidence)	All/repeat/satellite	GTCCCAGGGAAGGGACACCTGGCTTAACCTTGTAACTTGGTGGACGTCTGGTTCTTGCTCCACATGCGG	69	56.5217	minisatellite	0.0172	Pontastacus leptodactylus	Pontastacus	Astacidae
AleCL545	545	513	66	All/repeat/satellite	Putative satellites (high confidence)	All/repeat/satellite	GTCCTACCTTGGTGTGTTGTTATGAGTACCTCCGATGTGTCTGGTGTACGCCTGC	55	52.7273	minisatellite	0.0132	Pontastacus leptodactylus	Pontastacus	Astacidae
AleCL144	144	119	244	All/repeat/satellite	Putative satellites (high confidence)	All/repeat/satellite	GTCTCACTATGCTAGTAAGACCACTGAAGCTGTACT	36	44.4444	minisatellite	0.0488	Pontastacus leptodactylus	Pontastacus	Astacidae
AleCL603	603	571	59	All/repeat/satellite	Putative satellites (low confidence)	All/repeat/satellite	GTGAAGCTGGTGGATTGTCCCTGCTAGTCTGACTATCCCACGCTCTCCTCT	51	54.902	minisatellite	0.0118	Pontastacus leptodactylus	Pontastacus	Astacidae
AleCL85	85	66	486	All/repeat/satellite	Putative satellites (high confidence)	All/repeat/satellite	GTGAATGTTAGCCAGGTGTGGTAACAGTTGTTAGGTG	37	45.9459	minisatellite	0.0972	Pontastacus leptodactylus	Pontastacus	Astacidae
AleCL399	399	370	87	All/repeat/satellite	Putative satellites (high confidence)	All/repeat/satellite	GTGATAACCTACCACCAGT	19	47.3684	minisatellite	0.0174	Pontastacus leptodactylus	Pontastacus	Astacidae
AleCL574	574	542	62	All/repeat/satellite	Putative satellites (high confidence)	All/repeat/satellite	GTGATCAGGAGTAACCCCAACACCTGCATGGCTGGTGTTGTGT	43	53.4884	minisatellite	0.0124	Pontastacus leptodactylus	Pontastacus	Astacidae
AleCL415	415	385	85	All/repeat/satellite	Putative satellites (high confidence)	All/repeat/satellite	GTGGAAGCTGGAGACACAGATGAGGTAGGACCAGAGGACACGG	43	58.1395	minisatellite	0.017	Pontastacus leptodactylus	Pontastacus	Astacidae
AleCL75	75	60	531	All/repeat/satellite	Putative satellites (high confidence)	All/repeat/satellite	GTGGATGACAGCAGGGACAGCGACAGTTACCT	32	56.25	minisatellite	0.1062	Pontastacus leptodactylus	Pontastacus	Astacidae
AleCL148	148	123	240	All/repeat/satellite	Putative satellites (high confidence)	All/repeat/satellite	GTGGCAACATGAAGCGTTCTGCTTGGCAACATAGACACACCACGCTCGTGTCAGTGTGTGAGGAGGGTGGTGGAGGGCTGGTCTACTGTCTGCAC	95	56.8421	minisatellite	0.048	Pontastacus leptodactylus	Pontastacus	Astacidae
AleCL431	431	401	82	All/repeat/satellite	Putative satellites (low confidence)	All/repeat/satellite	GTGGGGTCTGAAGGACAA	18	55.5556	minisatellite	0.0164	Pontastacus leptodactylus	Pontastacus	Astacidae
AleCL114	114	92	336	All/repeat/satellite	Putative satellites (high confidence)	All/repeat/satellite	GTGGTGGCCATGGTTGCTGTTACATCCTTCTAGAAAGTTTCTCGT	45	46.6667	minisatellite	0.0672	Pontastacus leptodactylus	Pontastacus	Astacidae
AleCL315	315	286	108	All/repeat/satellite	Putative satellites (high confidence)	All/repeat/satellite	GTGGTGGCGACACTCTTGGTGTATGCTG	28	57.1429	minisatellite	0.0216	Pontastacus leptodactylus	Pontastacus	Astacidae
AleCL663	663	629	55	All/repeat/satellite	Putative satellites (high confidence)	All/repeat/satellite	GTGGTTCATCCCAGTGTCTGGCTTACTGGCATCCCT	36	55.5556	minisatellite	0.011	Pontastacus leptodactylus	Pontastacus	Astacidae
AleCL742	742	705	51	All/repeat/satellite	Putative satellites (low confidence)	All/repeat/satellite	GTGTAACTCTGCACTGTGTTAGATAATGTTCCAGTGGTCTGTTTGGT	47	42.5532	minisatellite	0.0102	Pontastacus leptodactylus	Pontastacus	Astacidae
AleCL166	166	139	216	All/repeat/satellite	Putative satellites (high confidence)	All/repeat/satellite	GTGTAGTTGTAGAGGATACGGACTACCATGCACGCCCGCTTGTGCCTGCCGAGCACCACG	60	60	minisatellite	0.0432	Pontastacus leptodactylus	Pontastacus	Astacidae
AleCL333	333	303	102	All/repeat/satellite	Putative satellites (low confidence)	All/repeat/satellite	GTGTGTACGGCTCGCTCCACCATAGACACAGGGGAGGGTGAGTGGTGAGCGGGTGTGAGT	60	61.6667	minisatellite	0.0204	Pontastacus leptodactylus	Pontastacus	Astacidae
AleCL226	226	197	151	All/repeat/satellite	Putative satellites (high confidence)	All/repeat/satellite	GTGTTCTAAAATCCCTCAAGGACGAGTGTCACTTACCTCACCTCTAGACTCCC	53	49.0566	minisatellite	0.0302	Pontastacus leptodactylus	Pontastacus	Astacidae
AleCL570	570	538	63	All/repeat/satellite	Putative satellites (low confidence)	All/repeat/satellite	GTGTTGCCCTAGACTGTGCATGGTGGTCCCACCAGCGTATATACGGAAGTGGTGTGCTCCCTGGATGGTCAGT	73	56.1644	minisatellite	0.0126	Pontastacus leptodactylus	Pontastacus	Astacidae
AleCL303	303	273	114	All/repeat/satellite	Putative satellites (low confidence)	All/repeat/satellite	GTTAATCAGGCTTAAGCTGATCATATATGCCAATTATACCTA	42	33.3333	minisatellite	0.0228	Pontastacus leptodactylus	Pontastacus	Astacidae
AleCL488	488	457	73	All/repeat/satellite	Putative satellites (high confidence)	All/repeat/satellite	GTTACCAACATTGTTACAACACACTGCTGAGAACATTGTCAAT	43	37.2093	minisatellite	0.0146	Pontastacus leptodactylus	Pontastacus	Astacidae
AleCL379	379	350	91	All/repeat/satellite	Putative satellites (low confidence)	All/repeat/satellite	GTTACTGGCTGGACACTGAGGAGAGACGAGACTGT	35	54.2857	minisatellite	0.0182	Pontastacus leptodactylus	Pontastacus	Astacidae
AleCL694	694	658	53	All/repeat/satellite	Putative satellites (low confidence)	All/repeat/satellite	GTTAGTATAATGCTTGTATATAGCAGCATTATGACATAAACTGAGTGATAAGAAAG	56	30.3571	minisatellite	0.0106	Pontastacus leptodactylus	Pontastacus	Astacidae
AleCL568	568	536	63	All/repeat/satellite	Putative satellites (high confidence)	All/repeat/satellite	GTTATAGCACTACAAGACTGTGCTACACAACATTAGTTAGTACTGCTGT	49	38.7755	minisatellite	0.0126	Pontastacus leptodactylus	Pontastacus	Astacidae
AleCL485	485	454	73	All/repeat/satellite	Putative satellites (high confidence)	All/repeat/satellite	GTTGACCTGGTCAAGTGTTTGAGTAGTGCTTAATGAGGCGACT	43	46.5116	minisatellite	0.0146	Pontastacus leptodactylus	Pontastacus	Astacidae
AleCL634	634	600	57	All/repeat/satellite	Putative satellites (high confidence)	All/repeat/satellite	GTTGCTACTGCTGCCACCTTCCCTCTTGTATAAACAACTACGGAGACCCACCGTGGTAGT	60	51.6667	minisatellite	0.0114	Pontastacus leptodactylus	Pontastacus	Astacidae
AleCL583	583	551	62	All/repeat/satellite	Putative satellites (low confidence)	All/repeat/satellite	TAACACCTGCTGCTCTTGCTGCTGTGCTGCAGCTGCCTGAGCCTG	45	60	minisatellite	0.0124	Pontastacus leptodactylus	Pontastacus	Astacidae
AleCL631	631	597	58	All/repeat/satellite	Putative satellites (high confidence)	All/repeat/satellite	TAACCCCTTTACTACTTAGTAGCACTGCAAC	31	41.9355	minisatellite	0.0116	Pontastacus leptodactylus	Pontastacus	Astacidae
AleCL689	689	653	54	All/repeat/satellite	Putative satellites (low confidence)	All/repeat/satellite	TAAGAGACAGTAGCATCACCAGTAACACCATCATCACACAGTACAG	46	43.4783	minisatellite	0.0108	Pontastacus leptodactylus	Pontastacus	Astacidae
AleCL486	486	455	73	All/repeat/satellite	Putative satellites (low confidence)	All/repeat/satellite	TAAGAGTGGCAACTCTACTGCTCCGGGGGAGGATGAGCTGCTAT	44	54.5455	minisatellite	0.0146	Pontastacus leptodactylus	Pontastacus	Astacidae
AleCL239	239	210	144	All/repeat/satellite	Putative satellites (high confidence)	All/repeat/satellite	TAATGAAGACCACACACCATATATCACCACCTGTGCTCCCGGG	43	51.1628	minisatellite	0.0288	Pontastacus leptodactylus	Pontastacus	Astacidae
AleCL672	672	638	54	All/repeat/satellite	Putative satellites (high confidence)	All/repeat/satellite	TAATGATGTATTGGAAGTGTGGCAGAGAGCAGGAATACCAACATTAACTACAACCGT	57	40.3509	minisatellite	0.0108	Pontastacus leptodactylus	Pontastacus	Astacidae
AleCL292	292	262	118	All/repeat/satellite	Putative satellites (low confidence)	All/repeat/satellite	TACAACACTACTGCTTCCACACCGGAGCTGCTGAAC	36	52.7778	minisatellite	0.0236	Pontastacus leptodactylus	Pontastacus	Astacidae
AleCL90	90	70	442	All/repeat/satellite	Putative satellites (high confidence)	All/repeat/satellite	TACAGTGTCAGTCCCATTATCACCTGTG	28	46.4286	minisatellite	0.0884	Pontastacus leptodactylus	Pontastacus	Astacidae
AleCL626	626	593	58	All/repeat/satellite	Putative satellites (low confidence)	All/repeat/satellite	TACATAACATCCTCCCCACAACTTACCCCACACTACAC	38	47.3684	minisatellite	0.0116	Pontastacus leptodactylus	Pontastacus	Astacidae
AleCL522	522	490	68	All/repeat/satellite	Putative satellites (high confidence)	All/repeat/satellite	TACATGCCCTCATGTTTGATACCTGAC	27	44.4444	minisatellite	0.0136	Pontastacus leptodactylus	Pontastacus	Astacidae
AleCL453	453	423	78	All/repeat/satellite	Putative satellites (low confidence)	All/repeat/satellite	TACCAACATCGCCTGCCACTACCATCATAACCACCACCACAATCAC	46	50	minisatellite	0.0156	Pontastacus leptodactylus	Pontastacus	Astacidae
AleCL316	316	287	108	All/repeat/satellite	Putative satellites (high confidence)	All/repeat/satellite	TACCAGAACAATGTCCAGAGTTCTCTACCTAGGTGT	36	44.4444	minisatellite	0.0216	Pontastacus leptodactylus	Pontastacus	Astacidae
AleCL374	374	345	93	All/repeat/satellite	Putative satellites (low confidence)	All/repeat/satellite	TACCCAGTGTGTGTAGTGACACAGAC	26	50	minisatellite	0.0186	Pontastacus leptodactylus	Pontastacus	Astacidae
AleCL578	578	546	62	All/repeat/satellite	Putative satellites (high confidence)	All/repeat/satellite	TACCTGATCAACATGCAGACACCTGGTGGTGGAG	34	52.9412	minisatellite	0.0124	Pontastacus leptodactylus	Pontastacus	Astacidae
AleCL147	147	122	241	All/repeat/satellite	Putative satellites (high confidence)	All/repeat/satellite	TACCTTCCCGACGACCACTGTTAGCAAGACACTAGCCAAGAC	42	52.381	minisatellite	0.0482	Pontastacus leptodactylus	Pontastacus	Astacidae
AleCL414	414	384	85	All/repeat/satellite	Putative satellites (high confidence)	All/repeat/satellite	TACTACTCACTGTGTGACCTAGATGGTACCCCATAAC	37	45.9459	minisatellite	0.017	Pontastacus leptodactylus	Pontastacus	Astacidae
AleCL191	191	162	178	All/repeat/satellite	Putative satellites (low confidence)	All/repeat/satellite	TACTAGCCTGCACTAGCAAACTCTGGGTAGTC	32	50	minisatellite	0.0356	Pontastacus leptodactylus	Pontastacus	Astacidae
AleCL62	62	50	692	All/repeat/satellite	Putative satellites (low confidence)	All/repeat/satellite	TACTGTCACTATGGCGGTATGTTCACTCACAGGATGAGTGACGCTGCCCAA	51	50.9804	minisatellite	0.1384	Pontastacus leptodactylus	Pontastacus	Astacidae
AleCL560	560	528	64	All/repeat/satellite	Putative satellites (low confidence)	All/repeat/satellite	TACTGTGCTCGTCGTGTACCTCGGCACGAGGTCACACGGTCACTAGGTCACGGGGGCATGTGCGTGGCGCCCCCAGG	77	66.2338	minisatellite	0.0128	Pontastacus leptodactylus	Pontastacus	Astacidae
AleCL726	726	689	52	All/repeat/satellite	Putative satellites (low confidence)	All/repeat/satellite	TAGAACTTTATCAACCAAGTCCGAACTTGAGGACTTAATCACCGAGCAGTGTGTTATTGTGTTCAAGTTGAGG	73	41.0959	minisatellite	0.0104	Pontastacus leptodactylus	Pontastacus	Astacidae
AleCL537	537	505	67	All/repeat/satellite	Putative satellites (high confidence)	All/repeat/satellite	TAGGGAGACGTGAAGGAAGAGGGAGGCACAGTGGTCTCCACTGGGGAAGCCCAAGGAGCAAGAAG	65	58.4615	minisatellite	0.0134	Pontastacus leptodactylus	Pontastacus	Astacidae
AleCL370	370	341	93	All/repeat/satellite	Putative satellites (high confidence)	All/repeat/satellite	TAGGTCATGTAGTGTAGGCTGGAGC	25	52	minisatellite	0.0186	Pontastacus leptodactylus	Pontastacus	Astacidae
AleCL717	717	680	52	All/repeat/satellite	Putative satellites (high confidence)	All/repeat/satellite	TAGTAGTAACCCTGGATGTATGATCGACACAGTGTATGAGACATGGGAGCCAAG	54	46.2963	minisatellite	0.0104	Pontastacus leptodactylus	Pontastacus	Astacidae
AleCL231	231	202	148	All/repeat/satellite	Putative satellites (high confidence)	All/repeat/satellite	TAGTATACCACCGTCACCAGCTAGTAGCAGTGCCAGTGGCTGA	43	53.4884	minisatellite	0.0296	Pontastacus leptodactylus	Pontastacus	Astacidae
AleCL703	703	667	53	All/repeat/satellite	Putative satellites (high confidence)	All/repeat/satellite	TAGTATGGATTGGTTACATAATAATGCAC	29	31.0345	minisatellite	0.0106	Pontastacus leptodactylus	Pontastacus	Astacidae
AleCL123	123	100	299	All/repeat/satellite	Putative satellites (low confidence)	All/repeat/satellite	TAGTGAAGATCGTGTG	16	43.75	minisatellite	0.0598	Pontastacus leptodactylus	Pontastacus	Astacidae
AleCL397	397	368	88	All/repeat/satellite	Putative satellites (high confidence)	All/repeat/satellite	TAGTGGTGGTGTGTGCAGATGATGTACTTGCAGACAGAGGCA	42	50	minisatellite	0.0176	Pontastacus leptodactylus	Pontastacus	Astacidae
AleCL112	112	89	341	All/repeat/satellite	Putative satellites (high confidence)	All/repeat/satellite	TATACAACATGGGGTATATACACACGTGTAAGCTAGGGAGCAGCAAGGG	49	46.9388	minisatellite	0.0682	Pontastacus leptodactylus	Pontastacus	Astacidae
AleCL194	194	165	174	All/repeat/satellite	Putative satellites (high confidence)	All/repeat/satellite	TATATGCCTGTGAGCGTTCACACACACGCTAG	32	50	minisatellite	0.0348	Pontastacus leptodactylus	Pontastacus	Astacidae
AleCL519	519	487	68	All/repeat/satellite	Putative satellites (high confidence)	All/repeat/satellite	TATCATGTTCTAGAAGGCAACTCCAGCACCAACGAACTGTGACCTGTGTATAACTGTTGTTACTTACGTTACCTCTTTCTGTATGGAGGAGTTACTGCAATAGATCAGTGGAGCAACAG	119	42.8571	satellite	0.0136	Pontastacus leptodactylus	Pontastacus	Astacidae
AleCL502	502	470	70	All/repeat/satellite	Putative satellites (high confidence)	All/repeat/satellite	TATGATCATCCCCGGACCTTGATCCACC	28	53.5714	minisatellite	0.014	Pontastacus leptodactylus	Pontastacus	Astacidae
AleCL645	645	611	56	All/repeat/satellite	Putative satellites (high confidence)	All/repeat/satellite	TATGGAGGTCCAGCAGCGACGGCAGG	26	65.3846	minisatellite	0.0112	Pontastacus leptodactylus	Pontastacus	Astacidae
AleCL9	9	10	3273	All/repeat/satellite	Putative satellites (high confidence)	All/repeat/satellite	TATGGCCCTTTAGTCAGGGAGCCTCCCTATATTTTGACGCATCTAGGATATTTTCCACCACCTAAGCG	68	47.0588	minisatellite	0.6546	Pontastacus leptodactylus	Pontastacus	Astacidae
AleCL369	369	340	93	All/repeat/satellite	Putative satellites (high confidence)	All/repeat/satellite	TATGTGTGTGACAACAGTGAGTGGTGGTGATGGCTGCCCGCGG	43	58.1395	minisatellite	0.0186	Pontastacus leptodactylus	Pontastacus	Astacidae
AleCL567	567	535	63	All/repeat/satellite	Putative satellites (high confidence)	All/repeat/satellite	TATGTGTTAGCTCCAGTACCTGCCCGAGACAC	32	53.125	minisatellite	0.0126	Pontastacus leptodactylus	Pontastacus	Astacidae
AleCL161	161	135	223	All/repeat/satellite	Putative satellites (low confidence)	All/repeat/satellite	TATTGGGAGGAGTGCATGACCACAGTGACAGTGGTGGGAGGGAG	44	56.8182	minisatellite	0.0446	Pontastacus leptodactylus	Pontastacus	Astacidae
AleCL243	243	214	139	All/repeat/satellite	Putative satellites (high confidence)	All/repeat/satellite	TATTTCTTCCCATATACACCACTATACCTAGATGTACCCTAGA	43	37.2093	minisatellite	0.0278	Pontastacus leptodactylus	Pontastacus	Astacidae
AleCL652	652	618	56	All/repeat/satellite	Putative satellites (low confidence)	All/repeat/satellite	TCAAGATGGGCTGGTCCATGACATGAGGGAGGCTCTCACCAACACTAAGCCT	52	53.8462	minisatellite	0.0112	Pontastacus leptodactylus	Pontastacus	Astacidae
AleCL468	468	437	75	All/repeat/satellite	Putative satellites (low confidence)	All/repeat/satellite	TCAAGGGAGCAGCACGTTCCTGCCTTGCCAGCAC	34	61.7647	minisatellite	0.015	Pontastacus leptodactylus	Pontastacus	Astacidae
AleCL405	405	376	87	All/repeat/satellite	Putative satellites (high confidence)	All/repeat/satellite	TCACATGTAAACAATACCAGGGAGGGCAACCTCCTGGGGCGAGACTCCACTATAACTGCCGTCCCATCAACCACTCACC	79	54.4304	minisatellite	0.0174	Pontastacus leptodactylus	Pontastacus	Astacidae
AleCL467	467	436	75	All/repeat/satellite	Putative satellites (high confidence)	All/repeat/satellite	TCACCAGTGACCACTATGCTACTATCACAACACTAAACATCAGGGGAAGTGGGAGGTAGACCCAGTGA	68	48.5294	minisatellite	0.015	Pontastacus leptodactylus	Pontastacus	Astacidae
AleCL744	744	707	50	All/repeat/satellite	Putative satellites (high confidence)	All/repeat/satellite	TCACCATTACTAAGCTTTAAGTACATCAGCGTCTTCAGC	39	41.0256	minisatellite	0.01	Pontastacus leptodactylus	Pontastacus	Astacidae
AleCL701	701	665	53	All/repeat/satellite	Putative satellites (high confidence)	All/repeat/satellite	TCACCCCATATTGTTACACAACACACAGTC	30	43.3333	minisatellite	0.0106	Pontastacus leptodactylus	Pontastacus	Astacidae
AleCL206	206	177	166	All/repeat/satellite	Putative satellites (high confidence)	All/repeat/satellite	TCACTATGGTGGCAGCACTAGTGCACAGGTGATCCTTCCCTCCTCACTTCG	51	54.902	minisatellite	0.0332	Pontastacus leptodactylus	Pontastacus	Astacidae
AleCL620	620	587	58	All/repeat/satellite	Putative satellites (high confidence)	All/repeat/satellite	TCACTGACCACGGAGCTAGCATTTATTGTGTCTTA	35	42.8571	minisatellite	0.0116	Pontastacus leptodactylus	Pontastacus	Astacidae
AleCL739	739	702	51	All/repeat	Putative satellites (high confidence)	All/repeat/satellite	TCAGCCACCTCGTTGACCACTATACCAACACTTGGCCAGCTCA	43	53.4884	minisatellite	0.0102	Pontastacus leptodactylus	Pontastacus	Astacidae
AleCL195	195	166	174	All/repeat/satellite	Putative satellites (low confidence)	All/repeat/satellite	TCAGGCCAGGTAGGAGATTGTTCAAGTGTAGGTGTGGACA	40	50	minisatellite	0.0348	Pontastacus leptodactylus	Pontastacus	Astacidae
AleCL186	186	158	184	All/repeat/satellite	Putative satellites (low confidence)	All/repeat/satellite	TCAGTACAGACACCACCAGGGGTGAAGAACACCATCAGCTGCCTGGTACAGAGATGTTACCGGGTACAGACCACCAACCT	80	53.75	minisatellite	0.0368	Pontastacus leptodactylus	Pontastacus	Astacidae
AleCL118	118	95	315	All/repeat/satellite	Putative satellites (low confidence)	All/repeat/satellite	TCAGTGACAAGGGTCTGTTGTAAGGTATTCATG	33	42.4242	minisatellite	0.063	Pontastacus leptodactylus	Pontastacus	Astacidae
AleCL285	285	256	119	All/repeat/satellite	Putative satellites (low confidence)	All/repeat/satellite	TCCAACCCCCAGACTGTCCACTCACTGTCCTAACCATCCATCACACTCACCAACCCGGCTCCCCA	65	58.4615	minisatellite	0.0238	Pontastacus leptodactylus	Pontastacus	Astacidae
AleCL205	205	176	167	All/repeat/satellite	Putative satellites (low confidence)	All/repeat/satellite	TCCAATAGCCCATAAAGGTACTATTGTGGGG	31	45.1613	minisatellite	0.0334	Pontastacus leptodactylus	Pontastacus	Astacidae
AleCL565	565	533	63	All/repeat/satellite	Putative satellites (low confidence)	All/repeat/satellite	TCCACACGTGCCACACTCACACCTCAGACTCTGTGGCG	38	60.5263	minisatellite	0.0126	Pontastacus leptodactylus	Pontastacus	Astacidae
AleCL461	461	430	76	All/repeat/satellite	Putative satellites (low confidence)	All/repeat/satellite	TCCACTACCACCATCTCCATGGCTGTGGAGACCATTATGTGCTTCAGTAACCTTC	55	49.0909	minisatellite	0.0152	Pontastacus leptodactylus	Pontastacus	Astacidae
AleCL678	678	644	54	All/repeat/satellite	Putative satellites (high confidence)	All/repeat/satellite	TCCAGGGGGACTGTCTGCCCCATATAACACCAGC	34	58.8235	minisatellite	0.0108	Pontastacus leptodactylus	Pontastacus	Astacidae
AleCL577	577	545	62	All/repeat/satellite	Putative satellites (high confidence)	All/repeat/satellite	TCCCACCTGATCTCACCTCTCACTAATGATGCCAGGGTGTCCCTCCCTGGGGGATTATATCCCATTCCCTTACTGAGTGTGTGGTGGGCCGTGTGA	96	55.2083	minisatellite	0.0124	Pontastacus leptodactylus	Pontastacus	Astacidae
AleCL237	237	208	144	All/repeat/satellite	Putative satellites (low confidence)	All/repeat/satellite	TCCTATTGGCCCATACGAGGCAGC	24	58.3333	minisatellite	0.0288	Pontastacus leptodactylus	Pontastacus	Astacidae
AleCL173	173	146	209	All/repeat/satellite	Putative satellites (high confidence)	All/repeat/satellite	TCCTTGCTTAGTAGAGCAACCTCTGCCCTCAGAGAACGGCACATCTCCATCAGTTCACACTC	62	51.6129	minisatellite	0.0418	Pontastacus leptodactylus	Pontastacus	Astacidae
AleCL5	5	5	5305	All/repeat/satellite	Putative satellites (high confidence)	All/repeat/satellite	TCGCTTTCCTCCACCCAATGTTGGTTTGCCTGGCCTGGAGAG	42	57.1429	minisatellite	1.061	Pontastacus leptodactylus	Pontastacus	Astacidae
AleCL472	472	441	74	All/repeat/satellite	Putative satellites (high confidence)	All/repeat/satellite	TCTATCTTGCTCTTCCTGAGGATCATACACTGC	33	45.4545	minisatellite	0.0148	Pontastacus leptodactylus	Pontastacus	Astacidae
AleCL300	300	270	115	All/repeat/satellite	Putative satellites (high confidence)	All/repeat/satellite	TCTCAGGACCAGGAGGTAGTCCAGTCACTAGTGATACACTCAACACAGTC	50	50	minisatellite	0.023	Pontastacus leptodactylus	Pontastacus	Astacidae
AleCL160	160	134	225	All/repeat/satellite	Putative satellites (high confidence)	All/repeat/satellite	TCTCCCCACTCATGGATCCCCTCACTTGTAGA	32	53.125	minisatellite	0.045	Pontastacus leptodactylus	Pontastacus	Astacidae
AleCL504	504	472	70	All/repeat/satellite	Putative satellites (low confidence)	All/repeat/satellite	TCTCCCTGCATGCTGGCGTCTCCATCTGTTCCTCATGGTGGTGCTCATGTCTCCCCATGCTGGTGTCTAGCA	72	56.9444	minisatellite	0.014	Pontastacus leptodactylus	Pontastacus	Astacidae
AleCL295	295	265	117	All/repeat/satellite	Putative satellites (low confidence)	All/repeat/satellite	TCTCGGCCCCCACCCTGCCTTCTTCCTCCCCTGCAGGTAAGAGAG	45	64.4444	minisatellite	0.0234	Pontastacus leptodactylus	Pontastacus	Astacidae
AleCL707	707	670	52	All/repeat/satellite	Putative satellites (high confidence)	All/repeat/satellite	TCTCTGAGGCTCTACAAGCCCCCAGTACCAACTGTC	36	55.5556	minisatellite	0.0104	Pontastacus leptodactylus	Pontastacus	Astacidae
AleCL587	587	555	61	All/repeat/satellite	Putative satellites (high confidence)	All/repeat/satellite	TCTCTGTCTTGCTAACATTGTGGGAGATGCACGACACGTTGTGAG	45	48.8889	minisatellite	0.0122	Pontastacus leptodactylus	Pontastacus	Astacidae
AleCL615	615	582	58	All/repeat/satellite	Putative satellites (low confidence)	All/repeat/satellite	TCTGACCAACACTTGTGTGTAGTATACAATGACTGGTGGAGTGGCACTACACTTGTACCTACAC	64	45.3125	minisatellite	0.0116	Pontastacus leptodactylus	Pontastacus	Astacidae
AleCL378	378	349	92	All/repeat/satellite	Putative satellites (low confidence)	All/repeat/satellite	TCTTAGTTGCTCGCACCACCACACACAGTACAGCCAGACC	40	55	minisatellite	0.0184	Pontastacus leptodactylus	Pontastacus	Astacidae
AleCL45	45	37	1073	All/repeat/satellite	Putative satellites (high confidence)	All/repeat/satellite	TCTTCCAGAGTCTCATGTATGTTAGTATGATGCTTGTATATAGCAGCATTGTGGCATGCTATG	63	39.6825	minisatellite	0.2146	Pontastacus leptodactylus	Pontastacus	Astacidae
AleCL555	555	523	64	All/repeat/satellite	Putative satellites (high confidence)	All/repeat/satellite	TCTTTCTCTCTGACACGTCCCTCATAAGTGTCACCACATCCACTGTGTCAATCCTTGCACACAC	64	48.4375	minisatellite	0.0128	Pontastacus leptodactylus	Pontastacus	Astacidae
AleCL455	455	425	77	All/repeat/satellite	Putative satellites (high confidence)	All/repeat/satellite	TGAACACGGACCAGCTCCACACCTCCAGCACCCAGACCACACACAAGCACACGGTCACACCCCTAG	66	60.6061	minisatellite	0.0154	Pontastacus leptodactylus	Pontastacus	Astacidae
AleCL693	693	657	53	All/repeat/satellite	Putative satellites (high confidence)	All/repeat/satellite	TGAAGAGTGAGGCGTCGTAACTACTACCACTCCCTACAACTGTGGTTTGAG	51	49.0196	minisatellite	0.0106	Pontastacus leptodactylus	Pontastacus	Astacidae
AleCL751	751	714	50	All/repeat/satellite	Putative satellites (low confidence)	All/repeat/satellite	TGAGACATGGAAGGCGTGGCCAACACCCAGACAATGTCC	39	56.4103	minisatellite	0.01	Pontastacus leptodactylus	Pontastacus	Astacidae
AleCL473	473	442	74	All/repeat/satellite	Putative satellites (high confidence)	All/repeat/satellite	TGAGGAAGTCCGGGAGGCAGGTATATGAGAGGAAGGGAACAGACTATGTCTAACCCATCGTGAGGGA	67	52.2388	minisatellite	0.0148	Pontastacus leptodactylus	Pontastacus	Astacidae
AleCL756	756	719	50	All/repeat/satellite	Putative satellites (low confidence)	All/repeat/satellite	TGAGGACCCCAGCGGACGGTCCCATAGTCAGGTCATGACTCTTCCTGGTTAATGATGACGTCAACCAGACCTGGAGACCA	80	55	minisatellite	0.01	Pontastacus leptodactylus	Pontastacus	Astacidae
AleCL686	686	651	54	All/repeat/satellite	Putative satellites (low confidence)	All/repeat/satellite	TGAGGGGGCGGACGGTAGCCAGGAGACCTCACATCTGTGTGTGGGTGTG	49	63.2653	minisatellite	0.0108	Pontastacus leptodactylus	Pontastacus	Astacidae
AleCL666	666	632	55	All/repeat/satellite	Putative satellites (high confidence)	All/repeat/satellite	TGAGGTTCTGGGAGTACTGGGGAGTAGCTG	30	56.6667	minisatellite	0.011	Pontastacus leptodactylus	Pontastacus	Astacidae
AleCL157	157	131	234	All/repeat/satellite	Putative satellites (high confidence)	All/repeat/satellite	TGATCTGTAAGGAATGGGTTTTAAG	25	36	minisatellite	0.0468	Pontastacus leptodactylus	Pontastacus	Astacidae
AleCL131	131	106	282	All/repeat/satellite	Putative satellites (high confidence)	All/repeat/satellite	TGATGATAGTGGAGACAGTGGGTAGTAGTGATGGTGG	37	48.6486	minisatellite	0.0564	Pontastacus leptodactylus	Pontastacus	Astacidae
AleCL490	490	459	72	All/repeat/satellite	Putative satellites (high confidence)	All/repeat/satellite	TGCAAGAGTAGTGGCACTACGGAGACGTGCCACTCAAGCCCTGGTGGACCCCGGACTG	58	62.069	minisatellite	0.0144	Pontastacus leptodactylus	Pontastacus	Astacidae
AleCL266	266	237	126	All/repeat/satellite	Putative satellites (high confidence)	All/repeat/satellite	TGCAGTGTGGAGTGGTTGACCAGGGATTATCCTGAGGATGTGGTGGACTGGTTTACCGGGAACTACCTGGTGCTGTGATGATCGC	85	54.1176	minisatellite	0.0252	Pontastacus leptodactylus	Pontastacus	Astacidae
AleCL736	736	699	51	All/repeat/satellite	Putative satellites (high confidence)	All/repeat/satellite	TGCCAGGGTCTGCGAGAGTAACAGTAACAT	30	50	minisatellite	0.0102	Pontastacus leptodactylus	Pontastacus	Astacidae
AleCL276	276	247	122	All/repeat/satellite	Putative satellites (high confidence)	All/repeat/satellite	TGCCGCCGTGGAGTCCAAGCTCGTACTGCTGCTGTGGTGTCTAGGTATGTAC	52	57.6923	minisatellite	0.0244	Pontastacus leptodactylus	Pontastacus	Astacidae
AleCL550	550	518	65	All/repeat/satellite	Putative satellites (high confidence)	All/repeat/satellite	TGCTATTAAACTCCAAGAGCGGAAACTTAACTGTGACAGTTGGTACGCCTGTAGAGGTGTTTTGG	65	44.6154	minisatellite	0.013	Pontastacus leptodactylus	Pontastacus	Astacidae
AleCL509	509	477	70	All/repeat/satellite	Putative satellites (low confidence)	All/repeat/satellite	TGCTGCATCACTGAGAACCAGCAGCACCAGCCACACAC	38	57.8947	minisatellite	0.014	Pontastacus leptodactylus	Pontastacus	Astacidae
AleCL475	475	444	74	All/repeat/satellite	Putative satellites (low confidence)	All/repeat/satellite	TGGACAGTTTTGGTCTCCGTACTATAGAA	29	41.3793	minisatellite	0.0148	Pontastacus leptodactylus	Pontastacus	Astacidae
AleCL372	372	343	93	All/repeat/satellite	Putative satellites (high confidence)	All/repeat/satellite	TGGAGGACGAGTGTTCGAGGGAGGTAGCTGCTCCCCTGACAGTGGAGACACAC	53	60.3774	minisatellite	0.0186	Pontastacus leptodactylus	Pontastacus	Astacidae
AleCL564	564	532	63	All/repeat/satellite	Putative satellites (low confidence)	All/repeat/satellite	TGGAGGAGAAGACAGGCTCTGAATGG	26	53.8462	minisatellite	0.0126	Pontastacus leptodactylus	Pontastacus	Astacidae
AleCL95	95	74	430	All/repeat/satellite	Putative satellites (high confidence)	All/repeat/satellite	TGGCTGGAAACTACCCGCCAGATGAACCATATAGATGTCTTCATGAGCCATGCACGAGACCCCA	64	51.5625	minisatellite	0.086	Pontastacus leptodactylus	Pontastacus	Astacidae
AleCL498	498	466	70	All/repeat/satellite	Putative satellites (high confidence)	All/repeat/satellite	TGGTAATAGGAGCAGCCTTACAGATGAAACTAGTAGTGCTGCATATCTCTAAAGTC	56	41.0714	minisatellite	0.014	Pontastacus leptodactylus	Pontastacus	Astacidae
AleCL458	458	428	77	All/repeat/satellite	Putative satellites (low confidence)	All/repeat/satellite	TGGTACCCCACAGCAACGTCTCCCCCACCACCACAGTGGGAC	42	64.2857	minisatellite	0.0154	Pontastacus leptodactylus	Pontastacus	Astacidae
AleCL526	526	494	68	All/repeat/satellite	Putative satellites (high confidence)	All/repeat/satellite	TGGTAGATGGTAACCACACTACAACAAACACTATAGG	37	40.5405	minisatellite	0.0136	Pontastacus leptodactylus	Pontastacus	Astacidae
AleCL605	605	573	59	All/repeat/satellite	Putative satellites (high confidence)	All/repeat/satellite	TGGTGCACAGTTGGGCTACCACATTCCTACATCACCTGTGTACCACAGTAGACAAGAGGCTGCTGATTGTACAACAATT	79	46.8354	minisatellite	0.0118	Pontastacus leptodactylus	Pontastacus	Astacidae
AleCL388	388	359	89	All/repeat/satellite	Putative satellites (high confidence)	All/repeat/satellite	TGGTGGTGCTGTAGTACCGCGTGTTTCT	28	53.5714	minisatellite	0.0178	Pontastacus leptodactylus	Pontastacus	Astacidae
AleCL662	662	628	55	All/repeat/satellite	Putative satellites (low confidence)	All/repeat/satellite	TGGTGTGCATCCTGTGGTTAGTGTTGGAGGGACGATGGTGGTTAGTGGGAGTTGAGGTAGTG	62	53.2258	minisatellite	0.011	Pontastacus leptodactylus	Pontastacus	Astacidae
AleCL277	277	248	122	All/repeat/satellite	Putative satellites (low confidence)	All/repeat/satellite	TGTAAACCATCATACCAGGAACGGATGAGGGCCACAGGACTAACAACAC	49	48.9796	minisatellite	0.0244	Pontastacus leptodactylus	Pontastacus	Astacidae
AleCL288	288	259	118	All/repeat/satellite	Putative satellites (low confidence)	All/repeat/satellite	TGTAACATAAAGACAAGCAATAAGGTATTCTTCATAGTCACAACTGGTCACTGTTGTGATATTAAAATACTTTACACTTGTGACC	85	32.9412	minisatellite	0.0236	Pontastacus leptodactylus	Pontastacus	Astacidae
AleCL724	724	687	52	All/repeat/satellite	Putative satellites (high confidence)	All/repeat/satellite	TGTAATATTAGTAAGGTACCCAGCTGCAGCTAACAGTTGTCTCACAGTAGTGACCGC	57	45.614	minisatellite	0.0104	Pontastacus leptodactylus	Pontastacus	Astacidae
AleCL347	347	318	97	All/repeat/satellite	Putative satellites (high confidence)	All/repeat/satellite	TGTAGCAGTAAACCAGTTCG	20	45	minisatellite	0.0194	Pontastacus leptodactylus	Pontastacus	Astacidae
AleCL176	176	149	205	All/repeat/satellite	Putative satellites (high confidence)	All/repeat/satellite	TGTATTATTGGTCTCGTCACTTATCACTTGGCC	33	42.4242	minisatellite	0.041	Pontastacus leptodactylus	Pontastacus	Astacidae
AleCL668	668	634	55	All/repeat/satellite	Putative satellites (high confidence)	All/repeat/satellite	TGTATTTCTGTGAAGGTGGTCGCTTGTATCAGTACATCTTC	41	41.4634	minisatellite	0.011	Pontastacus leptodactylus	Pontastacus	Astacidae
AleCL573	573	541	62	All/repeat/satellite	Putative satellites (low confidence)	All/repeat/satellite	TGTCACACAAGACTTAACACTACTGACTATCACCATCACGGCTGGGAGACACAAGTAGCCTCGCGTCCTGTC	72	51.3889	minisatellite	0.0124	Pontastacus leptodactylus	Pontastacus	Astacidae
AleCL661	661	627	55	All/repeat/satellite	Putative satellites (high confidence)	All/repeat/satellite	TGTCATAGTGAGTACCACTGCCTCGGGGGTGTTACTGCAGTAG	43	53.4884	minisatellite	0.011	Pontastacus leptodactylus	Pontastacus	Astacidae
AleCL622	622	589	58	All/repeat/satellite	Putative satellites (high confidence)	All/repeat/satellite	TGTCCTCTTCTCACCAAACATCTTAAGTCTCTACAACACCCAC	43	44.186	minisatellite	0.0116	Pontastacus leptodactylus	Pontastacus	Astacidae
AleCL648	648	614	56	All/repeat/satellite	Putative satellites (high confidence)	All/repeat/satellite	TGTCGAACCTTGTGTGTCAGCCAGGTAGGGCTTCCC	36	58.3333	minisatellite	0.0112	Pontastacus leptodactylus	Pontastacus	Astacidae
AleCL70	70	7	590	All/repeat/mobile_element/Class_I/LINE	Putative satellites (low confidence)	All/repeat/satellite	TGTCGTTGCCCTGCCTGGAGAC	22	63.6364	minisatellite	0.118	Pontastacus leptodactylus	Pontastacus	Astacidae
AleCL452	452	422	78	All/repeat/satellite	Putative satellites (high confidence)	All/repeat/satellite	TGTCTCTGATGCTTG	15	46.6667	minisatellite	0.0156	Pontastacus leptodactylus	Pontastacus	Astacidae
AleCL140	140	114	256	All/repeat/satellite	Putative satellites (low confidence)	All/repeat/satellite	TGTCTGGGGGTAGATGCAGCAGGGTGGGAGGG	32	65.625	minisatellite	0.0512	Pontastacus leptodactylus	Pontastacus	Astacidae
AleCL217	217	188	157	All/repeat/satellite	Putative satellites (low confidence)	All/repeat/satellite	TGTGAACACTAAGAAGGTAGCTCAGGGCATTATGGGGTCTGGG	43	51.1628	minisatellite	0.0314	Pontastacus leptodactylus	Pontastacus	Astacidae
AleCL377	377	348	92	All/repeat/satellite	Putative satellites (low confidence)	All/repeat/satellite	TGTGACAGATTAGACCGTGCAGGAAGACTGTT	32	46.875	minisatellite	0.0184	Pontastacus leptodactylus	Pontastacus	Astacidae
AleCL710	710	673	52	All/repeat/satellite	Putative satellites (high confidence)	All/repeat/satellite	TGTGACAGTCCTTCTCTAGCTTCAGACAGTAACACAAGTGACCAGTTACAGTTATATATAGTGTAGTAGAACATGTCCTAC	81	39.5062	minisatellite	0.0104	Pontastacus leptodactylus	Pontastacus	Astacidae
AleCL265	265	236	126	All/repeat/satellite	Putative satellites (high confidence)	All/repeat/satellite	TGTGGGTAACATTACCTACACCAGAGTGTG	30	46.6667	minisatellite	0.0252	Pontastacus leptodactylus	Pontastacus	Astacidae
AleCL745	745	708	50	All/repeat/satellite	Putative satellites (low confidence)	All/repeat/satellite	TGTGTTGAGGGGAACATTGTCTGTGTGGAGTGTTGATCAACACAACCATCAGTGTAGTGTGTGAC	65	46.1538	minisatellite	0.01	Pontastacus leptodactylus	Pontastacus	Astacidae
AleCL187	187	159	184	All/repeat/satellite	Putative satellites (low confidence)	All/repeat/satellite	TGTTGGTCGTGTTAACGCTAGTGTTGACACTTGCACACTGTTAG	44	45.4545	minisatellite	0.0368	Pontastacus leptodactylus	Pontastacus	Astacidae
AleCL741	741	704	51	All/repeat/satellite	Putative satellites (high confidence)	All/repeat/satellite	TGTTGTGTGCGGCAGTGTATGCTTAG	26	50	minisatellite	0.0102	Pontastacus leptodactylus	Pontastacus	Astacidae
AleCL323	323	293	105	All/repeat/satellite	Putative satellites (high confidence)	All/repeat/satellite	TGTTTGTATTGTGTAGTGAAGTTTGGTGTGTATATTGCTGTCATGAAGTT	50	34	minisatellite	0.021	Pontastacus leptodactylus	Pontastacus	Astacidae
AleCL524	524	492	68	All/repeat/satellite	Putative satellites (high confidence)	All/repeat/satellite	TTAACAACACCAAGCCTGTCTTAACACTCGGCCATTAAGACAG	43	44.186	minisatellite	0.0136	Pontastacus leptodactylus	Pontastacus	Astacidae
AleCL311	311	282	109	All/repeat/satellite	Putative satellites (high confidence)	All/repeat/satellite	TTAAGGCCACCACAATAGCTTACTAAACCGCGGGAAGGTTA	41	46.3415	minisatellite	0.0218	Pontastacus leptodactylus	Pontastacus	Astacidae
AleCL332	332	302	102	All/repeat/satellite	Putative satellites (high confidence)	All/repeat/satellite	TTAATGCTAGTGTTGACTGTC	21	38.0952	minisatellite	0.0204	Pontastacus leptodactylus	Pontastacus	Astacidae
AleCL233	233	204	146	All/repeat/satellite	Putative satellites (low confidence)	All/repeat/satellite	TTACAAGGGGTTATCTAAGTACCCTGGTGTTTGTAAGTTAGGATAGGGAGGGGCTAGG	58	46.5517	minisatellite	0.0292	Pontastacus leptodactylus	Pontastacus	Astacidae
AleCL143	143	118	246	All/repeat/satellite	Putative satellites (high confidence)	All/repeat/satellite	TTACCTCGGTGGTAGGCTGTTTGAGCCAACACTTGCCCAAGCATACGTTGTGCTCACAGTGT	62	51.6129	minisatellite	0.0492	Pontastacus leptodactylus	Pontastacus	Astacidae
AleCL534	534	502	67	All/repeat/satellite	Putative satellites (low confidence)	All/repeat/satellite	TTAGTCTGGCCAAGCTTCAGTAGCTATATTGACCTGACTCTTGCATTTATATACGACTAAGTTA	64	37.5	minisatellite	0.0134	Pontastacus leptodactylus	Pontastacus	Astacidae
AleCL117	117	94	321	All/repeat/satellite	Putative satellites (high confidence)	All/repeat/satellite	TTCACTGGACCACCTGTGGTCTGCTAGAGGCGTCATGCCTGTAGGCCAGTACAGCAGTACCGTCCATGTCACCCCTG	77	58.4416	minisatellite	0.0642	Pontastacus leptodactylus	Pontastacus	Astacidae
AleCL623	623	590	58	All/repeat/satellite	Putative satellites (high confidence)	All/repeat/satellite	TTCACTTATCTAGGGCTGGGGTGGTTGTATTGGACCTACTTCCAAGAAGGAATGGG	56	48.2143	minisatellite	0.0116	Pontastacus leptodactylus	Pontastacus	Astacidae
AleCL328	328	298	103	All/repeat/satellite	Putative satellites (high confidence)	All/repeat/satellite	TTCCCACTGTCCCGAGGCTTGTGTGCCGAGCATTAAGGTCACAATAC	47	53.1915	minisatellite	0.0206	Pontastacus leptodactylus	Pontastacus	Astacidae
AleCL518	518	486	69	All/repeat/satellite	Putative satellites (low confidence)	All/repeat/satellite	TTCCCCCATTACCACACATAACACCTTTTG	30	43.3333	minisatellite	0.0138	Pontastacus leptodactylus	Pontastacus	Astacidae
AleCL698	698	662	53	All/repeat/satellite	Putative satellites (high confidence)	All/repeat/satellite	TTCTAAATGACTGCGTCAGTCCAAGTGACAGTTTGAGAATGCCAGCCACTTGTTGACAAGTGTTGCATGTCCTTCACCCCC	81	48.1481	minisatellite	0.0106	Pontastacus leptodactylus	Pontastacus	Astacidae
AleCL256	256	227	130	All/repeat/satellite	Putative satellites (low confidence)	All/repeat/satellite	TTCTCCGTGATGCTGGAGTGTGGTGGTGCTGG	32	59.375	minisatellite	0.026	Pontastacus leptodactylus	Pontastacus	Astacidae
AleCL650	650	616	56	All/repeat/satellite	Putative satellites (low confidence)	All/repeat/satellite	TTCTGGTAGTTCCTGCAAGATTAGTTAGCACAACCTACTCTCAGGGCACGGGTCCACCC	59	52.5424	minisatellite	0.0112	Pontastacus leptodactylus	Pontastacus	Astacidae
AleCL337	337	308	100	All/repeat/satellite	Putative satellites (low confidence)	All/repeat/satellite	TTGACAGGTGCCCAGGTACACTAGCACG	28	57.1429	minisatellite	0.02	Pontastacus leptodactylus	Pontastacus	Astacidae
AleCL680	680	646	54	All/repeat/satellite	Putative satellites (high confidence)	All/repeat/satellite	TTGATGGTAGTGGATGTCCTGGCGAGGGTG	30	56.6667	minisatellite	0.0108	Pontastacus leptodactylus	Pontastacus	Astacidae
AleCL262	262	233	127	All/repeat	Putative satellites (high confidence)	All/repeat/satellite	TTGCACAGTCTCCATCATTGCCATGACCAAACACTAAGGTGTTGGGTGAACAATGTAAAGACTC	64	43.75	minisatellite	0.0254	Pontastacus leptodactylus	Pontastacus	Astacidae
AleCL480	480	449	73	All/repeat/satellite	Putative satellites (low confidence)	All/repeat/satellite	TTGCCCAGGCTCGCACGCTAGTCTACACTACCCTAGACCGCTCTTCATGACCAGACAGGCTTCATGTACCC	71	56.338	minisatellite	0.0146	Pontastacus leptodactylus	Pontastacus	Astacidae
AleCL125	125	102	297	All/repeat/satellite	Putative satellites (high confidence)	All/repeat/satellite	TTGCGGCGTCAGTGACCTCGTTG	23	60.8696	minisatellite	0.0594	Pontastacus leptodactylus	Pontastacus	Astacidae
AleCL309	309	279	111	All/repeat/satellite	Putative satellites (high confidence)	All/repeat/satellite	TTGCGGGGTGCCGGCTGTCAAACACTCTCACTACGACACACCATCTGACAG	51	56.8627	minisatellite	0.0222	Pontastacus leptodactylus	Pontastacus	Astacidae
AleCL608	608	576	59	All/repeat/satellite	Putative satellites (high confidence)	All/repeat/satellite	TTGCTCATCTCTTCCTTCCTTGTTGGGCTTAACGGCCAGCGACC	44	54.5455	minisatellite	0.0118	Pontastacus leptodactylus	Pontastacus	Astacidae
AleCL228	228	199	150	All/repeat/satellite	Putative satellites (high confidence)	All/repeat/satellite	TTGGAAACGATCACCACAACAATACAAGACTA	32	37.5	minisatellite	0.03	Pontastacus leptodactylus	Pontastacus	Astacidae
AleCL342	342	313	99	All/repeat/satellite	Putative satellites (high confidence)	All/repeat/satellite	TTGTCACTGACGGAAGGGAATATGGGCAGTGTATAACAGAGCTCGGGACA	50	50	minisatellite	0.0198	Pontastacus leptodactylus	Pontastacus	Astacidae
AleCL533	533	501	67	All/repeat/satellite	Putative satellites (high confidence)	All/repeat/satellite	TTGTCTCATAGTTTTGGAGGGACAAACTAGTGGTATTGAACCTCTCCAAGATCTTGTGCAACATTACAGTCAGCAGTG	78	42.3077	minisatellite	0.0134	Pontastacus leptodactylus	Pontastacus	Astacidae
AleCL738	738	701	51	All/repeat/satellite	Putative satellites (high confidence)	All/repeat/satellite	TTGTGAAGGTTAGGAAGGGGTGGGTGTTGTAGGAGGTGAGGAAGGGTGG	49	55.102	minisatellite	0.0102	Pontastacus leptodactylus	Pontastacus	Astacidae
AleCL606	606	574	59	All/repeat/satellite	Putative satellites (high confidence)	All/repeat/satellite	TTGTGTCTATCACCCCTTGGAACTAGCATTGTTCTAGGGTTACAGACAGAAGAGGCCCCAGGCCTAACTAACACAGCATGGTTTGCC	87	49.4253	minisatellite	0.0118	Pontastacus leptodactylus	Pontastacus	Astacidae
AleCL600	600	568	60	All/repeat/satellite	Putative satellites (low confidence)	All/repeat/satellite	TTGTGTGGACAGCGTGGGTGGCCTACGGGAGGCTGGGGATGGG	43	67.4419	minisatellite	0.012	Pontastacus leptodactylus	Pontastacus	Astacidae
AleCL168	168	141	215	All/repeat/satellite	Putative satellites (high confidence)	All/repeat/satellite	TTGTTAAGGTAGCAAGACTGGTGGTACTATAATGTTGGAATATTACCTTACCTTACTGTGGAGGACATGATGAGTGG	77	40.2597	minisatellite	0.043	Pontastacus leptodactylus	Pontastacus	Astacidae
AleCL94	94	73	430	All/repeat/satellite	Putative satellites (high confidence)	All/repeat/satellite	TTTACATTAGACTTGTGAGAAACTTACCTTGCAGGCACATATAGGTGAGAACAACTACATATAGACATGT	70	35.7143	minisatellite	0.086	Pontastacus leptodactylus	Pontastacus	Astacidae
AleCL471	471	440	75	All/repeat/satellite	Putative satellites (high confidence)	All/repeat/satellite	TTTACCAACACGTGTCATGCCAGAGGACACACTGAC	36	50	minisatellite	0.015	Pontastacus leptodactylus	Pontastacus	Astacidae
AleCL171	171	144	210	All/repeat/satellite	Putative satellites (high confidence)	All/repeat/satellite	TTTGTTTGGTGTGAACTACCAGCGTTG	27	44.4444	minisatellite	0.042	Pontastacus leptodactylus	Pontastacus	Astacidae
AleCL40	40	25	1198	All	Other	All		0	NA	other	0.2396	Pontastacus leptodactylus	Pontastacus	Astacidae
AleCL41	41	32	1138	All	Other	All		0	NA	other	0.2276	Pontastacus leptodactylus	Pontastacus	Astacidae
AleCL43	43	23	1107	All	Other	All		0	NA	other	0.2214	Pontastacus leptodactylus	Pontastacus	Astacidae
AleCL61	61	49	695	All	Other	All		0	NA	other	0.139	Pontastacus leptodactylus	Pontastacus	Astacidae
AleCL68	68	35	596	All	Other	All		0	NA	other	0.1192	Pontastacus leptodactylus	Pontastacus	Astacidae
AleCL74	74	59	536	All	Other	All		0	NA	other	0.1072	Pontastacus leptodactylus	Pontastacus	Astacidae
AleCL81	81	23	508	All	Other	All		0	NA	other	0.1016	Pontastacus leptodactylus	Pontastacus	Astacidae
AleCL87	87	19	469	All/repeat	Other	All/repeat		0	NA	other	0.0938	Pontastacus leptodactylus	Pontastacus	Astacidae
AleCL92	92	72	438	All	Other	All		0	NA	other	0.0876	Pontastacus leptodactylus	Pontastacus	Astacidae
AleCL93	93	57	436	All	Other	All		0	NA	other	0.0872	Pontastacus leptodactylus	Pontastacus	Astacidae
AleCL102	102	79	406	All	Other	All		0	NA	other	0.0812	Pontastacus leptodactylus	Pontastacus	Astacidae
AleCL104	104	82	389	All	Other	All		0	NA	other	0.0778	Pontastacus leptodactylus	Pontastacus	Astacidae
AleCL108	108	84	355	All	Other	All		0	NA	other	0.071	Pontastacus leptodactylus	Pontastacus	Astacidae
AleCL127	127	90	297	All	Other	All		0	NA	other	0.0594	Pontastacus leptodactylus	Pontastacus	Astacidae
AleCL130	130	25	283	All	Other	All		0	NA	other	0.0566	Pontastacus leptodactylus	Pontastacus	Astacidae
AleCL134	134	35	280	All	Other	All		0	NA	other	0.056	Pontastacus leptodactylus	Pontastacus	Astacidae
AleCL165	165	35	218	All	Other	All		0	NA	other	0.0436	Pontastacus leptodactylus	Pontastacus	Astacidae
AleCL169	169	142	214	All	Other	All		0	NA	other	0.0428	Pontastacus leptodactylus	Pontastacus	Astacidae
AleCL182	182	117	193	All	Other	All		0	NA	other	0.0386	Pontastacus leptodactylus	Pontastacus	Astacidae
AleCL183	183	155	193	All	Other	All		0	NA	other	0.0386	Pontastacus leptodactylus	Pontastacus	Astacidae
AleCL189	189	109	183	All	Other	All		0	NA	other	0.0366	Pontastacus leptodactylus	Pontastacus	Astacidae
AleCL192	192	163	175	All	Other	All		0	NA	other	0.035	Pontastacus leptodactylus	Pontastacus	Astacidae
AleCL211	211	182	163	All	Other	All		0	NA	other	0.0326	Pontastacus leptodactylus	Pontastacus	Astacidae
AleCL212	212	183	162	All	Other	All		0	NA	other	0.0324	Pontastacus leptodactylus	Pontastacus	Astacidae
AleCL214	214	185	160	All	Other	All		0	NA	other	0.032	Pontastacus leptodactylus	Pontastacus	Astacidae
AleCL216	216	187	159	All	Other	All		0	NA	other	0.0318	Pontastacus leptodactylus	Pontastacus	Astacidae
AleCL219	219	190	156	All	Other	All		0	NA	other	0.0312	Pontastacus leptodactylus	Pontastacus	Astacidae
AleCL220	220	191	156	All	Other	All		0	NA	other	0.0312	Pontastacus leptodactylus	Pontastacus	Astacidae
AleCL230	230	201	149	All	Other	All		0	NA	other	0.0298	Pontastacus leptodactylus	Pontastacus	Astacidae
AleCL234	234	205	146	All	Other	All		0	NA	other	0.0292	Pontastacus leptodactylus	Pontastacus	Astacidae
AleCL238	238	209	144	All	Other	All		0	NA	other	0.0288	Pontastacus leptodactylus	Pontastacus	Astacidae
AleCL245	245	216	137	All	Other	All		0	NA	other	0.0274	Pontastacus leptodactylus	Pontastacus	Astacidae
AleCL267	267	238	126	All	Other	All		0	NA	other	0.0252	Pontastacus leptodactylus	Pontastacus	Astacidae
AleCL269	269	240	125	All	Other	All		0	NA	other	0.025	Pontastacus leptodactylus	Pontastacus	Astacidae
AleCL281	281	252	122	All	Other	All		0	NA	other	0.0244	Pontastacus leptodactylus	Pontastacus	Astacidae
AleCL282	282	253	121	All	Other	All		0	NA	other	0.0242	Pontastacus leptodactylus	Pontastacus	Astacidae
AleCL283	283	254	120	All	Other	All		0	NA	other	0.024	Pontastacus leptodactylus	Pontastacus	Astacidae
AleCL290	290	48	118	All/repeat	Other	All/repeat		0	NA	other	0.0236	Pontastacus leptodactylus	Pontastacus	Astacidae
AleCL321	321	57	106	All	Other	All		0	NA	other	0.0212	Pontastacus leptodactylus	Pontastacus	Astacidae
AleCL350	350	321	96	All	Other	All		0	NA	other	0.0192	Pontastacus leptodactylus	Pontastacus	Astacidae
AleCL364	364	335	94	All	Other	All		0	NA	other	0.0188	Pontastacus leptodactylus	Pontastacus	Astacidae
AleCL365	365	336	94	All	Other	All		0	NA	other	0.0188	Pontastacus leptodactylus	Pontastacus	Astacidae
AleCL368	368	339	93	All	Other	All		0	NA	other	0.0186	Pontastacus leptodactylus	Pontastacus	Astacidae
AleCL371	371	342	93	All	Other	All		0	NA	other	0.0186	Pontastacus leptodactylus	Pontastacus	Astacidae
AleCL393	393	364	88	All	Other	All		0	NA	other	0.0176	Pontastacus leptodactylus	Pontastacus	Astacidae
AleCL409	409	109	86	All	Other	All		0	NA	other	0.0172	Pontastacus leptodactylus	Pontastacus	Astacidae
AleCL412	412	382	85	All	Other	All		0	NA	other	0.017	Pontastacus leptodactylus	Pontastacus	Astacidae
AleCL416	416	386	84	All	Other	All		0	NA	other	0.0168	Pontastacus leptodactylus	Pontastacus	Astacidae
AleCL425	425	395	83	All	Other	All		0	NA	other	0.0166	Pontastacus leptodactylus	Pontastacus	Astacidae
AleCL442	442	412	80	All	Other	All		0	NA	other	0.016	Pontastacus leptodactylus	Pontastacus	Astacidae
AleCL444	444	414	79	All	Other	All		0	NA	other	0.0158	Pontastacus leptodactylus	Pontastacus	Astacidae
AleCL454	454	424	78	All	Other	All		0	NA	other	0.0156	Pontastacus leptodactylus	Pontastacus	Astacidae
AleCL470	470	439	75	All	Other	All		0	NA	other	0.015	Pontastacus leptodactylus	Pontastacus	Astacidae
AleCL495	495	463	71	All	Other	All		0	NA	other	0.0142	Pontastacus leptodactylus	Pontastacus	Astacidae
AleCL499	499	467	70	All	Other	All		0	NA	other	0.014	Pontastacus leptodactylus	Pontastacus	Astacidae
AleCL500	500	468	70	All	Other	All		0	NA	other	0.014	Pontastacus leptodactylus	Pontastacus	Astacidae
AleCL513	513	481	70	All	Other	All		0	NA	other	0.014	Pontastacus leptodactylus	Pontastacus	Astacidae
AleCL535	535	503	67	All	Other	All		0	NA	other	0.0134	Pontastacus leptodactylus	Pontastacus	Astacidae
AleCL557	557	525	64	All	Other	All		0	NA	other	0.0128	Pontastacus leptodactylus	Pontastacus	Astacidae
AleCL576	576	544	62	All	Other	All		0	NA	other	0.0124	Pontastacus leptodactylus	Pontastacus	Astacidae
AleCL585	585	553	61	All	Other	All		0	NA	other	0.0122	Pontastacus leptodactylus	Pontastacus	Astacidae
AleCL599	599	567	60	All	Other	All		0	NA	other	0.012	Pontastacus leptodactylus	Pontastacus	Astacidae
AleCL602	602	570	59	All	Other	All		0	NA	other	0.0118	Pontastacus leptodactylus	Pontastacus	Astacidae
AleCL609	609	577	59	All	Other	All		0	NA	other	0.0118	Pontastacus leptodactylus	Pontastacus	Astacidae
AleCL611	611	578	59	All	Other	All		0	NA	other	0.0118	Pontastacus leptodactylus	Pontastacus	Astacidae
AleCL618	618	585	58	All	Other	All		0	NA	other	0.0116	Pontastacus leptodactylus	Pontastacus	Astacidae
AleCL630	630	280	58	All	Other	All		0	NA	other	0.0116	Pontastacus leptodactylus	Pontastacus	Astacidae
AleCL637	637	603	57	All	Other	All		0	NA	other	0.0114	Pontastacus leptodactylus	Pontastacus	Astacidae
AleCL657	657	623	56	All	Other	All		0	NA	other	0.0112	Pontastacus leptodactylus	Pontastacus	Astacidae
AleCL658	658	624	56	All	Other	All		0	NA	other	0.0112	Pontastacus leptodactylus	Pontastacus	Astacidae
AleCL681	681	117	54	All	Other	All		0	NA	other	0.0108	Pontastacus leptodactylus	Pontastacus	Astacidae
AleCL682	682	647	54	All	Other	All		0	NA	other	0.0108	Pontastacus leptodactylus	Pontastacus	Astacidae
AleCL687	687	652	54	All	Other	All		0	NA	other	0.0108	Pontastacus leptodactylus	Pontastacus	Astacidae
AleCL690	690	654	54	All	Other	All		0	NA	other	0.0108	Pontastacus leptodactylus	Pontastacus	Astacidae
AleCL702	702	666	53	All	Other	All		0	NA	other	0.0106	Pontastacus leptodactylus	Pontastacus	Astacidae
AleCL704	704	280	53	All	Other	All		0	NA	other	0.0106	Pontastacus leptodactylus	Pontastacus	Astacidae
AleCL723	723	686	52	All	Other	All		0	NA	other	0.0104	Pontastacus leptodactylus	Pontastacus	Astacidae
AleCL731	731	694	52	All	Other	All		0	NA	other	0.0104	Pontastacus leptodactylus	Pontastacus	Astacidae
AleCL732	732	695	51	All	Other	All		0	NA	other	0.0102	Pontastacus leptodactylus	Pontastacus	Astacidae
AleCL743	743	706	51	All	Other	All		0	NA	other	0.0102	Pontastacus leptodactylus	Pontastacus	Astacidae
AleCL753	753	716	50	All	Other	All		0	NA	other	0.01	Pontastacus leptodactylus	Pontastacus	Astacidae
AleCL754	754	717	50	All	Other	All		0	NA	other	0.01	Pontastacus leptodactylus	Pontastacus	Astacidae
AleCL1	1	1	7406	All/repeat/mobile_element/Class_I/DIRS	Other	All/repeat/mobile_element/Class_I		0	NA	other	1.4812	Pontastacus leptodactylus	Pontastacus	Astacidae
AleCL2	2	1	7384	All/repeat/mobile_element/Class_I/DIRS	Other	All/repeat/mobile_element/Class_I		0	NA	other	1.4768	Pontastacus leptodactylus	Pontastacus	Astacidae
AleCL3	3	1	5701	All/repeat/mobile_element/Class_I/DIRS	Other	All/repeat/mobile_element/Class_I		0	NA	other	1.1402	Pontastacus leptodactylus	Pontastacus	Astacidae
AleCL6	6	1	4821	All/repeat/mobile_element/Class_I/DIRS	Other	All/repeat/mobile_element/Class_I		0	NA	other	0.9642	Pontastacus leptodactylus	Pontastacus	Astacidae
AleCL15	15	1	2477	All/repeat/mobile_element/Class_I/DIRS	Other	All/repeat/mobile_element/Class_I		0	NA	other	0.4954	Pontastacus leptodactylus	Pontastacus	Astacidae
AleCL18	18	1	2381	All/repeat/mobile_element/Class_I/DIRS	Other	All/repeat/mobile_element/Class_I		0	NA	other	0.4762	Pontastacus leptodactylus	Pontastacus	Astacidae
AleCL25	25	1	1849	All/repeat/mobile_element/Class_I/DIRS	Other	All/repeat/mobile_element/Class_I		0	NA	other	0.3698	Pontastacus leptodactylus	Pontastacus	Astacidae
AleCL54	54	1	850	All/repeat/mobile_element/Class_I/DIRS	Other	All/repeat/mobile_element/Class_I		0	NA	other	0.17	Pontastacus leptodactylus	Pontastacus	Astacidae
AleCL99	99	1	415	All/repeat/mobile_element/Class_I/DIRS	Other	All/repeat/mobile_element/Class_I		0	NA	other	0.083	Pontastacus leptodactylus	Pontastacus	Astacidae
AleCL8	8	3	3642	All/repeat/mobile_element/Class_I/LINE	Other	All/repeat/mobile_element/Class_I		0	NA	other	0.7284	Pontastacus leptodactylus	Pontastacus	Astacidae
AleCL10	10	12	3180	All/repeat/mobile_element/Class_I/LINE	Other	All/repeat/mobile_element/Class_I		0	NA	other	0.636	Pontastacus leptodactylus	Pontastacus	Astacidae
AleCL11	11	6	2668	All/repeat/mobile_element/Class_I/LINE	Other	All/repeat/mobile_element/Class_I		0	NA	other	0.5336	Pontastacus leptodactylus	Pontastacus	Astacidae
AleCL13	13	6	2574	All/repeat/mobile_element/Class_I/LINE	Other	All/repeat/mobile_element/Class_I		0	NA	other	0.5148	Pontastacus leptodactylus	Pontastacus	Astacidae
AleCL14	14	7	2481	All/repeat/mobile_element/Class_I/LINE	Other	All/repeat/mobile_element/Class_I		0	NA	other	0.4962	Pontastacus leptodactylus	Pontastacus	Astacidae
AleCL16	16	15	2426	All/repeat/mobile_element/Class_I/LINE	Other	All/repeat/mobile_element/Class_I		0	NA	other	0.4852	Pontastacus leptodactylus	Pontastacus	Astacidae
AleCL17	17	9	2423	All/repeat/mobile_element/Class_I/LINE	Other	All/repeat/mobile_element/Class_I		0	NA	other	0.4846	Pontastacus leptodactylus	Pontastacus	Astacidae
AleCL24	24	3	1874	All/repeat/mobile_element/Class_I/LINE	Other	All/repeat/mobile_element/Class_I		0	NA	other	0.3748	Pontastacus leptodactylus	Pontastacus	Astacidae
AleCL28	28	4	1608	All/repeat/mobile_element/Class_I/LINE	Other	All/repeat/mobile_element/Class_I		0	NA	other	0.3216	Pontastacus leptodactylus	Pontastacus	Astacidae
AleCL30	30	4	1515	All/repeat/mobile_element/Class_I/LINE	Other	All/repeat/mobile_element/Class_I		0	NA	other	0.303	Pontastacus leptodactylus	Pontastacus	Astacidae
AleCL37	37	4	1258	All/repeat/mobile_element/Class_I/LINE	Other	All/repeat/mobile_element/Class_I		0	NA	other	0.2516	Pontastacus leptodactylus	Pontastacus	Astacidae
AleCL53	53	9	869	All/repeat/mobile_element/Class_I/LINE	Other	All/repeat/mobile_element/Class_I		0	NA	other	0.1738	Pontastacus leptodactylus	Pontastacus	Astacidae
AleCL56	56	41	798	All/repeat/mobile_element/Class_I/LINE	Other	All/repeat/mobile_element/Class_I		0	NA	other	0.1596	Pontastacus leptodactylus	Pontastacus	Astacidae
AleCL58	58	45	782	All/repeat/mobile_element/Class_I/LINE	Other	All/repeat/mobile_element/Class_I		0	NA	other	0.1564	Pontastacus leptodactylus	Pontastacus	Astacidae
AleCL77	77	62	521	All/repeat/mobile_element/Class_I/LINE	Other	All/repeat/mobile_element/Class_I		0	NA	other	0.1042	Pontastacus leptodactylus	Pontastacus	Astacidae
AleCL78	78	7	518	All/repeat/mobile_element/Class_I/LINE	Other	All/repeat/mobile_element/Class_I		0	NA	other	0.1036	Pontastacus leptodactylus	Pontastacus	Astacidae
AleCL80	80	4	515	All/repeat/mobile_element/Class_I/LINE	Other	All/repeat/mobile_element/Class_I		0	NA	other	0.103	Pontastacus leptodactylus	Pontastacus	Astacidae
AleCL84	84	4	487	All/repeat/mobile_element/Class_I/LINE	Other	All/repeat/mobile_element/Class_I		0	NA	other	0.0974	Pontastacus leptodactylus	Pontastacus	Astacidae
AleCL106	106	85	372	All/repeat/mobile_element/Class_I/LINE	Other	All/repeat/mobile_element/Class_I		0	NA	other	0.0744	Pontastacus leptodactylus	Pontastacus	Astacidae
AleCL115	115	7	330	All/repeat/mobile_element/Class_I/LINE	Other	All/repeat/mobile_element/Class_I		0	NA	other	0.066	Pontastacus leptodactylus	Pontastacus	Astacidae
AleCL135	135	3	274	All/repeat/mobile_element/Class_I/LINE	Other	All/repeat/mobile_element/Class_I		0	NA	other	0.0548	Pontastacus leptodactylus	Pontastacus	Astacidae
AleCL150	150	125	240	All/repeat/mobile_element/Class_I/LINE	Other	All/repeat/mobile_element/Class_I		0	NA	other	0.048	Pontastacus leptodactylus	Pontastacus	Astacidae
AleCL313	313	284	109	All/repeat/mobile_element/Class_I/LINE	Other	All/repeat/mobile_element/Class_I		0	NA	other	0.0218	Pontastacus leptodactylus	Pontastacus	Astacidae
AleCL493	493	41	71	All/repeat/mobile_element/Class_I/LINE	Other	All/repeat/mobile_element/Class_I		0	NA	other	0.0142	Pontastacus leptodactylus	Pontastacus	Astacidae
AleCL688	688	41	54	All/repeat/mobile_element/Class_I/LINE	Other	All/repeat/mobile_element/Class_I		0	NA	other	0.0108	Pontastacus leptodactylus	Pontastacus	Astacidae
AleCL27	27	11	1793	All/repeat/mobile_element/Class_I/LTR/Ty3_gypsy	Other	All/repeat/mobile_element/Class_I		0	NA	other	0.3586	Pontastacus leptodactylus	Pontastacus	Astacidae
AleCL34	34	11	1391	All/repeat/mobile_element/Class_I/LTR/Ty3_gypsy	Other	All/repeat/mobile_element/Class_I		0	NA	other	0.2782	Pontastacus leptodactylus	Pontastacus	Astacidae
AleCL35	35	28	1290	All/repeat/mobile_element/Class_I/LTR/Ty3_gypsy	Other	All/repeat/mobile_element/Class_I		0	NA	other	0.258	Pontastacus leptodactylus	Pontastacus	Astacidae
AleCL46	46	34	1073	All/repeat/mobile_element/Class_I/LTR/Ty3_gypsy	Other	All/repeat/mobile_element/Class_I		0	NA	other	0.2146	Pontastacus leptodactylus	Pontastacus	Astacidae
AleCL50	50	22	908	All/repeat/mobile_element/Class_I/LTR/Ty3_gypsy	Other	All/repeat/mobile_element/Class_I		0	NA	other	0.1816	Pontastacus leptodactylus	Pontastacus	Astacidae
AleCL57	57	22	789	All/repeat/mobile_element/Class_I/LTR/Ty3_gypsy	Other	All/repeat/mobile_element/Class_I		0	NA	other	0.1578	Pontastacus leptodactylus	Pontastacus	Astacidae
AleCL109	109	81	354	All/repeat/mobile_element/Class_I/LTR/Ty3_gypsy	Other	All/repeat/mobile_element/Class_I		0	NA	other	0.0708	Pontastacus leptodactylus	Pontastacus	Astacidae
AleCL159	159	133	229	All/repeat/mobile_element/Class_I/LTR/Ty3_gypsy	Other	All/repeat/mobile_element/Class_I		0	NA	other	0.0458	Pontastacus leptodactylus	Pontastacus	Astacidae
AleCL610	610	306	59	All/repeat/mobile_element/Class_I/LTR/Ty3_gypsy	Other	All/repeat/mobile_element/Class_I		0	NA	other	0.0118	Pontastacus leptodactylus	Pontastacus	Astacidae
AleCL627	627	594	58	All/repeat/mobile_element/Class_I/LTR/Ty3_gypsy	Other	All/repeat/mobile_element/Class_I		0	NA	other	0.0116	Pontastacus leptodactylus	Pontastacus	Astacidae
AleCL638	638	604	57	All/repeat/mobile_element/Class_I/LTR/Ty3_gypsy	Other	All/repeat/mobile_element/Class_I		0	NA	other	0.0114	Pontastacus leptodactylus	Pontastacus	Astacidae
AleCL655	655	621	56	All/repeat/mobile_element/Class_I/LTR/Ty3_gypsy	Other	All/repeat/mobile_element/Class_I		0	NA	other	0.0112	Pontastacus leptodactylus	Pontastacus	Astacidae
AleCL4	4	2	5506	All/repeat/mobile_element/Class_I/Penelope	Other	All/repeat/mobile_element/Class_I		0	NA	other	1.1012	Pontastacus leptodactylus	Pontastacus	Astacidae
AleCL55	55	2	847	All/repeat/mobile_element/Class_I/Penelope	Other	All/repeat/mobile_element/Class_I		0	NA	other	0.1694	Pontastacus leptodactylus	Pontastacus	Astacidae
AleCL73	73	44	541	All/repeat/rDNA/45S_rDNA	Other	All/repeat/rDNA		0	NA	other	0.1082	Pontastacus leptodactylus	Pontastacus	Astacidae
AleCL151	151	44	238	All/repeat/rDNA/45S_rDNA	Other	All/repeat/rDNA		0	NA	other	0.0476	Pontastacus leptodactylus	Pontastacus	Astacidae
AleCL459	459	44	77	All/repeat/rDNA/45S_rDNA	Other	All/repeat/rDNA		0	NA	other	0.0154	Pontastacus leptodactylus	Pontastacus	Astacidae
AleCL647	647	613	56	All/repeat/rDNA/45S_rDNA/18S_rDNA	Other	All/repeat/rDNA		0	NA	other	0.0112	Pontastacus leptodactylus	Pontastacus	Astacidae
ApaCL481	481	463	48	All/repeat/satellite	Putative satellites (low confidence)	All/repeat/satellite	AAACTGTCACCAGAGGCTCAGGTCAAGGATAGT	33	48.4848	minisatellite	0.00989487	Austropotamobius pallipes	Austropotamobius	Astacidae
ApaCL91	91	80	362	All/repeat/satellite	Putative satellites (high confidence)	All/repeat/satellite	AACACATGGCTGGTCTTCCACTTTGTTATATCACGCGAGGGAAGA	45	46.6667	minisatellite	0.0746238	Austropotamobius pallipes	Austropotamobius	Astacidae
ApaCL415	415	398	56	All/repeat/satellite	Putative satellites (low confidence)	All/repeat/satellite	AACAGTGTTGTTGGTGTTGGTTTGGTGCACGGTGGTAGATC	41	48.7805	minisatellite	0.011544	Austropotamobius pallipes	Austropotamobius	Astacidae
ApaCL401	401	384	58	All/repeat/satellite	Putative satellites (high confidence)	All/repeat/satellite	AACCAACAGTTAAACATCGCCCCAGT	26	46.1538	minisatellite	0.0119563	Austropotamobius pallipes	Austropotamobius	Astacidae
ApaCL355	355	338	65	All/repeat/satellite	Putative satellites (high confidence)	All/repeat/satellite	AACCTTCACTGGGAGTCGTGGAACGTCGTCTCTAAGATCCGTGCCCTGGG	50	58	minisatellite	0.0133993	Austropotamobius pallipes	Austropotamobius	Astacidae
ApaCL441	441	424	52	All/repeat/satellite	Putative satellites (high confidence)	All/repeat/satellite	AACGTCTTGACCTAGATACTTGGTATTATCGGGGTGTTGCAAGAGACAGTACC	53	45.283	minisatellite	0.0107194	Austropotamobius pallipes	Austropotamobius	Astacidae
ApaCL108	108	97	279	All/repeat/satellite	Putative satellites (high confidence)	All/repeat/satellite	AACTGTTGTTGTGTCCAAGGTAAGTCACCACCTTTGGTGTTGGGTGAGGCGGC	53	52.8302	minisatellite	0.0575139	Austropotamobius pallipes	Austropotamobius	Astacidae
ApaCL344	344	327	67	All/repeat/satellite	Putative satellites (high confidence)	All/repeat/satellite	AAGAGAAGGTATGGGAAGGCTTTAACTATAATGTATCTGACATGGGGAG	49	40.8163	minisatellite	0.0138116	Austropotamobius pallipes	Austropotamobius	Astacidae
ApaCL98	98	88	321	All/repeat/satellite	Putative satellites (high confidence)	All/repeat/satellite	AAGCTATGATACAGATGTAACACAGGACCCACACCGGAGACAATAGTAGTGGT	53	45.283	minisatellite	0.0661719	Austropotamobius pallipes	Austropotamobius	Astacidae
ApaCL300	300	285	76	All/repeat/satellite	Putative satellites (high confidence)	All/repeat/satellite	AAGGAGTCCATTAGGCCGCTTGTTGAGAGT	30	50	minisatellite	0.0156669	Austropotamobius pallipes	Austropotamobius	Astacidae
ApaCL215	215	200	116	All/repeat/satellite	Putative satellites (high confidence)	All/repeat/satellite	AATCAGCTGCCAGCAATAGTTAACCTCTGCAGCTCCCGCGTCCAGTCAGCGCGGCC	56	60.7143	minisatellite	0.0239126	Austropotamobius pallipes	Austropotamobius	Astacidae
ApaCL455	455	437	50	All/repeat/satellite	Putative satellites (low confidence)	All/repeat/satellite	AATGGCTGGGTGGTTGTGGGGAGTG	25	60	minisatellite	0.0103072	Austropotamobius pallipes	Austropotamobius	Astacidae
ApaCL350	350	333	66	All/repeat/satellite	Putative satellites (high confidence)	All/repeat/satellite	AATGTTTGTTATCCTACAGATTACATGCAACTTTGGT	37	32.4324	minisatellite	0.0136054	Austropotamobius pallipes	Austropotamobius	Astacidae
ApaCL177	177	164	151	All/repeat/satellite	Putative satellites (high confidence)	All/repeat/satellite	ACAAAATATGAACAAATAGTAATAATGAACAAGT	34	20.5882	minisatellite	0.0311276	Austropotamobius pallipes	Austropotamobius	Astacidae
ApaCL121	121	110	216	All/repeat/satellite	Putative satellites (high confidence)	All/repeat/satellite	ACAACAACTTCTCACACAAGGTATAAACACTTCATACATACACATTCCCACATTCAACATAAAACCAGCAGAATACCTCAACATCCGACACAGAC	95	38.9474	minisatellite	0.0445269	Austropotamobius pallipes	Austropotamobius	Astacidae
ApaCL474	474	456	48	All/repeat/satellite	Putative satellites (high confidence)	All/repeat/satellite	ACAAGACAACCACCCACAGCCATTACCAGCAGCCCACTGCCTCCTCCAGGACAGAGCATGATGAGTGAG	69	56.5217	minisatellite	0.00989487	Austropotamobius pallipes	Austropotamobius	Astacidae
ApaCL54	54	45	796	All/repeat/satellite	Putative satellites (high confidence)	All/repeat/satellite	ACAATGCTGCTATATACAAGCATCATACTAACATACATGAGACTCTGGAAGACATAGCATGCC	63	39.6825	minisatellite	0.16409	Austropotamobius pallipes	Austropotamobius	Astacidae
ApaCL287	287	272	80	All/repeat/satellite	Putative satellites (high confidence)	All/repeat/satellite	ACACAACACTCACACCATCCTCACTGT	27	48.1481	minisatellite	0.0164914	Austropotamobius pallipes	Austropotamobius	Astacidae
ApaCL187	187	174	139	All/repeat/satellite	Putative satellites (low confidence)	All/repeat/satellite	ACACACACCCTCCCTGTCTCTTC	23	56.5217	minisatellite	0.0286539	Austropotamobius pallipes	Austropotamobius	Astacidae
ApaCL127	127	116	205	All/repeat/satellite	Putative satellites (low confidence)	All/repeat/satellite	ACACACCCAGCATCACAATGACTACT	26	46.1538	minisatellite	0.0422593	Austropotamobius pallipes	Austropotamobius	Astacidae
ApaCL170	170	157	156	All/repeat/satellite	Putative satellites (high confidence)	All/repeat/satellite	ACACCTGTGTCCACTGACCAGTTTGCTTCACGATGCCTTGATGCCATCTGGTCAGTGGCTGAAAC	65	52.3077	minisatellite	0.0321583	Austropotamobius pallipes	Austropotamobius	Astacidae
ApaCL195	195	181	131	All/repeat/satellite	Putative satellites (low confidence)	All/repeat/satellite	ACACCTGTTTAGTCCAGCCATTATTGTAATGATTTAGACTGCTGT	45	37.7778	minisatellite	0.0270047	Austropotamobius pallipes	Austropotamobius	Astacidae
ApaCL282	282	267	81	All/repeat/satellite	Putative satellites (high confidence)	All/repeat/satellite	ACATAACATAACCCAACCTT	20	35	minisatellite	0.0166976	Austropotamobius pallipes	Austropotamobius	Astacidae
ApaCL169	169	156	156	All/repeat/satellite	Putative satellites (high confidence)	All/repeat/satellite	ACATCACAGCAGCACAGCAGTAACTGACCTCTAACCTAGCCATGTGCACAAGTAGTTGTTCC	62	48.3871	minisatellite	0.0321583	Austropotamobius pallipes	Austropotamobius	Astacidae
[truncated: 5,767 more rows]
