# Supplementary material for: The extraordinary satellitome diversity of freshwater crayfish: a driver of genome evolution
Source: Mob DNA. 2026 Apr 28;17:12. doi: 10.1186/s13100-026-00399-8 (PMC13130569; doi:10.1186/s13100-026-00399-8)
Supplement: Supplementary file 1 — Supplementary Material 1: Supplementary figure 1. Correlation of GC content (%) and repeat unit length (bp) for (A) overall satellites (B) overall satellites per family, (C) minisatellites and (D) minisatellite per family. Colours indicate different genera. Correlation was tested using Spearman rank correlation test with significance level α=0.05. Significance levels are indicated as follows: p < 0.05 *, p < 0.01 **, and p < 0.001 ***.Supplementary figure 2. (A) Cluster dendrogram and (B) heatmap showing hierarchical clustering of satDNA sequences in all 19 species based on observed/expected number of edges between species in RepeatExplorer2 analysis. In (A) red numbers on nodes indicate Approximately Unbiased (AU) p-value, while green numbers on nodes indicate Bootstrap Probability (BP) values. Clusters with AU larger than 95% are highlighted by rectangles. In (B) colours indicate distance values. Supplementary figure 3. Colour enhanced profile of PlSAT3-411 satellite DNA family against each species. Different colours indicate coverage. The height of each bar indicates the coverage of base variant in the readsSupplementary figure 4. Variant repeat profiles of PlSAT57-664 satellite DNA family across the studied species. Different colours indicate A, T, C and G bases. The height of each bar indicates the coverage of each variant in the reads.Supplementary figure 5. Localisation of PlSAT3-411 satellite repeat family (in red) on metaphase chromosomes of (A) A. torrentium and (B) P. leniusculus. Red signals represent the Cy3-labeled probe localisation, chromosomes are counterstained with DAPI. Scale bar = 10μm.Supplementary table 1. Overview of the analysed species, including their genus, family, accession number of the reads, number of sequencing reads obtained in this study, mitochondrial genome accession number and genome size (Gb) Supplementary table 2. Flow cytometry genome size measurement of haemolymph from Astacus astacus and Austropotamobius bihariensis obtaine [file 13100_2026_399_MOESM1_ESM.zip › Supplementary material/Supplementary table 4.xlsx]

## Sheet: Supplementary table 4
Supplementary table 4. Summary of clusters identified in the comparative RepeatExplorer run. For each cluster are indicated RepeatExplorer classification, TAREAN classification, total number of reads in a cluster and number of reads in a cluster belonging to a particular species, and correspondence to satDNA in individual clustering.
				Number of reads belonging to a particular species																			Correspondence to satDNA in individual clustering
Cluster	RepeatExplorer classification	TAREAN classification	total number of reads	A. astacus	A. pallipes	A. torrentium	A. bihariensis	P. leptodactylus	P. leniusculus	C. robustus	F. immunis	F. limosus	P. acutus	P. clarkii	C. japonicus	C. schrenkii	C. similis	C. dauricus	C. quadricarinatus	C. destructor	C. robustus	P. brasiliensis	A. astacus	A. pallipes	A. torrentium	A. bihariensis	P. leptodactylus	P. leniusculus	Ca. robustus	F. immunis	F. limosus	P. acutus	P. clarkii	C. japonicus	C. schrenkii	C. similis	C. dauricus	C. quadricarinatus	C. destructor	Ch. robustus	P. brasiliensis
2	All/repeat/satellite	Putative satellites (high confidence)	23637	4439	344	8900	2448	7075	2	0	279	0	150	0	0	0	0	0	0	0	0	0
12	All/repeat/mobile_element/Class_I/DIRS	Other	13372	3011	930	1514	4989	2751	86	0	46	1	44	0	0	0	0	0	0	0	0	0
11	All/repeat/mobile_element/Class_I/DIRS	Other	13656	2849	1334	1770	4635	2814	104	8	65	5	62	7	3	0	0	0	0	0	0	0
14	All/repeat/mobile_element/Class_I/DIRS	Other	12677	2578	1356	2202	3828	2489	86	0	70	0	68	0	0	0	0	0	0	0	0	0
10	All/repeat/mobile_element/Class_I/DIRS	Other	13706	2286	754	1056	3930	2062	97	634	754	119	149	171	370	327	185	810	0	0	0	2
17	All/repeat/satellite	Putative satellites (high confidence)	12102	2232	78	3112	3327	3198	0	0	107	0	48	0	0	0	0	0	0	0	0	0
21	All/repeat/mobile_element/Class_I/Penelope	Putative LTR elements	10669	2106	982	787	925	1234	1636	229	199	633	1298	550	30	19	15	26	0	0	0	0
19	All/repeat/mobile_element/Class_I/LINE	Other	11732	1264	564	850	859	819	1019	485	623	646	710	423	939	1018	443	1038	2	0	1	29
16	All/repeat/mobile_element/Class_I/LINE	Other	12169	1174	837	751	987	1058	883	41	58	16	45	39	1597	2018	1107	1554	0	0	0	4
42	All/repeat/mobile_element/Class_I/LTR/Ty3_gypsy	Other	3958	728	137	756	835	688	712	7	34	11	36	13	0	1	0	0	0	0	0	0
83	All/repeat/satellite	Putative satellites (high confidence)	1471	677	405	82	45	148	6	5	4	0	10	0	62	0	2	25	0	0	0	0	17	98	120	77	12			167			296		80		154
22	All/repeat/mobile_element/Class_I/LINE	Other	10115	629	488	642	1528	1035	1061	987	942	647	1143	920	39	29	11	14	0	0	0	0
7	All/repeat/mobile_element/Class_I/LINE	Other	14060	562	299	720	712	730	341	1303	1012	1281	1556	1889	703	1101	454	1396	0	1	0	0
25	All/repeat/mobile_element/Class_I/LINE	Putative satellites (low confidence)	9037	556	625	526	384	602	376	135	123	91	101	107	1436	1573	820	1580	0	0	0	2					48, 566
9	All/repeat/mobile_element/Class_I/LINE	Other	13732	540	277	495	608	713	249	1690	1045	1392	1666	1900	527	976	447	1098	12	7	17	73
36	All/repeat/mobile_element/Class_I/LINE	Other	5963	480	359	432	1155	611	393	536	529	341	603	493	11	5	3	12	0	0	0	0
50	All/repeat/satellite	Putative satellites (low confidence)	2971	467	347	340	223	577	471	10	39	19	33	50	63	93	28	110	23	21	43	14	34	40	76	39	31	23
69	All	Putative LTR elements	1895	421	300	112	717	333	0	0	3	0	9	0	0	0	0	0	0	0	0	0
91	All/repeat/satellite	Putative satellites (high confidence)	1187	377	348	212	100	137	0	0	6	0	7	0	0	0	0	0	0	0	0	0	26	34	72	56
30	All/repeat/mobile_element/Class_I/LINE	Other	7680	349	355	1038	438	546	939	399	743	607	921	519	36	20	11	28	69	196	121	345
117	All/repeat/satellite	Putative satellites (high confidence)	776	307	117	32	96	182	0	2	2	0	2	0	1	31	2	2	0	0	0	0		114	74
15	All	Other	12452	294	513	789	76	192	261	0	20	0	17	0	4935	612	2892	1850	0	0	0	1
29	All/repeat/mobile_element/Class_I/LINE	Other	8057	291	200	379	571	598	277	468	501	459	766	794	872	905	339	633	2	1	1	0
70	All/repeat/satellite	Putative satellites (low confidence)	1880	281	341	171	74	182	138	16	35	25	49	240	131	53	8	136	0	0	0	0	31	38	87	52	22
28	All	Other	8108	265	271	728	290	431	123	551	463	574	932	412	372	253	96	370	568	529	588	292
92	All/repeat/mobile_element/Class_I/DIRS	Other	1186	254	172	76	445	238	0	0	0	0	1	0	0	0	0	0	0	0	0	0
5	All/repeat/mobile_element/Class_I/LINE	Other	16526	253	416	417	187	284	382	851	538	793	747	497	1350	646	724	565	1832	2360	1210	2474
54	All	Other	2830	244	168	156	110	190	123	84	105	59	74	188	40	38	26	56	332	314	223	300
48	All	Other	3021	235	309	253	288	239	118	199	239	213	219	170	144	176	58	161	0	0	0	0
45	All/repeat/mobile_element/Class_I/LINE	Other	3856	225	284	256	416	288	164	189	227	357	335	253	83	96	34	140	228	149	132	0
63	All	Other	2118	222	163	409	664	471	78	22	38	19	14	9	2	1	2	4	0	0	0	0
77	All	Other	1646	212	278	161	127	219	75	113	69	97	179	94	5	2	3	12	0	0	0	0
62	All/repeat/rDNA/45S_rDNA	Other	2165	202	63	28	278	292	19	126	100	114	104	123	80	140	74	66	114	79	155	8
89	All	Other	1322	183	79	162	347	285	46	50	44	19	32	75	0	0	0	0	0	0	0	0
6	All/repeat/mobile_element/Class_I/LINE	Other	14452	174	133	182	157	197	306	495	727	609	678	355	1896	3385	1539	3115	59	75	87	283
97	All/repeat/satellite	Putative satellites (high confidence)	1065	173	57	338	169	307	0	0	14	0	7	0	0	0	0	0	0	0	0	0	52	23	58	34	94				305
68	All/repeat/mobile_element/Class_I/LINE	Other	1916	162	98	163	213	298	104	82	56	29	41	32	14	7	13	23	374	91	116	0
99	All/repeat/mobile_element/Class_I/LTR/Ty3_gypsy	Other	1018	157	72	429	64	278	0	0	8	0	10	0	0	0	0	0	0	0	0	0
71	All/repeat/rDNA/45S_rDNA	Other	1856	152	45	31	245	254	35	108	81	109	87	89	49	128	53	74	92	68	156	0
132	All/repeat/satellite	Putative satellites (low confidence)	670	149	152	128	46	107	27	5	15	2	7	8	6	10	0	8	0	0	0	0	53	66	121	78	67
274	All/repeat/satellite	Putative satellites (high confidence)	244	148	14	54	16	6	0	0	0	0	6	0	0	0	0	0	0	0	0	0	49				568
102	All/repeat/satellite	Putative satellites (low confidence)	942	143	43	87	42	32	18	4	7	157	15	177	36	29	2	150	0	0	0	0
291	All/repeat/satellite	Putative satellites (high confidence)	229	142	45	0	14	24	0	0	0	0	4	0	0	0	0	0	0	0	0	0	56	337	206	302	141
65	All/repeat/rDNA/45S_rDNA	Other	2049	139	24	40	133	238	6	284	435	189	208	131	36	43	72	71	0	0	0	0
186	All/repeat/satellite	Putative satellites (high confidence)	418	136	72	72	16	108	0	0	2	0	4	0	0	6	0	2	0	0	0	0			233		75
168	All	Other	491	135	124	34	152	44	0	0	0	0	2	0	0	0	0	0	0	0	0	0
60	All/repeat/rDNA/45S_rDNA	Other	2375	133	55	64	274	271	17	123	158	216	181	170	79	109	85	90	103	89	139	19
47	All/repeat/mobile_element/Class_I/LINE	Other	3022	127	107	132	103	112	70	253	274	287	294	309	100	131	39	178	192	184	130	0
8	All/repeat/mobile_element/Class_I/LINE	Other	14060	124	41	73	72	84	98	31	20	9	12	12	13	20	6	22	3882	4104	4360	1077
126	All	Other	723	124	63	126	25	95	56	73	30	62	39	20	3	2	1	4	0	0	0	0
239	All/repeat/satellite	Putative satellites (high confidence)	305	122	69	54	6	52	0	0	0	0	2	0	0	0	0	0	0	0	0	0	78		246		97
72	All/repeat/mobile_element/Class_I/LINE	Other	1852	120	100	134	110	114	118	94	170	63	79	66	144	212	98	230	0	0	0	0
79	All	Other	1607	113	109	133	119	158	151	88	132	108	158	124	48	71	23	70	0	0	0	2
58	All/repeat/mobile_element/Class_I/LINE	Other	2381	113	137	164	90	171	111	259	341	250	400	261	15	15	9	34	0	2	2	7
226	All/repeat/satellite	Putative satellites (high confidence)	326	112	5	91	28	80	0	0	4	0	6	0	0	0	0	0	0	0	0	0	83	61		84	410
113	All/repeat/satellite	Putative satellites (high confidence)	829	111	192	12	67	24	0	0	11	4	2	14	78	175	35	104	0	0	0	0
237	All/repeat/satellite	Putative satellites (high confidence)	312	102	58	11	44	82	0	4	3	2	4	2	0	0	0	0	0	0	0	0
156	All/repeat/mobile_element/Class_I/Penelope	Other	552	99	47	179	36	61	11	9	26	14	30	38	1	0	1	0	0	0	0	0
341	All/repeat/satellite	Putative satellites (high confidence)	182	99	33	24	12	10	0	0	2	0	2	0	0	0	0	0	0	0	0	0	73	173	221	369	166
244	All/repeat/satellite	Putative satellites (high confidence)	299	99	46	94	10	47	0	0	1	0	2	0	0	0	0	0	0	0	0	0			250
218	All/repeat/satellite	Putative satellites (high confidence)	332	94	68	88	24	48	2	0	0	0	8	0	0	0	0	0	0	0	0	0	76	77	136	142	95
116	All	Other	807	93	49	207	250	176	22	0	6	0	4	0	0	0	0	0	0	0	0	0
123	All	Other	737	91	124	156	69	46	69	18	30	44	27	12	17	5	8	21	0	0	0	0
391	All	Other	154	84	0	7	3	0	23	0	2	0	4	0	18	2	1	10	0	0	0	0
199	All/repeat/satellite	Putative satellites (high confidence)	368	82	284	0	0	0	0	0	0	0	2	0	0	0	0	0	0	0	0	0	91				26
108	All	Other	873	81	54	128	200	161	27	28	27	59	68	33	5	1	0	1	0	0	0	0
151	All	Other	566	79	45	64	237	135	0	0	6	0	0	0	0	0	0	0	0	0	0	0
233	All	Other	315	79	29	22	119	64	0	0	1	0	1	0	0	0	0	0	0	0	0	0
219	All/repeat/satellite	Putative satellites (high confidence)	331	78	35	101	24	81	2	0	4	0	6	0	0	0	0	0	0	0	0	0	70	63	187	87	116
253	All	Other	278	76	24	26	98	54	0	0	0	0	0	0	0	0	0	0	0	0	0	0
262	All/repeat/satellite	Putative satellites (high confidence)	262	76	78	35	12	61	0	0	0	0	0	0	0	0	0	0	0	0	0	0	79	120		96	64
164	All/repeat/satellite	Putative satellites (high confidence)	496	74	136	125	33	115	0	0	11	0	2	0	0	0	0	0	0	0	0	0	110	59	123	83	49
140	All/repeat/satellite	Putative satellites (low confidence)	611	73	280	78	63	112	0	0	3	0	2	0	0	0	0	0	0	0	0	0	106	79	101	85	29
358	All	Other	172	71	0	29	46	22	0	0	4	0	0	0	0	0	0	0	0	0	0	0
96	All/repeat/satellite	Putative satellites (low confidence)	1081	69	225	70	60	68	25	52	108	48	76	251	5	4	0	20	0	0	0	0
310	All	Other	210	67	23	27	35	58	0	0	0	0	0	0	0	0	0	0	0	0	0	0
51	All/repeat/mobile_element/Class_I/LTR/Ty3_gypsy	Other	2903	64	92	636	1434	653	0	1	21	0	2	0	0	0	0	0	0	0	0	0
165	All/repeat/satellite	Putative satellites (low confidence)	493	64	51	18	70	95	8	0	1	0	0	0	28	93	30	35	0	0	0	0		395		75	100
379	All/repeat/satellite	Putative satellites (high confidence)	161	63	21	15	12	28	16	0	2	2	2	0	0	0	0	0	0	0	0	0	112			264
247	All/repeat/satellite	Putative satellites (high confidence)	294	62	71	34	33	64	2	0	0	0	0	0	0	26	0	2	0	0	0	0	103	130	128	115	86	258
131	All/repeat/satellite	Putative satellites (low confidence)	679	61	246	73	167	106	22	0	4	0	0	0	0	0	0	0	0	0	0	0	74		60	79		127
150	All/repeat/satellite	Putative satellites (high confidence)	571	60	193	149	43	124	0	0	2	0	0	0	0	0	0	0	0	0	0	0	93	54	113	67	45
267	All/repeat/satellite	Putative satellites (low confidence)	254	60	61	68	17	38	10	0	0	0	0	0	0	0	0	0	0	0	0	0	107	100	191		114
153	All/repeat/satellite	Putative satellites (high confidence)	557	59	0	171	144	169	0	0	10	0	4	0	0	0	0	0	0	0	0	0	95	42	61	63
384	All/repeat/satellite	Putative satellites (high confidence)	156	59	20	16	10	35	10	0	2	0	4	0	0	0	0	0	0	0	0	0	114	175	315	133	167
34	All/repeat/mobile_element/Class_I/LINE	Other	6649	58	78	118	56	94	202	391	190	243	212	171	334	149	139	149	1193	1548	598	726
41	All/repeat/mobile_element/Class_I/LINE	Other	4156	53	42	179	54	89	96	231	383	524	541	316	331	531	274	512	0	0	0	0
315	All	Other	207	52	24	16	64	51	0	0	0	0	0	0	0	0	0	0	0	0	0	0
357	All	Other	172	52	27	7	55	29	0	0	0	0	2	0	0	0	0	0	0	0	0	0
197	All/repeat/satellite	Putative satellites (high confidence)	377	52	3	260	14	33	0	0	12	0	3	0	0	0	0	0	0	0	0	0	144	24	264	188
335	All/repeat/satellite	Putative satellites (low confidence)	188	52	78	25	2	29	0	0	0	0	2	0	0	0	0	0	0	0	0	0	119
18	All	Other	12062	51	156	262	12	36	49	0	4	0	8	0	5436	702	3180	2165	0	0	0	1
343	All/repeat/satellite	Putative satellites (high confidence)	181	50	53	12	22	42	0	0	0	0	2	0	0	0	0	0	0	0	0	0		253		199
82	All/repeat/satellite	Putative satellites (low confidence)	1574	48	821	244	65	41	336	0	13	0	6	0	0	0	0	0	0	0	0	0	174		83
255	All/repeat/satellite	Putative satellites (high confidence)	275	48	121	52	26	26	2	0	0	0	0	0	0	0	0	0	0	0	0	0	166	101	164		59
383	All/repeat/satellite	Putative satellites (low confidence)	156	46	46	12	10	36	0	0	0	0	0	0	0	0	6	0	0	0	0	0	111
224	All/repeat/satellite	Putative satellites (low confidence)	328	45	41	39	48	42	1	0	6	0	3	2	16	30	20	35	0	0	0	0		125			119
392	All	Other	153	42	42	7	12	17	13	0	2	0	4	2	2	0	0	10	0	0	0	0
300	All/repeat/satellite	Putative satellites (high confidence)	219	42	0	124	5	48	0	0	0	0	0	0	0	0	0	0	0	0	0	0	118	62	268	107
215	All/repeat/satellite	Putative satellites (high confidence)	341	41	104	64	106	24	0	0	0	0	2	0	0	0	0	0	0	0	0	0	175	80	63	196	72
114	All	Other	828	39	33	23	13	16	27	70	73	153	110	53	51	57	36	74	0	0	0	0
109	All/repeat/satellite	Putative satellites (low confidence)	863	38	155	71	279	183	20	14	5	3	8	2	25	19	5	36	0	0	0	0		82		51
245	All/repeat/satellite	Putative satellites (high confidence)	299	36	80	0	110	73	0	0	0	0	0	0	0	0	0	0	0	0	0	0	141		70	86	69
220	All/repeat/satellite	Putative satellites (high confidence)	331	36	74	36	36	149	0	0	0	0	0	0	0	0	0	0	0	0	0	0
342	All/repeat/satellite	Putative satellites (low confidence)	182	36	4	3	1	2	9	6	15	33	45	18	0	2	2	3	1	0	2	0	179					341	251		202	102	139
374	All/repeat/satellite	Putative satellites (low confidence)	162	35	38	16	17	24	22	4	5	0	0	1	0	0	0	0	0	0	0	0	164		167		185
101	All	Other	977	35	11	6	4	6	20	193	65	229	279	129	0	0	0	0	0	0	0	0
147	All	Other	593	34	32	58	20	34	35	30	26	114	177	32	0	0	0	1	0	0	0	0
370	All	Other	164	34	27	68	15	18	0	0	0	0	2	0	0	0	0	0	0	0	0	0
338	All	Other	185	34	22	18	2	34	0	14	50	0	0	11	0	0	0	0	0	0	0	0
362	All/repeat/satellite	Putative satellites (low confidence)	167	31	84	7	6	21	16	0	0	0	2	0	0	0	0	0	0	0	0	0			282	242	112
347	All/repeat/satellite	Putative satellites (low confidence)	176	30	34	19	28	24	38	0	1	0	2	0	0	0	0	0	0	0	0	0
198	All/repeat/satellite	Putative satellites (low confidence)	376	28	52	26	22	21	7	0	0	0	0	0	94	87	17	21	0	0	1	0
211	All/repeat/satellite	Putative satellites (high confidence)	346	26	33	150	86	46	0	0	5	0	0	0	0	0	0	0	0	0	0	0	176	45		108	248
148	All/repeat/mobile_element/Class_I/LTR/Ty3_gypsy	Other	581	26	36	42	8	37	4	44	66	66	99	77	28	19	12	17	0	0	0	0
175	All/repeat/satellite	Putative satellites (high confidence)	470	25	82	1	23	24	315	0	0	0	0	0	0	0	0	0	0	0	0	0			168	218
66	All	Other	2046	24	10	27	10	18	11	5	11	60	24	24	957	197	307	98	39	42	150	32
188	All/repeat/satellite	Putative satellites (low confidence)	407	23	24	22	22	19	12	22	46	23	24	23	36	29	33	49	0	0	0	0
331	All/repeat	Putative satellites (high confidence)	191	23	21	95	7	37	0	0	8	0	0	0	0	0	0	0	0	0	0	0	320	69	225	135	542
38	All	Other	5253	22	24	104	96	71	176	1110	783	456	487	369	99	35	51	30	369	473	401	97
59	All/repeat/mobile_element/Class_I/LINE	Other	2378	22	23	23	10	19	24	160	198	137	144	184	195	634	135	470	0	0	0	0
240	All/repeat/satellite	Putative satellites (low confidence)	304	22	70	10	5	6	14	15	15	13	19	53	4	54	0	4	0	0	0	0
200	All	Other	362	21	29	38	16	26	10	45	37	49	42	42	2	1	1	3	0	0	0	0
292	All/repeat/satellite	Putative satellites (low confidence)	228	20	2	13	0	0	0	0	4	0	0	5	30	110	18	23	0	2	1	0													73
289	All/repeat/satellite	Putative satellites (low confidence)	231	19	85	42	27	47	2	2	0	1	2	4	0	0	0	0	0	0	0	0	186
13	All/repeat/mobile_element/Class_I/DIRS	Other	12962	18	31	86	23	13	11	2434	3690	937	802	1114	877	737	523	1666	0	0	0	0
234	All/repeat/satellite	Putative satellites (high confidence)	315	18	17	23	17	27	0	6	6	11	7	98	2	81	0	2	0	0	0	0	287		330					190
103	All	Other	907	18	7	6	16	10	10	92	118	64	107	75	70	123	66	125	0	0	0	0
351	All/repeat/satellite	Putative satellites (low confidence)	174	18	14	9	7	17	24	1	19	2	12	12	8	8	3	20	0	0	0	0				295
252	All	Other	282	17	37	68	29	21	3	8	14	25	7	21	7	12	3	10	0	0	0	0
129	All/repeat/satellite	Putative satellites (high confidence)	711	16	27	37	144	487	0	0	0	0	0	0	0	0	0	0	0	0	0	0			59	26	233
368	All/repeat/satellite	Putative satellites (high confidence)	165	16	11	46	21	69	2	0	0	0	0	0	0	0	0	0	0	0	0	0		107
55	All	Other	2733	14	3	18	9	16	15	537	196	751	147	237	102	422	111	130	1	3	4	17
93	All/repeat/mobile_element/Class_I/Penelope	Other	1176	12	14	5	12	7	15	105	145	59	66	43	80	102	93	135	77	134	72	0
361	All	Other	168	11	1	1	0	1	9	58	5	30	33	19	0	0	0	0	0	0	0	0
190	All	Other	399	10	4	10	25	15	17	19	22	42	63	20	5	42	10	15	9	12	13	46
394	All/repeat/satellite	Putative satellites (low confidence)	152	10	17	13	5	8	8	9	13	2	0	4	9	16	3	35	0	0	0	0					235
4	All/repeat/satellite	Putative satellites (high confidence)	18203	9	35	46	7	5	1	8716	2074	5410	1260	638	0	2	0	0	0	0	0	0							4
387	All	Other	155	9	9	4	0	2	2	14	6	26	14	16	10	23	7	13	0	0	0	0
254	All	Other	277	8	41	36	8	25	8	12	18	38	30	38	5	2	3	5	0	0	0	0
74	All	Other	1815	7	2	5	4	2	4	681	557	75	191	264	8	4	3	8	0	0	0	0
64	All/repeat/satellite	Putative satellites (high confidence)	2117	6	2	723	926	444	0	0	16	0	0	0	0	0	0	0	0	0	0	0
205	All/repeat/mobile_element/Class_I/LINE	Other	359	6	8	18	0	8	2	68	50	16	44	60	13	19	17	30	0	0	0	0
183	All	Other	433	5	0	147	151	126	0	0	4	0	0	0	0	0	0	0	0	0	0	0
268	All	Other	254	5	1	6	15	8	12	14	14	12	39	18	4	56	6	12	8	3	5	16
279	All	Other	239	5	5	9	0	14	3	17	5	2	15	8	7	143	5	1	0	0	0	0
340	All/repeat/satellite	Putative satellites (high confidence)	183	4	22	29	56	70	0	0	2	0	0	0	0	0	0	0	0	0	0	0		147	104	92	201
285	All/repeat/satellite	Putative satellites (low confidence)	234	4	0	3	13	10	20	10	0	0	0	0	147	21	6	0	0	0	0	0		242
128	All/repeat/satellite	Putative satellites (high confidence)	715	4	70	2	0	0	636	0	0	0	1	0	0	2	0	0	0	0	0	0						18
363	All/repeat/mobile_element/Class_I/LTR/Bel-Pao	Other	167	3	15	33	28	26	16	0	3	0	2	0	15	11	15	0	0	0	0	0
194	All/repeat/mobile_element/Class_I/LTR/Ty3_gypsy	Other	387	3	22	3	6	4	97	36	48	39	31	57	13	14	7	7	0	0	0	0
214	All/repeat/mobile_element/Class_I/LTR/Ty3_gypsy	Other	342	2	0	85	137	117	0	0	1	0	0	0	0	0	0	0	0	0	0	0
270	All	Other	252	2	12	3	4	4	0	3	0	1	1	4	70	29	65	54	0	0	0	0
344	All	Other	179	2	1	6	3	2	7	25	44	31	37	20	0	1	0	0	0	0	0	0
297	All/repeat	Putative satellites (high confidence)	224	2	39	163	2	7	0	0	10	0	0	0	0	0	1	0	0	0	0	0		44		323	207
44	All/repeat/mobile_element/Class_I/LINE	Other	3903	2	0	0	0	3	1	285	448	492	430	381	732	474	211	431	5	2	6	0
243	All/repeat/satellite	Putative satellites (high confidence)	300	2	0	0	0	0	0	6	0	9	0	283	0	0	0	0	0	0	0	0
301	All/repeat/satellite	Putative satellites (low confidence)	219	2	5	0	0	0	0	0	0	0	0	0	190	6	0	16	0	0	0	0												32
85	All	Other	1433	1	2	36	10	8	2	0	0	0	0	1	503	528	140	202	0	0	0	0
152	All	Other	565	1	0	17	9	4	0	0	0	0	0	0	21	490	0	23	0	0	0	0
53	All/repeat/mobile_element/Class_I/LINE	Other	2839	1	1	2	2	1	1	0	0	0	0	0	0	0	0	0	0	0	18	2813
204	All/repeat/satellite	Putative satellites (high confidence)	360	0	0	2	180	178	0	0	0	0	0	0	0	0	0	0	0	0	0	0				50
216	All/repeat/satellite	Putative satellites (high confidence)	337	0	30	42	140	125	0	0	0	0	0	0	0	0	0	0	0	0	0	0		153	64	76	225
364	All/repeat/satellite	Putative satellites (high confidence)	167	0	0	2	134	31	0	0	0	0	0	0	0	0	0	0	0	0	0	0			62	157
365	All/repeat/satellite	Putative satellites (low confidence)	167	0	0	0	64	103	0	0	0	0	0	0	0	0	0	0	0	0	0	0			97	74
229	All/repeat/satellite	Putative satellites (high confidence)	320	0	0	147	55	110	0	0	8	0	0	0	0	0	0	0	0	0	0	0		55	114	71
332	All/repeat/satellite	Putative satellites (high confidence)	190	0	6	96	24	60	0	0	4	0	0	0	0	0	0	0	0	0	0	0				101
371	All/repeat/satellite	Putative satellites (high confidence)	164	0	2	90	6	66	0	0	0	0	0	0	0	0	0	0	0	0	0	0		83		119
110	All	Other	857	0	11	3	5	1	4	6	11	134	59	48	49	169	177	99	15	21	21	24
251	All/repeat/satellite	Putative satellites (high confidence)	283	0	162	76	4	39	0	0	2	0	0	0	0	0	0	0	0	0	0	0		71		106
309	All	Other	212	0	3	0	3	0	3	68	53	17	35	28	1	1	0	0	0	0	0	0
166	All/repeat/mobile_element/Class_I/LTR/Ty3_gypsy	Other	492	0	0	1	2	3	5	335	72	4	4	66	0	0	0	0	0	0	0	0
296	All	Other	226	0	2	214	2	1	0	0	7	0	0	0	0	0	0	0	0	0	0	0
328	All/repeat/satellite	Putative satellites (low confidence)	194	0	3	1	2	1	0	73	87	1	1	21	1	2	0	1	0	0	0	0								91	82
137	All/repeat/mobile_element/Class_I/LTR/Bel-Pao	Other	632	0	0	6	1	1	0	324	171	16	22	91	0	0	0	0	0	0	0	0
142	All/repeat/satellite	Putative satellites (low confidence)	605	0	3	0	1	1	0	2	2	0	0	0	104	213	6	272	0	1	0	0
1	All/repeat/satellite	Putative satellites (high confidence)	30987	0	0	0	0	0	0	0	0	0	0	0	0	0	30987	0	0	0	0	0
3	All/repeat/satellite	Putative satellites (high confidence)	18670	0	0	41	0	0	18562	0	42	0	25	0	0	0	0	0	0	0	0	0
20	All/repeat/mobile_element/Class_I/LINE	Other	11442	0	0	0	0	0	0	0	0	0	2	0	0	0	0	0	3980	3363	3551	546
23	All	Other	10104	0	0	0	0	0	0	0	0	0	0	0	2	0	0	0	0	0	0	10102
24	All/repeat/satellite	Putative satellites (high confidence)	9778	0	5	0	0	0	0	1	1	8250	1505	16	0	0	0	0	0	0	0	0										1, 14	3, 27
26	All/repeat/mobile_element/Class_I/DIRS	Other	8382	0	0	0	0	0	1	0	0	0	0	0	1997	1565	999	3817	0	0	0	3
27	All	Other	8178	0	0	0	0	0	0	0	0	0	0	0	1	0	0	0	0	0	0	8177
31	All/repeat/satellite	Putative satellites (high confidence)	7582	0	0	0	0	0	0	0	0	0	0	0	0	5607	409	1566	0	0	0	0												18	1	11.8	3
32	All/repeat/mobile_element/Class_I/LINE	Other	7453	0	0	0	0	0	4	0	0	0	1	0	1	0	0	0	2796	2137	2106	408
33	All/repeat	Putative satellites (high confidence)	7136	0	0	53	0	0	0	3190	2718	3	12	1160	0	0	0	0	0	0	0	0		105						2		14	27
35	All/repeat/mobile_element/Class_I/DIRS	Other	6249	0	0	61	0	0	0	1606	2605	725	443	809	0	0	0	0	0	0	0	0
37	All	Other	5771	0	0	3	0	0	0	19	65	29	32	25	56	46	37	48	1223	1823	1921	444
39	All/repeat/satellite	Putative satellites (high confidence)	4924	0	0	0	0	0	0	0	0	0	0	0	0	4	4874	46	0	0	0	0
40	All/repeat/satellite	Putative satellites (low confidence)	4506	0	0	0	0	0	0	0	0	0	0	0	0	0	0	0	2	4504	0	0																	1
43	All/repeat/mobile_element/Class_I/LINE	Other	3907	0	0	1	0	0	0	0	0	0	0	0	0	0	0	0	1248	1746	912	0
46	All/repeat/mobile_element/Class_I/LINE	Other	3593	0	0	0	0	0	0	0	0	0	0	0	0	0	0	0	969	1802	820	2
49	All/repeat/mobile_element/Class_I/LINE	Other	3008	0	0	0	0	0	0	0	0	0	0	0	3	0	0	0	6	2	2	2995
52	All	Other	2844	0	0	2	0	0	0	0	0	0	0	0	0	0	0	0	904	912	1026	0
56	All/repeat/satellite	Putative satellites (high confidence)	2448	0	0	0	0	0	0	0	0	0	0	0	2441	1	6	0	0	0	0	0												3
57	All/repeat/satellite	Putative satellites (low confidence)	2412	0	0	0	0	0	0	0	0	0	0	0	0	0	0	0	1557	489	366	0																6, 19
61	All/repeat/satellite	Putative satellites (low confidence)	2234	0	0	4	0	0	0	67	73	375	1114	601	0	0	0	0	0	0	0	0										28	2
67	All/repeat/mobile_element/Class_I/LTR/Ty3_gypsy	Other	1970	0	0	1	0	0	0	204	118	760	814	73	0	0	0	0	0	0	0	0
73	All/repeat/mobile_element/Class_I/LINE	Other	1850	0	0	0	0	0	0	0	0	0	0	0	0	0	0	0	0	0	0	1850
75	All	Other	1780	0	0	9	0	0	0	427	518	297	258	271	0	0	0	0	0	0	0	0
76	All/repeat/mobile_element/Class_I/LINE	Other	1772	0	0	0	0	0	0	0	0	0	0	0	0	0	0	0	548	469	730	25
78	All/repeat/satellite	Putative satellites (low confidence)	1616	0	0	0	0	0	0	0	0	0	0	0	0	0	0	0	6	1124	486	0																7		4
80	All/repeat/mobile_element/Class_I/Penelope	Other	1606	0	0	0	0	0	0	0	0	0	0	0	0	0	0	0	3	4	0	1599
81	All/repeat/satellite	Putative satellites (low confidence)	1594	0	0	0	0	0	0	0	0	0	0	0	0	0	0	0	0	0	0	1594																			8
84	All/repeat/satellite	Putative satellites (high confidence)	1452	0	0	0	0	0	1450	0	0	0	2	0	0	0	0	0	0	0	0	0
86	All	Putative LTR elements	1406	0	0	0	0	0	0	0	0	0	0	0	390	9	304	703	0	0	0	0
87	All/repeat/satellite	Putative satellites (high confidence)	1388	0	0	0	0	0	0	0	0	0	0	0	0	0	0	0	1388	0	0	0
88	All/repeat/satellite	Putative satellites (high confidence)	1338	0	0	0	0	0	0	0	0	0	0	0	525	0	813	0	0	0	0	0												18		8, 11	3
90	All/repeat/satellite	Putative satellites (low confidence)	1309	0	0	0	0	0	0	0	0	0	0	0	0	0	0	2	30	29	101	1147																			20, 26
94	All	Other	1140	0	0	3	0	0	0	158	220	222	260	277	0	0	0	0	0	0	0	0
95	All/repeat/satellite	Putative satellites (high confidence)	1098	0	0	0	0	0	0	0	0	0	0	0	0	0	0	0	0	0	0	1098																			13
98	All/repeat/satellite	Putative satellites (high confidence)	1045	0	0	0	0	0	0	0	0	0	2	0	0	0	0	0	0	2	1041	0																		2
100	All/repeat/satellite	Putative satellites (high confidence)	996	0	0	0	0	0	0	0	0	28	968	0	0	0	0	0	0	0	0	0
104	All/repeat/satellite	Putative satellites (low confidence)	895	0	0	0	0	0	0	0	0	0	0	0	0	0	0	0	715	86	92	2
105	All/repeat	Other	890	0	0	2	0	0	0	880	8	0	0	0	0	0	0	0	0	0	0	0
106	All	Other	885	0	10	4	0	0	2	4	11	45	53	96	81	54	0	487	17	6	6	9
107	All/repeat/satellite	Putative satellites (high confidence)	882	0	0	0	0	0	0	0	0	350	532	0	0	0	0	0	0	0	0	0										27	20
111	All/repeat/satellite	Putative satellites (high confidence)	847	0	0	2	0	0	844	0	1	0	0	0	0	0	0	0	0	0	0	0						10
112	All/repeat/satellite	Putative satellites (low confidence)	837	0	0	0	0	0	0	0	0	0	0	0	0	0	0	0	0	0	0	837																			14
115	All	Other	825	0	0	0	0	0	0	0	0	0	0	0	0	0	0	0	297	197	331	0
118	All/repeat/satellite	Putative satellites (high confidence)	773	0	0	0	0	0	773	0	0	0	0	0	0	0	0	0	0	0	0	0						11
119	All/repeat/mobile_element/Class_I/Penelope	Other	767	0	0	0	0	2	0	0	0	0	0	0	0	0	0	0	252	314	198	1
120	All	Other	766	0	0	0	0	0	0	150	214	117	111	43	23	36	35	37	0	0	0	0
121	All/repeat/satellite	Putative satellites (high confidence)	752	0	0	0	0	0	752	0	0	0	0	0	0	0	0	0	0	0	0	0
122	All/repeat/satellite	Putative satellites (low confidence)	741	0	0	0	0	0	0	0	0	0	0	0	0	0	0	0	741	0	0	0																8
124	All/repeat/satellite	Putative satellites (low confidence)	729	0	0	0	0	0	0	0	0	0	0	0	0	0	0	0	0	0	0	729																			17
125	All	Other	728	0	0	0	0	0	0	0	0	0	0	0	0	0	0	0	326	0	0	402
127	All/repeat/mobile_element/Class_I/LINE	Other	723	0	0	0	0	0	0	0	0	0	0	0	0	0	0	0	209	197	170	147
130	All/repeat/satellite	Putative satellites (low confidence)	704	0	0	0	0	0	0	0	0	289	248	167	0	0	0	0	0	0	0	0										34	39
133	All/repeat/satellite	Putative satellites (high confidence)	657	0	0	1	0	0	654	0	0	0	2	0	0	0	0	0	0	0	0	0						14
134	All/repeat/satellite	Putative satellites (high confidence)	646	0	0	0	0	0	646	0	0	0	0	0	0	0	0	0	0	0	0	0						17
135	All/repeat/satellite	Putative satellites (high confidence)	642	0	0	2	0	0	640	0	0	0	0	0	0	0	0	0	0	0	0	0						19
136	All/repeat/satellite	Putative satellites (high confidence)	639	0	0	0	0	0	0	627	10	0	2	0	0	0	0	0	0	0	0	0
138	All/repeat/satellite	Putative satellites (high confidence)	631	0	0	0	0	0	629	0	0	0	2	0	0	0	0	0	0	0	0	0						20
139	All	Other	625	0	0	0	0	0	0	0	0	0	0	0	0	0	0	0	229	175	221	0
141	All/repeat/satellite	Putative satellites (low confidence)	605	0	0	10	0	0	0	45	122	0	0	428	0	0	0	0	0	0	0	0							40
143	All/repeat/satellite	Putative satellites (high confidence)	603	0	0	0	0	0	0	0	0	94	509	0	0	0	0	0	0	0	0	0										51	21
144	All	Other	600	0	0	4	0	0	0	402	40	46	50	58	0	0	0	0	0	0	0	0
145	All/repeat/satellite	Putative satellites (high confidence)	599	0	0	0	0	0	0	0	0	0	0	1	463	26	2	107	0	0	0	0
146	All/repeat/satellite	Putative satellites (low confidence)	597	0	0	0	0	0	0	0	0	0	0	597	0	0	0	0	0	0	0	0							27
149	All/repeat/satellite	Putative satellites (high confidence)	579	0	0	0	0	0	0	0	0	0	0	0	0	577	2	0	0	0	0	0													17
154	All/repeat/mobile_element/Class_I/Penelope	Other	557	0	0	0	0	0	0	0	0	0	0	0	0	0	0	0	235	150	172	0
155	All/repeat/satellite	Putative satellites (high confidence)	556	0	0	0	0	0	4	0	0	0	0	0	84	436	28	4	0	0	0	0
157	All/repeat/mobile_element/Class_I/LTR/Ty3_gypsy	Other	541	0	0	0	0	0	0	0	0	0	0	0	0	0	0	0	0	0	0	541
158	All	Other	533	0	0	3	0	0	0	130	129	89	99	83	0	0	0	0	0	0	0	0
159	All	Other	532	0	0	0	0	0	0	0	0	0	0	0	0	0	0	0	265	166	101	0
160	All	Other	527	0	0	0	0	0	0	0	0	0	0	0	0	0	0	0	356	78	93	0
161	All/repeat/satellite	Putative satellites (low confidence)	520	0	0	0	0	0	0	0	0	0	0	0	362	30	48	80	0	0	0	0												20
162	All	Other	502	0	0	0	0	0	0	217	0	43	242	0	0	0	0	0	0	0	0	0
163	All/repeat/satellite	Putative satellites (high confidence)	498	0	498	0	0	0	0	0	0	0	0	0	0	0	0	0	0	0	0	0					9
167	All/repeat/satellite	Putative satellites (high confidence)	492	0	0	0	0	0	0	0	0	0	0	0	0	0	0	0	0	216	276	0																	43	37
169	All/repeat/satellite	Putative satellites (high confidence)	487	0	0	0	0	0	485	0	0	0	2	0	0	0	0	0	0	0	0	0
170	All/repeat/satellite	Putative satellites (high confidence)	485	0	0	0	0	0	0	0	0	0	475	10	0	0	0	0	0	0	0	0
171	All/repeat/satellite	Putative satellites (low confidence)	483	0	0	0	0	0	0	0	0	0	0	0	0	0	0	0	352	64	67	0																36
172	All/repeat/satellite	Putative satellites (low confidence)	477	0	0	4	0	0	0	6	420	0	0	39	0	0	8	0	0	0	0	0
173	All/repeat/satellite	Putative satellites (high confidence)	474	0	0	0	0	0	0	0	0	0	0	0	0	0	0	0	82	12	380	0																92
174	All	Other	471	0	0	3	0	0	0	338	130	0	0	0	0	0	0	0	0	0	0	0
176	All	Other	466	0	0	0	0	0	0	0	0	0	0	0	0	0	0	0	347	43	76	0
177	All/repeat/satellite	Putative satellites (low confidence)	456	0	0	0	0	0	0	0	2	452	2	0	0	0	0	0	0	0	0	0
178	All/repeat/satellite	Putative satellites (high confidence)	452	0	0	0	0	0	0	62	0	0	0	388	0	0	2	0	0	0	0	0
179	All/repeat/mobile_element/Class_I/LINE	Other	452	0	0	0	0	0	0	0	0	0	0	0	0	0	0	0	0	0	0	452
180	All/repeat/satellite	Putative satellites (high confidence)	449	0	0	0	0	0	0	0	0	376	73	0	0	0	0	0	0	0	0	0
181	All/repeat/satellite	Putative satellites (low confidence)	445	0	0	3	0	0	0	240	202	0	0	0	0	0	0	0	0	0	0	0
182	All	Other	443	0	0	0	0	0	0	0	0	0	0	0	93	101	51	198	0	0	0	0
184	All/repeat/satellite	Putative satellites (high confidence)	427	0	0	0	0	0	0	0	0	0	0	0	0	0	0	0	0	427	0	0																	30
185	All	Other	423	0	0	0	0	0	0	0	0	0	0	0	27	136	47	213	0	0	0	0
187	All/repeat/satellite	Putative satellites (low confidence)	416	0	0	0	0	0	0	0	0	0	0	0	0	0	0	0	269	48	99	0
189	All	Other	407	0	0	1	0	0	0	21	41	205	139	0	0	0	0	0	0	0	0	0
191	All	Other	396	0	0	3	0	0	0	148	245	0	0	0	0	0	0	0	0	0	0	0
192	All	Other	395	0	0	0	0	0	0	76	41	75	114	89	0	0	0	0	0	0	0	0
193	All/repeat/satellite	Putative satellites (high confidence)	391	0	0	4	0	0	385	0	0	0	2	0	0	0	0	0	0	0	0	0
195	All/repeat/satellite	Putative satellites (high confidence)	382	0	0	0	0	0	0	0	0	0	0	0	6	374	0	2	0	0	0	0
196	All/repeat/satellite	Putative satellites (high confidence)	379	0	0	0	0	0	0	42	87	11	44	195	0	0	0	0	0	0	0	0
201	All/repeat/satellite	Putative satellites (high confidence)	362	0	362	0	0	0	0	0	0	0	0	0	0	0	0	0	0	0	0	0					23
202	All/repeat/satellite	Putative satellites (low confidence)	362	0	0	0	0	0	0	0	0	0	0	0	0	0	0	0	0	0	0	362																			32
203	All	Other	361	0	0	0	0	0	0	52	58	66	92	93	0	0	0	0	0	0	0	0
206	All	Other	359	0	0	0	0	0	0	0	0	0	0	0	0	0	0	0	17	176	166	0
207	All/repeat/mobile_element/Class_I/LINE	Other	355	0	0	0	0	0	0	0	0	0	0	0	0	0	0	0	0	0	0	355
208	All/repeat/satellite	Putative satellites (low confidence)	352	0	0	0	0	0	0	0	0	0	0	0	352	0	0	0	0	0	0	0												23
209	All/repeat/satellite	Putative satellites (low confidence)	350	0	0	0	0	0	0	0	0	151	199	0	0	0	0	0	0	0	0	0										47	52
210	All/repeat/satellite	Putative satellites (high confidence)	349	0	0	8	0	0	0	30	311	0	0	0	0	0	0	0	0	0	0	0								99	35
212	All/repeat/satellite	Putative satellites (high confidence)	343	0	0	1	0	0	340	0	0	0	2	0	0	0	0	0	0	0	0	0
213	All/repeat/mobile_element/Class_I/LTR/Ty3_gypsy	Other	343	0	0	0	0	0	0	0	0	187	156	0	0	0	0	0	0	0	0	0
217	All	Other	334	0	0	2	0	0	0	18	21	89	175	29	0	0	0	0	0	0	0	0
221	All/repeat/satellite	Putative satellites (high confidence)	331	0	0	0	0	0	0	0	0	0	0	0	71	26	19	215	0	0	0	0												69	212		36
222	All/repeat/satellite	Putative satellites (high confidence)	330	0	0	0	0	0	0	0	0	0	0	0	65	8	17	240	0	0	0	0												64		89	32
223	All/repeat/satellite	Putative satellites (low confidence)	329	0	0	0	0	0	0	0	0	0	0	0	0	0	0	0	329	0	0	0
225	All/repeat/satellite	Putative satellites (high confidence)	328	0	0	0	0	0	0	0	0	0	0	0	0	0	0	0	2	326	0	0
227	All/repeat/satellite	Putative satellites (high confidence)	325	0	0	0	0	0	325	0	0	0	0	0	0	0	0	0	0	0	0	0						28
228	All/repeat/satellite	Putative satellites (high confidence)	324	0	0	0	0	0	0	0	0	0	0	0	0	0	0	0	324	0	0	0																40
230	All/repeat/satellite	Putative satellites (high confidence)	320	0	0	0	0	0	0	0	0	0	0	320	0	0	0	0	0	0	0	0
231	All	Other	317	0	0	4	0	0	0	151	136	4	0	22	0	0	0	0	0	0	0	0
232	All/repeat/satellite	Putative satellites (high confidence)	316	0	0	1	0	0	0	157	91	1	1	65	0	0	0	0	0	0	0	0							10	54	88
235	All/repeat/satellite	Putative satellites (low confidence)	315	0	0	0	0	0	0	0	0	0	0	0	0	0	0	0	6	70	239	0																		40
236	All/repeat/mobile_element/Class_I/Penelope	Other	315	0	0	0	0	0	0	0	0	0	0	0	0	0	0	0	90	123	102	0
238	All/repeat/satellite	Putative satellites (high confidence)	310	0	0	2	0	0	308	0	0	0	0	0	0	0	0	0	0	0	0	0						31
241	All/repeat/satellite	Putative satellites (high confidence)	303	0	0	0	0	0	0	0	0	0	0	0	8	270	11	14	0	0	0	0													31		264
242	All	Other	301	0	0	0	0	0	0	0	0	0	0	0	0	0	0	0	120	107	74	0
246	All/repeat/mobile_element/Class_I/Penelope	Other	296	0	0	0	0	0	0	0	0	0	0	0	57	112	87	40	0	0	0	0
248	All	Other	290	0	0	0	0	0	0	67	39	3	2	179	0	0	0	0	0	0	0	0
249	All/repeat/satellite	Putative satellites (low confidence)	289	0	0	2	0	0	0	21	31	82	137	16	0	0	0	0	0	0	0	0								181	149	56	63
250	All/repeat/satellite	Putative satellites (low confidence)	286	0	0	2	0	0	0	8	162	0	0	114	0	0	0	0	0	0	0	0							82		52
256	All	Other	275	0	0	0	0	0	0	0	0	0	0	0	0	0	0	0	0	0	0	275
257	All	Other	274	0	0	5	0	0	0	9	68	76	116	0	0	0	0	0	0	0	0	0
258	All	Other	270	0	0	0	0	0	0	0	0	0	0	0	0	0	0	0	80	131	59	0
259	All/repeat/satellite	Putative satellites (low confidence)	268	0	0	0	0	0	0	0	0	0	0	0	0	0	0	0	0	3	265	0
260	All/repeat/satellite	Putative satellites (high confidence)	266	0	0	0	0	0	0	0	0	0	0	0	0	0	0	0	0	0	0	266
261	All	Other	264	0	0	4	0	0	0	65	195	0	0	0	0	0	0	0	0	0	0	0
263	All	Other	262	0	0	1	0	0	0	18	56	71	86	30	0	0	0	0	0	0	0	0
264	All	Other	261	0	0	0	0	0	0	0	0	0	0	0	0	0	0	0	0	0	0	261
265	All/repeat/mobile_element/Class_I/LTR/Ty3_gypsy	Other	258	0	0	0	0	0	258	0	0	0	0	0	0	0	0	0	0	0	0	0
266	All	Other	255	0	0	0	0	0	0	216	39	0	0	0	0	0	0	0	0	0	0	0
269	All	Other	254	0	0	0	0	0	0	0	0	0	0	0	0	0	0	0	0	0	0	254
271	All/repeat/satellite	Putative satellites (high confidence)	251	0	0	0	0	0	0	0	0	0	0	0	0	0	0	0	0	10	241	0
272	All/repeat/satellite	Putative satellites (high confidence)	247	0	0	0	0	0	0	0	0	0	0	0	247	0	0	0	0	0	0	0												28
273	All	Other	247	0	0	0	0	0	0	0	0	0	0	0	0	0	0	0	247	0	0	0
275	All	Other	244	0	0	2	0	0	0	10	6	40	180	6	0	0	0	0	0	0	0	0
276	All/repeat/mobile_element/Class_I/LTR/Ty3_gypsy	Other	242	0	0	0	0	0	239	0	1	0	2	0	0	0	0	0	0	0	0	0
277	All/repeat/satellite	Putative satellites (high confidence)	241	0	0	0	0	0	0	0	0	0	0	0	130	23	0	88	0	0	0	0												38			59
278	All/repeat/satellite	Putative satellites (high confidence)	240	0	0	0	0	0	0	0	0	0	0	0	3	182	29	26	0	0	0	0													43
280	All/repeat/satellite	Putative satellites (high confidence)	239	0	0	0	0	0	0	0	0	0	0	0	4	1	0	234	0	0	0	0															37
281	All/repeat/satellite	Putative satellites (high confidence)	238	0	0	0	0	0	0	0	0	0	0	0	21	121	2	94	0	0	0	0												134			53
282	All	Other	237	0	0	0	0	0	0	0	0	0	0	0	10	32	167	28	0	0	0	0
283	All/repeat/mobile_element/Class_I/Penelope	Other	236	0	0	0	0	0	236	0	0	0	0	0	0	0	0	0	0	0	0	0
284	All/repeat/satellite	Putative satellites (high confidence)	235	0	0	0	0	0	0	0	0	0	0	0	0	235	0	0	0	0	0	0													34
286	All/repeat/satellite	Putative satellites (high confidence)	234	0	2	0	0	0	0	0	0	0	0	0	231	0	0	1	0	0	0	0
287	All/repeat/mobile_element/Class_I/LTR/Ty3_gypsy	Other	234	0	0	0	0	0	0	0	0	0	0	0	0	0	0	0	111	68	55	0
288	All/repeat/satellite	Putative satellites (high confidence)	233	0	0	0	0	0	0	0	0	0	0	0	68	147	8	10	0	0	0	0												67	52		267
290	All/repeat/satellite	Putative satellites (high confidence)	231	0	0	0	0	0	0	0	0	0	0	0	117	52	20	42	0	0	0	0
293	All/repeat/satellite	Putative satellites (high confidence)	228	0	0	0	0	0	0	0	0	0	0	0	0	0	224	4	0	0	0	0														15
294	All/repeat/mobile_element/Class_I/Penelope	Other	228	0	0	0	0	0	0	0	0	0	0	0	0	0	0	0	22	17	189	0
295	All	Other	227	0	0	2	0	0	0	0	0	0	0	0	0	0	0	0	107	69	49	0
298	All/repeat/satellite	Putative satellites (high confidence)	222	0	0	0	0	0	0	0	0	0	0	0	0	0	222	0	0	0	0	0
299	All/repeat/mobile_element/Class_I/LINE	Other	221	0	0	0	0	0	0	0	0	0	0	0	0	0	0	0	0	0	0	221
302	All/repeat/satellite	Putative satellites (high confidence)	219	0	0	0	0	0	0	0	0	0	0	0	3	28	0	188	0	0	0	0
303	All	Other	218	0	0	0	0	0	0	101	33	35	40	9	0	0	0	0	0	0	0	0
304	All/repeat/satellite	Putative satellites (high confidence)	218	0	0	0	0	0	0	0	0	0	0	0	32	0	186	0	0	0	0	0
305	All	Other	218	0	0	0	0	0	0	0	0	0	0	0	214	0	0	4	0	0	0	0
306	All/repeat/satellite	Putative satellites (low confidence)	216	0	0	0	0	0	0	0	0	0	0	0	49	66	6	95	0	0	0	0												84			66
307	All/repeat/satellite	Putative satellites (high confidence)	213	0	0	0	0	0	0	0	0	0	0	0	0	213	0	0	0	0	0	0													36
308	All/repeat/satellite	Putative satellites (high confidence)	212	0	0	0	0	0	212	0	0	0	0	0	0	0	0	0	0	0	0	0
311	All/repeat/satellite	Putative satellites (high confidence)	210	0	0	0	0	0	0	0	0	0	0	0	0	0	0	210	0	0	0	0															40
312	All	Other	210	0	0	0	0	0	0	0	0	0	0	0	0	0	0	0	0	0	0	210
313	All/repeat/satellite	Putative satellites (low confidence)	209	0	0	0	0	0	0	0	0	0	0	0	123	6	50	30	0	0	0	0												44		36	93
314	All/repeat/mobile_element/Class_I/LTR/Bel-Pao	Other	209	0	0	0	0	0	0	0	0	0	0	0	0	0	0	0	97	65	47	0
316	All/repeat/satellite	Putative satellites (high confidence)	207	0	0	0	0	0	0	207	0	0	0	0	0	0	0	0	0	0	0	0
317	All	Other	207	0	0	2	0	0	0	81	76	5	14	29	0	0	0	0	0	0	0	0
318	All	Other	205	0	0	0	0	0	204	0	1	0	0	0	0	0	0	0	0	0	0	0
319	All	Other	204	0	0	0	0	0	0	0	0	151	52	1	0	0	0	0	0	0	0	0
320	All/repeat/satellite	Putative satellites (high confidence)	203	0	0	0	0	0	0	0	0	0	0	0	0	0	0	0	0	0	0	203																			41
321	All	Other	203	0	0	0	0	0	0	0	0	0	0	0	0	0	0	0	0	0	0	203
322	All	Other	201	0	0	2	0	0	0	6	9	123	61	0	0	0	0	0	0	0	0	0
323	All/repeat/satellite	Putative satellites (high confidence)	201	0	0	0	0	0	0	0	0	0	0	0	0	201	0	0	0	0	0	0
324	All/repeat/satellite	Putative satellites (high confidence)	197	0	0	0	0	0	197	0	0	0	0	0	0	0	0	0	0	0	0	0					37
325	All/repeat/satellite	Putative satellites (high confidence)	197	0	0	0	0	0	0	0	0	0	0	19	55	108	1	14	0	0	0	0													89
326	All/repeat/satellite	Putative satellites (low confidence)	196	0	0	0	0	0	0	0	0	0	0	0	0	0	0	0	52	55	89	0																		76
327	All/repeat/satellite	Putative satellites (high confidence)	195	0	0	0	0	0	0	0	0	0	0	0	0	101	43	51	0	0	0	0													62
329	All	Other	194	0	0	0	0	0	0	0	7	68	98	20	0	0	0	0	0	0	0	1
330	All/repeat/satellite	Putative satellites (high confidence)	194	0	0	0	0	0	0	0	0	0	0	0	0	0	0	0	0	0	194	0																		56
333	All/repeat/mobile_element/Class_I/LTR/Ty3_gypsy	Other	190	0	0	0	0	0	0	51	46	19	38	36	0	0	0	0	0	0	0	0
334	All	Other	189	0	0	0	0	0	189	0	0	0	0	0	0	0	0	0	0	0	0	0
336	All/repeat/satellite	Putative satellites (low confidence)	188	0	0	0	0	0	0	0	0	0	0	0	0	0	0	0	39	43	106	0																		70
337	All/repeat/satellite	Putative satellites (high confidence)	187	0	0	0	0	2	185	0	0	0	0	0	0	0	0	0	0	0	0	0						41
339	All	Other	184	0	0	0	0	0	0	0	0	0	0	0	0	0	0	0	89	51	44	0
345	All/repeat/satellite	Putative satellites (high confidence)	178	0	0	0	0	0	178	0	0	0	0	0	0	0	0	0	0	0	0	0					40
346	All/repeat/satellite	Putative satellites (high confidence)	178	0	0	0	0	0	0	0	0	0	0	0	0	0	178	0	0	0	0	0
348	All/repeat/satellite	Putative satellites (high confidence)	176	0	0	0	0	0	0	0	0	0	0	0	0	174	0	2	0	0	0	0													48
349	All/repeat/satellite	Putative satellites (high confidence)	175	0	0	0	0	0	0	133	42	0	0	0	0	0	0	0	0	0	0	0
350	All	Other	175	0	0	0	0	0	0	0	0	0	0	0	12	119	14	30	0	0	0	0
352	All	Other	174	0	1	0	0	0	0	17	14	91	42	9	0	0	0	0	0	0	0	0
353	All/repeat/satellite	Putative satellites (low confidence)	174	0	0	2	0	0	0	70	102	0	0	0	0	0	0	0	0	0	0	0								84	73
354	All	Other	173	0	0	0	0	0	0	0	0	0	0	0	23	121	13	16	0	0	0	0
355	All/repeat/satellite	Putative satellites (high confidence)	173	0	0	0	0	0	0	0	0	0	0	0	41	20	14	98	0	0	0	0												96	241		49
356	All/repeat/satellite	Putative satellites (high confidence)	173	0	0	0	0	0	0	0	0	0	0	0	2	161	4	6	0	0	0	0													44
359	All	Other	170	0	0	0	0	0	0	0	0	0	0	0	13	87	6	64	0	0	0	0
360	All	Other	169	0	0	0	0	0	0	135	28	0	0	6	0	0	0	0	0	0	0	0
366	All	Other	167	0	0	0	0	0	0	22	30	26	9	80	0	0	0	0	0	0	0	0
367	All/repeat/satellite	Putative satellites (high confidence)	167	0	0	0	0	0	0	0	0	0	0	0	0	78	0	89	0	0	0	0															63
369	All	Other	165	0	0	0	0	0	0	0	0	0	0	0	68	69	3	25	0	0	0	0
372	All	Other	164	0	0	0	0	0	0	48	32	41	34	9	0	0	0	0	0	0	0	0
373	All	Other	164	0	0	0	0	0	0	0	0	76	88	0	0	0	0	0	0	0	0	0
375	All	Other	162	0	0	5	0	0	0	12	37	39	69	0	0	0	0	0	0	0	0	0
376	All/repeat/satellite	Putative satellites (high confidence)	162	0	0	0	0	0	0	0	0	0	0	0	76	68	5	13	0	0	0	0													110
377	All/repeat/satellite	Putative satellites (high confidence)	162	0	0	0	0	0	0	0	0	0	0	0	0	0	162	0	0	0	0	0
378	All/repeat/satellite	Putative satellites (low confidence)	162	0	0	0	0	0	0	0	0	0	0	0	0	0	0	0	27	47	88	0																132	106	98
380	All/repeat/satellite	Putative satellites (high confidence)	161	0	0	0	0	0	0	0	0	0	0	0	7	147	0	7	0	0	0	0													41		251
381	All	Other	161	0	0	0	0	0	0	0	1	0	0	0	0	0	0	0	45	49	66	0
382	All	Other	158	0	0	0	0	0	0	0	0	0	0	0	0	0	0	0	57	34	67	0
385	All/repeat/satellite	Putative satellites (high confidence)	156	0	0	0	0	0	156	0	0	0	0	0	0	0	0	0	0	0	0	0
386	All	Other	156	0	0	2	0	0	0	38	116	0	0	0	0	0	0	0	0	0	0	0
388	All/repeat/satellite	Putative satellites (high confidence)	155	0	0	2	0	0	0	69	84	0	0	0	0	0	0	0	0	0	0	0								82	85
389	All/repeat/satellite	Putative satellites (high confidence)	155	0	0	0	0	0	0	0	0	0	0	0	0	0	0	0	0	1	154	0																		72
390	All	Other	155	0	0	0	0	0	0	0	0	0	0	0	0	0	0	0	0	0	0	155
393	All	Other	153	0	0	0	0	0	0	0	0	0	0	0	0	0	0	0	116	14	23	0
395	All/repeat/satellite	Putative satellites (high confidence)	152	0	0	0	0	0	0	0	0	0	0	0	17	113	12	10	0	0	0	0

## Sheet: Sheet2
Cluster	Supercluster	Size	Size_adjusted	Automatic_annotation	TAREAN_annotation		Aas	Ale	Apa	Ato	Abi	Ple	Fim	Fli	Pac	PCl	Cro	Cja	Csc	Csi	Cda	Cqu	Cde	Chr	Pbr
1	2	30987	30987	All/repeat/satellite	Putative satellites (high confidence)		0	0	0	0	0	0	0	0	0	0	0	0	0	30987	0	0	0	0	0
2	5	23637	23637	All/repeat/satellite	Putative satellites (high confidence)		4439	344	8900	2448	7075	2	0	279	0	150	0	0	0	0	0	0	0	0	0
3	7	18670	18670	All/repeat/satellite	Putative satellites (high confidence)		0	0	41	0	0	18562	0	42	0	25	0	0	0	0	0	0	0	0	0
4	9	18203	18203	All/repeat/satellite	Putative satellites (high confidence)		9	35	46	7	5	1	8716	2074	5410	1260	638	0	2	0	0	0	0	0	0
5	6	16526	16526	All/repeat/mobile_element/Class_I/LINE	Other		253	416	417	187	284	382	851	538	793	747	497	1350	646	724	565	1832	2360	1210	2474
6	11	14452	14452	All/repeat/mobile_element/Class_I/LINE	Other		174	133	182	157	197	306	495	727	609	678	355	1896	3385	1539	3115	59	75	87	283
7	3	14060	14060	All/repeat/mobile_element/Class_I/LINE	Other		562	299	720	712	730	341	1303	1012	1281	1556	1889	703	1101	454	1396	0	1	0	0
8	12	14060	14060	All/repeat/mobile_element/Class_I/LINE	Other		124	41	73	72	84	98	31	20	9	12	12	13	20	6	22	3882	4104	4360	1077
9	3	13732	13732	All/repeat/mobile_element/Class_I/LINE	Other		540	277	495	608	713	249	1690	1045	1392	1666	1900	527	976	447	1098	12	7	17	73
10	1	13706	13706	All/repeat/mobile_element/Class_I/DIRS	Other		2286	754	1056	3930	2062	97	634	754	119	149	171	370	327	185	810	0	0	0	2
11	1	13656	13656	All/repeat/mobile_element/Class_I/DIRS	Other		2849	1334	1770	4635	2814	104	8	65	5	62	7	3	0	0	0	0	0	0	0
12	1	13372	13372	All/repeat/mobile_element/Class_I/DIRS	Other		3011	930	1514	4989	2751	86	0	46	1	44	0	0	0	0	0	0	0	0	0
13	1	12962	12962	All/repeat/mobile_element/Class_I/DIRS	Other		18	31	86	23	13	11	2434	3690	937	802	1114	877	737	523	1666	0	0	0	0
14	1	12677	12677	All/repeat/mobile_element/Class_I/DIRS	Other		2578	1356	2202	3828	2489	86	0	70	0	68	0	0	0	0	0	0	0	0	0
15	4	12452	12452	All	Other		294	513	789	76	192	261	0	20	0	17	0	4935	612	2892	1850	0	0	0	1
16	14	12169	12169	All/repeat/mobile_element/Class_I/LINE	Other		1174	837	751	987	1058	883	41	58	16	45	39	1597	2018	1107	1554	0	0	0	4
17	15	12102	12102	All/repeat/satellite	Putative satellites (high confidence)		2232	78	3112	3327	3198	0	0	107	0	48	0	0	0	0	0	0	0	0	0
18	4	12062	12062	All	Other		51	156	262	12	36	49	0	4	0	8	0	5436	702	3180	2165	0	0	0	1
19	16	11732	11732	All/repeat/mobile_element/Class_I/LINE	Other		1264	564	850	859	819	1019	485	623	646	710	423	939	1018	443	1038	2	0	1	29
20	13	11442	11442	All/repeat/mobile_element/Class_I/LINE	Other		0	0	0	0	0	0	0	0	0	2	0	0	0	0	0	3980	3363	3551	546
21	17	10669	10669	All/repeat/mobile_element/Class_I/Penelope	Putative LTR elements		2106	982	787	925	1234	1636	229	199	633	1298	550	30	19	15	26	0	0	0	0
22	10	10115	10115	All/repeat/mobile_element/Class_I/LINE	Other		629	488	642	1528	1035	1061	987	942	647	1143	920	39	29	11	14	0	0	0	0
23	8	10104	10104	All	Other		0	0	0	0	0	0	0	0	0	0	0	2	0	0	0	0	0	0	10102
24	18	9778	9778	All/repeat/satellite	Putative satellites (high confidence)		0	5	0	0	0	0	1	1	8250	1505	16	0	0	0	0	0	0	0	0
25	19	9037	9037	All/repeat/mobile_element/Class_I/LINE	Putative satellites (low confidence)		556	625	526	384	602	376	135	123	91	101	107	1436	1573	820	1580	0	0	0	2
26	1	8382	8382	All/repeat/mobile_element/Class_I/DIRS	Other		0	0	0	0	0	1	0	0	0	0	0	1997	1565	999	3817	0	0	0	3
27	8	8178	8178	All	Other		0	0	0	0	0	0	0	0	0	0	0	1	0	0	0	0	0	0	8177
28	21	8108	8108	All	Other		265	271	728	290	431	123	551	463	574	932	412	372	253	96	370	568	529	588	292
29	22	8057	8057	All/repeat/mobile_element/Class_I/LINE	Other		291	200	379	571	598	277	468	501	459	766	794	872	905	339	633	2	1	1	0
30	24	7680	7680	All/repeat/mobile_element/Class_I/LINE	Other		349	355	1038	438	546	939	399	743	607	921	519	36	20	11	28	69	196	121	345
31	25	7582	7582	All/repeat/satellite	Putative satellites (high confidence)		0	0	0	0	0	0	0	0	0	0	0	0	5607	409	1566	0	0	0	0
32	26	7453	7453	All/repeat/mobile_element/Class_I/LINE	Other		0	0	0	0	0	4	0	0	0	1	0	1	0	0	0	2796	2137	2106	408
33	23	7136	7136	All/repeat	Putative satellites (high confidence)		0	0	53	0	0	0	3190	2718	3	12	1160	0	0	0	0	0	0	0	0
34	6	6649	6649	All/repeat/mobile_element/Class_I/LINE	Other		58	78	118	56	94	202	391	190	243	212	171	334	149	139	149	1193	1548	598	726
35	1	6249	6249	All/repeat/mobile_element/Class_I/DIRS	Other		0	0	61	0	0	0	1606	2605	725	443	809	0	0	0	0	0	0	0	0
36	10	5963	5963	All/repeat/mobile_element/Class_I/LINE	Other		480	359	432	1155	611	393	536	529	341	603	493	11	5	3	12	0	0	0	0
37	28	5771	5771	All	Other		0	0	3	0	0	0	19	65	29	32	25	56	46	37	48	1223	1823	1921	444
38	29	5253	5253	All	Other		22	24	104	96	71	176	1110	783	456	487	369	99	35	51	30	369	473	401	97
39	30	4924	4924	All/repeat/satellite	Putative satellites (high confidence)		0	0	0	0	0	0	0	0	0	0	0	0	4	4874	46	0	0	0	0
40	32	4506	4506	All/repeat/satellite	Putative satellites (low confidence)		0	0	0	0	0	0	0	0	0	0	0	0	0	0	0	2	4504	0	0
41	34	4156	4156	All/repeat/mobile_element/Class_I/LINE	Other		53	42	179	54	89	96	231	383	524	541	316	331	531	274	512	0	0	0	0
42	33	3958	3958	All/repeat/mobile_element/Class_I/LTR/Ty3_gypsy	Other		728	137	756	835	688	712	7	34	11	36	13	0	1	0	0	0	0	0	0
43	35	3907	3907	All/repeat/mobile_element/Class_I/LINE	Other		0	0	1	0	0	0	0	0	0	0	0	0	0	0	0	1248	1746	912	0
44	36	3903	3903	All/repeat/mobile_element/Class_I/LINE	Other		2	0	0	0	3	1	285	448	492	430	381	732	474	211	431	5	2	6	0
45	27	3856	3856	All/repeat/mobile_element/Class_I/LINE	Other		225	284	256	416	288	164	189	227	357	335	253	83	96	34	140	228	149	132	0
46	37	3593	3593	All/repeat/mobile_element/Class_I/LINE	Other		0	0	0	0	0	0	0	0	0	0	0	0	0	0	0	969	1802	820	2
47	27	3022	3022	All/repeat/mobile_element/Class_I/LINE	Other		127	107	132	103	112	70	253	274	287	294	309	100	131	39	178	192	184	130	0
48	38	3021	3021	All	Other		235	309	253	288	239	118	199	239	213	219	170	144	176	58	161	0	0	0	0
49	39	3008	3008	All/repeat/mobile_element/Class_I/LINE	Other		0	0	0	0	0	0	0	0	0	0	0	3	0	0	0	6	2	2	2995
50	40	2971	2971	All/repeat/satellite	Putative satellites (low confidence)		467	347	340	223	577	471	10	39	19	33	50	63	93	28	110	23	21	43	14
51	41	2903	2903	All/repeat/mobile_element/Class_I/LTR/Ty3_gypsy	Other		64	92	636	1434	653	0	1	21	0	2	0	0	0	0	0	0	0	0	0
52	42	2844	2844	All	Other		0	0	2	0	0	0	0	0	0	0	0	0	0	0	0	904	912	1026	0
53	43	2839	2839	All/repeat/mobile_element/Class_I/LINE	Other		1	1	2	2	1	1	0	0	0	0	0	0	0	0	0	0	0	18	2813
54	44	2830	2830	All	Other		244	168	156	110	190	123	84	105	59	74	188	40	38	26	56	332	314	223	300
55	31	2733	2733	All	Other		14	3	18	9	16	15	537	196	751	147	237	102	422	111	130	1	3	4	17
56	45	2448	2448	All/repeat/satellite	Putative satellites (high confidence)		0	0	0	0	0	0	0	0	0	0	0	2441	1	6	0	0	0	0	0
57	46	2412	2412	All/repeat/satellite	Putative satellites (low confidence)		0	0	0	0	0	0	0	0	0	0	0	0	0	0	0	1557	489	366	0
58	47	2381	2381	All/repeat/mobile_element/Class_I/LINE	Other		113	137	164	90	171	111	259	341	250	400	261	15	15	9	34	0	2	2	7
59	48	2378	2378	All/repeat/mobile_element/Class_I/LINE	Other		22	23	23	10	19	24	160	198	137	144	184	195	634	135	470	0	0	0	0
60	20	2375	2375	All/repeat/rDNA/45S_rDNA	Other		133	55	64	274	271	17	123	158	216	181	170	79	109	85	90	103	89	139	19
61	50	2234	2234	All/repeat/satellite	Putative satellites (low confidence)		0	0	4	0	0	0	67	73	375	1114	601	0	0	0	0	0	0	0	0
62	20	2165	2165	All/repeat/rDNA/45S_rDNA	Other		202	63	28	278	292	19	126	100	114	104	123	80	140	74	66	114	79	155	8
63	51	2118	2118	All	Other		222	163	409	664	471	78	22	38	19	14	9	2	1	2	4	0	0	0	0
64	52	2117	2117	All/repeat/satellite	Putative satellites (high confidence)		6	2	723	926	444	0	0	16	0	0	0	0	0	0	0	0	0	0	0
65	20	2049	2049	All/repeat/rDNA/45S_rDNA	Other		139	24	40	133	238	6	284	435	189	208	131	36	43	72	71	0	0	0	0
66	53	2046	2046	All	Other		24	10	27	10	18	11	5	11	60	24	24	957	197	307	98	39	42	150	32
67	49	1970	1970	All/repeat/mobile_element/Class_I/LTR/Ty3_gypsy	Other		0	0	1	0	0	0	204	118	760	814	73	0	0	0	0	0	0	0	0
68	55	1916	1916	All/repeat/mobile_element/Class_I/LINE	Other		162	98	163	213	298	104	82	56	29	41	32	14	7	13	23	374	91	116	0
69	56	1895	1895	All	Putative LTR elements		421	300	112	717	333	0	0	3	0	9	0	0	0	0	0	0	0	0	0
70	57	1880	1880	All/repeat/satellite	Putative satellites (low confidence)		281	341	171	74	182	138	16	35	25	49	240	131	53	8	136	0	0	0	0
71	20	1856	1856	All/repeat/rDNA/45S_rDNA	Other		152	45	31	245	254	35	108	81	109	87	89	49	128	53	74	92	68	156	0
72	58	1852	1852	All/repeat/mobile_element/Class_I/LINE	Other		120	100	134	110	114	118	94	170	63	79	66	144	212	98	230	0	0	0	0
73	54	1850	1850	All/repeat/mobile_element/Class_I/LINE	Other		0	0	0	0	0	0	0	0	0	0	0	0	0	0	0	0	0	0	1850
74	31	1815	1815	All	Other		7	2	5	4	2	4	681	557	75	191	264	8	4	3	8	0	0	0	0
75	59	1780	1780	All	Other		0	0	9	0	0	0	427	518	297	258	271	0	0	0	0	0	0	0	0
76	13	1772	1772	All/repeat/mobile_element/Class_I/LINE	Other		0	0	0	0	0	0	0	0	0	0	0	0	0	0	0	548	469	730	25
77	60	1646	1646	All	Other		212	278	161	127	219	75	113	69	97	179	94	5	2	3	12	0	0	0	0
78	61	1616	1616	All/repeat/satellite	Putative satellites (low confidence)		0	0	0	0	0	0	0	0	0	0	0	0	0	0	0	6	1124	486	0
79	62	1607	1607	All	Other		113	109	133	119	158	151	88	132	108	158	124	48	71	23	70	0	0	0	2
80	63	1606	1606	All/repeat/mobile_element/Class_I/Penelope	Other		0	0	0	0	0	0	0	0	0	0	0	0	0	0	0	3	4	0	1599
81	64	1594	1594	All/repeat/satellite	Putative satellites (low confidence)		0	0	0	0	0	0	0	0	0	0	0	0	0	0	0	0	0	0	1594
82	65	1574	1574	All/repeat/satellite	Putative satellites (low confidence)		48	821	244	65	41	336	0	13	0	6	0	0	0	0	0	0	0	0	0
83	67	1471	1471	All/repeat/satellite	Putative satellites (high confidence)		677	405	82	45	148	6	5	4	0	10	0	62	0	2	25	0	0	0	0
84	68	1452	1452	All/repeat/satellite	Putative satellites (high confidence)		0	0	0	0	0	1450	0	0	0	2	0	0	0	0	0	0	0	0	0
85	69	1433	1433	All	Other		1	2	36	10	8	2	0	0	0	0	1	503	528	140	202	0	0	0	0
86	70	1406	1406	All	Putative LTR elements		0	0	0	0	0	0	0	0	0	0	0	390	9	304	703	0	0	0	0
87	71	1388	1388	All/repeat/satellite	Putative satellites (high confidence)		0	0	0	0	0	0	0	0	0	0	0	0	0	0	0	1388	0	0	0
88	72	1338	1338	All/repeat/satellite	Putative satellites (high confidence)		0	0	0	0	0	0	0	0	0	0	0	525	0	813	0	0	0	0	0
89	73	1322	1322	All	Other		183	79	162	347	285	46	50	44	19	32	75	0	0	0	0	0	0	0	0
90	74	1309	1309	All/repeat/satellite	Putative satellites (low confidence)		0	0	0	0	0	0	0	0	0	0	0	0	0	0	2	30	29	101	1147
91	75	1187	1187	All/repeat/satellite	Putative satellites (high confidence)		377	348	212	100	137	0	0	6	0	7	0	0	0	0	0	0	0	0	0
92	76	1186	1186	All/repeat/mobile_element/Class_I/DIRS	Other		254	172	76	445	238	0	0	0	0	1	0	0	0	0	0	0	0	0	0
93	66	1176	1176	All/repeat/mobile_element/Class_I/Penelope	Other		12	14	5	12	7	15	105	145	59	66	43	80	102	93	135	77	134	72	0
94	77	1140	1140	All	Other		0	0	3	0	0	0	158	220	222	260	277	0	0	0	0	0	0	0	0
95	78	1098	1098	All/repeat/satellite	Putative satellites (high confidence)		0	0	0	0	0	0	0	0	0	0	0	0	0	0	0	0	0	0	1098
96	79	1081	1081	All/repeat/satellite	Putative satellites (low confidence)		69	225	70	60	68	25	52	108	48	76	251	5	4	0	20	0	0	0	0
97	80	1065	1065	All/repeat/satellite	Putative satellites (high confidence)		173	57	338	169	307	0	0	14	0	7	0	0	0	0	0	0	0	0	0
98	81	1045	1045	All/repeat/satellite	Putative satellites (high confidence)		0	0	0	0	0	0	0	0	0	2	0	0	0	0	0	0	2	1041	0
99	82	1018	1018	All/repeat/mobile_element/Class_I/LTR/Ty3_gypsy	Other		157	72	429	64	278	0	0	8	0	10	0	0	0	0	0	0	0	0	0
100	83	996	996	All/repeat/satellite	Putative satellites (high confidence)		0	0	0	0	0	0	0	0	28	968	0	0	0	0	0	0	0	0	0
101	84	977	977	All	Other		35	11	6	4	6	20	193	65	229	279	129	0	0	0	0	0	0	0	0
102	87	942	942	All/repeat/satellite	Putative satellites (low confidence)		143	43	87	42	32	18	4	7	157	15	177	36	29	2	150	0	0	0	0
103	88	907	907	All	Other		18	7	6	16	10	10	92	118	64	107	75	70	123	66	125	0	0	0	0
104	89	895	895	All/repeat/satellite	Putative satellites (low confidence)		0	0	0	0	0	0	0	0	0	0	0	0	0	0	0	715	86	92	2
105	23	890	890	All/repeat	Other		0	0	2	0	0	0	880	8	0	0	0	0	0	0	0	0	0	0	0
106	90	885	885	All	Other		0	10	4	0	0	2	4	11	45	53	96	81	54	0	487	17	6	6	9
107	91	882	882	All/repeat/satellite	Putative satellites (high confidence)		0	0	0	0	0	0	0	0	350	532	0	0	0	0	0	0	0	0	0
108	85	873	873	All	Other		81	54	128	200	161	27	28	27	59	68	33	5	1	0	1	0	0	0	0
109	92	863	863	All/repeat/satellite	Putative satellites (low confidence)		38	155	71	279	183	20	14	5	3	8	2	25	19	5	36	0	0	0	0
110	93	857	857	All	Other		0	11	3	5	1	4	6	11	134	59	48	49	169	177	99	15	21	21	24
111	94	847	847	All/repeat/satellite	Putative satellites (high confidence)		0	0	2	0	0	844	0	1	0	0	0	0	0	0	0	0	0	0	0
112	95	837	837	All/repeat/satellite	Putative satellites (low confidence)		0	0	0	0	0	0	0	0	0	0	0	0	0	0	0	0	0	0	837
113	96	829	829	All/repeat/satellite	Putative satellites (high confidence)		111	192	12	67	24	0	0	11	4	2	14	78	175	35	104	0	0	0	0
114	97	828	828	All	Other		39	33	23	13	16	27	70	73	153	110	53	51	57	36	74	0	0	0	0
115	98	825	825	All	Other		0	0	0	0	0	0	0	0	0	0	0	0	0	0	0	297	197	331	0
116	99	807	807	All	Other		93	49	207	250	176	22	0	6	0	4	0	0	0	0	0	0	0	0	0
117	100	776	776	All/repeat/satellite	Putative satellites (high confidence)		307	117	32	96	182	0	2	2	0	2	0	1	31	2	2	0	0	0	0
118	101	773	773	All/repeat/satellite	Putative satellites (high confidence)		0	0	0	0	0	773	0	0	0	0	0	0	0	0	0	0	0	0	0
119	102	767	767	All/repeat/mobile_element/Class_I/Penelope	Other		0	0	0	0	2	0	0	0	0	0	0	0	0	0	0	252	314	198	1
120	103	766	766	All	Other		0	0	0	0	0	0	150	214	117	111	43	23	36	35	37	0	0	0	0
121	104	752	752	All/repeat/satellite	Putative satellites (high confidence)		0	0	0	0	0	752	0	0	0	0	0	0	0	0	0	0	0	0	0
122	105	741	741	All/repeat/satellite	Putative satellites (low confidence)		0	0	0	0	0	0	0	0	0	0	0	0	0	0	0	741	0	0	0
123	106	737	737	All	Other		91	124	156	69	46	69	18	30	44	27	12	17	5	8	21	0	0	0	0
124	107	729	729	All/repeat/satellite	Putative satellites (low confidence)		0	0	0	0	0	0	0	0	0	0	0	0	0	0	0	0	0	0	729
125	108	728	728	All	Other		0	0	0	0	0	0	0	0	0	0	0	0	0	0	0	326	0	0	402
126	109	723	723	All	Other		124	63	126	25	95	56	73	30	62	39	20	3	2	1	4	0	0	0	0
127	110	723	723	All/repeat/mobile_element/Class_I/LINE	Other		0	0	0	0	0	0	0	0	0	0	0	0	0	0	0	209	197	170	147
128	111	715	715	All/repeat/satellite	Putative satellites (high confidence)		4	70	2	0	0	636	0	0	0	1	0	0	2	0	0	0	0	0	0
129	112	711	711	All/repeat/satellite	Putative satellites (high confidence)		16	27	37	144	487	0	0	0	0	0	0	0	0	0	0	0	0	0	0
130	113	704	704	All/repeat/satellite	Putative satellites (low confidence)		0	0	0	0	0	0	0	0	289	248	167	0	0	0	0	0	0	0	0
131	115	679	679	All/repeat/satellite	Putative satellites (low confidence)		61	246	73	167	106	22	0	4	0	0	0	0	0	0	0	0	0	0	0
132	116	670	670	All/repeat/satellite	Putative satellites (low confidence)		149	152	128	46	107	27	5	15	2	7	8	6	10	0	8	0	0	0	0
133	117	657	657	All/repeat/satellite	Putative satellites (high confidence)		0	0	1	0	0	654	0	0	0	2	0	0	0	0	0	0	0	0	0
134	118	646	646	All/repeat/satellite	Putative satellites (high confidence)		0	0	0	0	0	646	0	0	0	0	0	0	0	0	0	0	0	0	0
135	119	642	642	All/repeat/satellite	Putative satellites (high confidence)		0	0	2	0	0	640	0	0	0	0	0	0	0	0	0	0	0	0	0
136	120	639	639	All/repeat/satellite	Putative satellites (high confidence)		0	0	0	0	0	0	627	10	0	2	0	0	0	0	0	0	0	0	0
137	121	632	632	All/repeat/mobile_element/Class_I/LTR/Bel-Pao	Other		0	0	6	1	1	0	324	171	16	22	91	0	0	0	0	0	0	0	0
138	122	631	631	All/repeat/satellite	Putative satellites (high confidence)		0	0	0	0	0	629	0	0	0	2	0	0	0	0	0	0	0	0	0
139	123	625	625	All	Other		0	0	0	0	0	0	0	0	0	0	0	0	0	0	0	229	175	221	0
140	124	611	611	All/repeat/satellite	Putative satellites (low confidence)		73	280	78	63	112	0	0	3	0	2	0	0	0	0	0	0	0	0	0
141	125	605	605	All/repeat/satellite	Putative satellites (low confidence)		0	0	10	0	0	0	45	122	0	0	428	0	0	0	0	0	0	0	0
142	126	605	605	All/repeat/satellite	Putative satellites (low confidence)		0	3	0	1	1	0	2	2	0	0	0	104	213	6	272	0	1	0	0
143	127	603	603	All/repeat/satellite	Putative satellites (high confidence)		0	0	0	0	0	0	0	0	94	509	0	0	0	0	0	0	0	0	0
144	128	600	600	All	Other		0	0	4	0	0	0	402	40	46	50	58	0	0	0	0	0	0	0	0
145	129	599	599	All/repeat/satellite	Putative satellites (high confidence)		0	0	0	0	0	0	0	0	0	0	1	463	26	2	107	0	0	0	0
146	130	597	597	All/repeat/satellite	Putative satellites (low confidence)		0	0	0	0	0	0	0	0	0	0	597	0	0	0	0	0	0	0	0
147	131	593	593	All	Other		34	32	58	20	34	35	30	26	114	177	32	0	0	0	1	0	0	0	0
148	86	581	581	All/repeat/mobile_element/Class_I/LTR/Ty3_gypsy	Other		26	36	42	8	37	4	44	66	66	99	77	28	19	12	17	0	0	0	0
149	133	579	579	All/repeat/satellite	Putative satellites (high confidence)		0	0	0	0	0	0	0	0	0	0	0	0	577	2	0	0	0	0	0
150	135	571	571	All/repeat/satellite	Putative satellites (high confidence)		60	193	149	43	124	0	0	2	0	0	0	0	0	0	0	0	0	0	0
151	136	566	566	All	Other		79	45	64	237	135	0	0	6	0	0	0	0	0	0	0	0	0	0	0
152	137	565	565	All	Other		1	0	17	9	4	0	0	0	0	0	0	21	490	0	23	0	0	0	0
153	139	557	557	All/repeat/satellite	Putative satellites (high confidence)		59	0	171	144	169	0	0	10	0	4	0	0	0	0	0	0	0	0	0
154	140	557	557	All/repeat/mobile_element/Class_I/Penelope	Other		0	0	0	0	0	0	0	0	0	0	0	0	0	0	0	235	150	172	0
155	141	556	556	All/repeat/satellite	Putative satellites (high confidence)		0	0	0	0	0	4	0	0	0	0	0	84	436	28	4	0	0	0	0
156	142	552	552	All/repeat/mobile_element/Class_I/Penelope	Other		99	47	179	36	61	11	9	26	14	30	38	1	0	1	0	0	0	0	0
157	144	541	541	All/repeat/mobile_element/Class_I/LTR/Ty3_gypsy	Other		0	0	0	0	0	0	0	0	0	0	0	0	0	0	0	0	0	0	541
158	145	533	533	All	Other		0	0	3	0	0	0	130	129	89	99	83	0	0	0	0	0	0	0	0
159	146	532	532	All	Other		0	0	0	0	0	0	0	0	0	0	0	0	0	0	0	265	166	101	0
160	147	527	527	All	Other		0	0	0	0	0	0	0	0	0	0	0	0	0	0	0	356	78	93	0
161	148	520	520	All/repeat/satellite	Putative satellites (low confidence)		0	0	0	0	0	0	0	0	0	0	0	362	30	48	80	0	0	0	0
162	132	502	502	All	Other		0	0	0	0	0	0	217	0	43	242	0	0	0	0	0	0	0	0	0
163	149	498	498	All/repeat/satellite	Putative satellites (high confidence)		0	498	0	0	0	0	0	0	0	0	0	0	0	0	0	0	0	0	0
164	150	496	496	All/repeat/satellite	Putative satellites (high confidence)		74	136	125	33	115	0	0	11	0	2	0	0	0	0	0	0	0	0	0
165	151	493	493	All/repeat/satellite	Putative satellites (low confidence)		64	51	18	70	95	8	0	1	0	0	0	28	93	30	35	0	0	0	0
166	152	492	492	All/repeat/mobile_element/Class_I/LTR/Ty3_gypsy	Other		0	0	1	2	3	5	335	72	4	4	66	0	0	0	0	0	0	0	0
167	153	492	492	All/repeat/satellite	Putative satellites (high confidence)		0	0	0	0	0	0	0	0	0	0	0	0	0	0	0	0	216	276	0
168	154	491	491	All	Other		135	124	34	152	44	0	0	0	0	2	0	0	0	0	0	0	0	0	0
169	155	487	487	All/repeat/satellite	Putative satellites (high confidence)		0	0	0	0	0	485	0	0	0	2	0	0	0	0	0	0	0	0	0
170	156	485	485	All/repeat/satellite	Putative satellites (high confidence)		0	0	0	0	0	0	0	0	0	475	10	0	0	0	0	0	0	0	0
171	157	483	483	All/repeat/satellite	Putative satellites (low confidence)		0	0	0	0	0	0	0	0	0	0	0	0	0	0	0	352	64	67	0
172	158	477	477	All/repeat/satellite	Putative satellites (low confidence)		0	0	4	0	0	0	6	420	0	0	39	0	0	8	0	0	0	0	0
173	159	474	474	All/repeat/satellite	Putative satellites (high confidence)		0	0	0	0	0	0	0	0	0	0	0	0	0	0	0	82	12	380	0
174	160	471	471	All	Other		0	0	3	0	0	0	338	130	0	0	0	0	0	0	0	0	0	0	0
175	161	470	470	All/repeat/satellite	Putative satellites (high confidence)		25	82	1	23	24	315	0	0	0	0	0	0	0	0	0	0	0	0	0
176	162	466	466	All	Other		0	0	0	0	0	0	0	0	0	0	0	0	0	0	0	347	43	76	0
177	163	456	456	All/repeat/satellite	Putative satellites (low confidence)		0	0	0	0	0	0	0	2	452	2	0	0	0	0	0	0	0	0	0
178	164	452	452	All/repeat/satellite	Putative satellites (high confidence)		0	0	0	0	0	0	62	0	0	0	388	0	0	2	0	0	0	0	0
179	165	452	452	All/repeat/mobile_element/Class_I/LINE	Other		0	0	0	0	0	0	0	0	0	0	0	0	0	0	0	0	0	0	452
180	166	449	449	All/repeat/satellite	Putative satellites (high confidence)		0	0	0	0	0	0	0	0	376	73	0	0	0	0	0	0	0	0	0
181	167	445	445	All/repeat/satellite	Putative satellites (low confidence)		0	0	3	0	0	0	240	202	0	0	0	0	0	0	0	0	0	0	0
182	168	443	443	All	Other		0	0	0	0	0	0	0	0	0	0	0	93	101	51	198	0	0	0	0
183	169	433	433	All	Other		5	0	147	151	126	0	0	4	0	0	0	0	0	0	0	0	0	0	0
184	170	427	427	All/repeat/satellite	Putative satellites (high confidence)		0	0	0	0	0	0	0	0	0	0	0	0	0	0	0	0	427	0	0
185	171	423	423	All	Other		0	0	0	0	0	0	0	0	0	0	0	27	136	47	213	0	0	0	0
186	172	418	418	All/repeat/satellite	Putative satellites (high confidence)		136	72	72	16	108	0	0	2	0	4	0	0	6	0	2	0	0	0	0
187	173	416	416	All/repeat/satellite	Putative satellites (low confidence)		0	0	0	0	0	0	0	0	0	0	0	0	0	0	0	269	48	99	0
188	174	407	407	All/repeat/satellite	Putative satellites (low confidence)		23	24	22	22	19	12	22	46	23	24	23	36	29	33	49	0	0	0	0
189	175	407	407	All	Other		0	0	1	0	0	0	21	41	205	139	0	0	0	0	0	0	0	0	0
190	176	399	399	All	Other		10	4	10	25	15	17	19	22	42	63	20	5	42	10	15	9	12	13	46
191	143	396	396	All	Other		0	0	3	0	0	0	148	245	0	0	0	0	0	0	0	0	0	0	0
192	177	395	395	All	Other		0	0	0	0	0	0	76	41	75	114	89	0	0	0	0	0	0	0	0
193	178	391	391	All/repeat/satellite	Putative satellites (high confidence)		0	0	4	0	0	385	0	0	0	2	0	0	0	0	0	0	0	0	0
194	86	387	387	All/repeat/mobile_element/Class_I/LTR/Ty3_gypsy	Other		3	22	3	6	4	97	36	48	39	31	57	13	14	7	7	0	0	0	0
195	180	382	382	All/repeat/satellite	Putative satellites (high confidence)		0	0	0	0	0	0	0	0	0	0	0	6	374	0	2	0	0	0	0
196	181	379	379	All/repeat/satellite	Putative satellites (high confidence)		0	0	0	0	0	0	42	87	11	44	195	0	0	0	0	0	0	0	0
197	182	377	377	All/repeat/satellite	Putative satellites (high confidence)		52	3	260	14	33	0	0	12	0	3	0	0	0	0	0	0	0	0	0
198	183	376	376	All/repeat/satellite	Putative satellites (low confidence)		28	52	26	22	21	7	0	0	0	0	0	94	87	17	21	0	0	1	0
199	186	368	368	All/repeat/satellite	Putative satellites (high confidence)		82	284	0	0	0	0	0	0	0	2	0	0	0	0	0	0	0	0	0
200	187	362	362	All	Other		21	29	38	16	26	10	45	37	49	42	42	2	1	1	3	0	0	0	0
201	188	362	362	All/repeat/satellite	Putative satellites (high confidence)		0	362	0	0	0	0	0	0	0	0	0	0	0	0	0	0	0	0	0
202	189	362	362	All/repeat/satellite	Putative satellites (low confidence)		0	0	0	0	0	0	0	0	0	0	0	0	0	0	0	0	0	0	362
203	190	361	361	All	Other		0	0	0	0	0	0	52	58	66	92	93	0	0	0	0	0	0	0	0
204	191	360	360	All/repeat/satellite	Putative satellites (high confidence)		0	0	2	180	178	0	0	0	0	0	0	0	0	0	0	0	0	0	0
205	192	359	359	All/repeat/mobile_element/Class_I/LINE	Other		6	8	18	0	8	2	68	50	16	44	60	13	19	17	30	0	0	0	0
206	193	359	359	All	Other		0	0	0	0	0	0	0	0	0	0	0	0	0	0	0	17	176	166	0
207	134	355	355	All/repeat/mobile_element/Class_I/LINE	Other		0	0	0	0	0	0	0	0	0	0	0	0	0	0	0	0	0	0	355
208	194	352	352	All/repeat/satellite	Putative satellites (low confidence)		0	0	0	0	0	0	0	0	0	0	0	352	0	0	0	0	0	0	0
209	195	350	350	All/repeat/satellite	Putative satellites (low confidence)		0	0	0	0	0	0	0	0	151	199	0	0	0	0	0	0	0	0	0
210	196	349	349	All/repeat/satellite	Putative satellites (high confidence)		0	0	8	0	0	0	30	311	0	0	0	0	0	0	0	0	0	0	0
211	197	346	346	All/repeat/satellite	Putative satellites (high confidence)		26	33	150	86	46	0	0	5	0	0	0	0	0	0	0	0	0	0	0
212	198	343	343	All/repeat/satellite	Putative satellites (high confidence)		0	0	1	0	0	340	0	0	0	2	0	0	0	0	0	0	0	0	0
213	49	343	343	All/repeat/mobile_element/Class_I/LTR/Ty3_gypsy	Other		0	0	0	0	0	0	0	0	187	156	0	0	0	0	0	0	0	0	0
214	33	342	342	All/repeat/mobile_element/Class_I/LTR/Ty3_gypsy	Other		2	0	85	137	117	0	0	1	0	0	0	0	0	0	0	0	0	0	0
215	199	341	341	All/repeat/satellite	Putative satellites (high confidence)		41	104	64	106	24	0	0	0	0	2	0	0	0	0	0	0	0	0	0
216	200	337	337	All/repeat/satellite	Putative satellites (high confidence)		0	30	42	140	125	0	0	0	0	0	0	0	0	0	0	0	0	0	0
217	202	334	334	All	Other		0	0	2	0	0	0	18	21	89	175	29	0	0	0	0	0	0	0	0
218	203	332	332	All/repeat/satellite	Putative satellites (high confidence)		94	68	88	24	48	2	0	0	0	8	0	0	0	0	0	0	0	0	0
219	204	331	331	All/repeat/satellite	Putative satellites (high confidence)		78	35	101	24	81	2	0	4	0	6	0	0	0	0	0	0	0	0	0
220	205	331	331	All/repeat/satellite	Putative satellites (high confidence)		36	74	36	36	149	0	0	0	0	0	0	0	0	0	0	0	0	0	0
221	206	331	331	All/repeat/satellite	Putative satellites (high confidence)		0	0	0	0	0	0	0	0	0	0	0	71	26	19	215	0	0	0	0
222	207	330	330	All/repeat/satellite	Putative satellites (high confidence)		0	0	0	0	0	0	0	0	0	0	0	65	8	17	240	0	0	0	0
223	208	329	329	All/repeat/satellite	Putative satellites (low confidence)		0	0	0	0	0	0	0	0	0	0	0	0	0	0	0	329	0	0	0
224	209	328	328	All/repeat/satellite	Putative satellites (low confidence)		45	41	39	48	42	1	0	6	0	3	2	16	30	20	35	0	0	0	0
225	210	328	328	All/repeat/satellite	Putative satellites (high confidence)		0	0	0	0	0	0	0	0	0	0	0	0	0	0	0	2	326	0	0
226	211	326	326	All/repeat/satellite	Putative satellites (high confidence)		112	5	91	28	80	0	0	4	0	6	0	0	0	0	0	0	0	0	0
227	212	325	325	All/repeat/satellite	Putative satellites (high confidence)		0	0	0	0	0	325	0	0	0	0	0	0	0	0	0	0	0	0	0
228	213	324	324	All/repeat/satellite	Putative satellites (high confidence)		0	0	0	0	0	0	0	0	0	0	0	0	0	0	0	324	0	0	0
229	215	320	320	All/repeat/satellite	Putative satellites (high confidence)		0	0	147	55	110	0	0	8	0	0	0	0	0	0	0	0	0	0	0
230	216	320	320	All/repeat/satellite	Putative satellites (high confidence)		0	0	0	0	0	0	0	0	0	0	320	0	0	0	0	0	0	0	0
231	217	317	317	All	Other		0	0	4	0	0	0	151	136	4	0	22	0	0	0	0	0	0	0	0
232	218	316	316	All/repeat/satellite	Putative satellites (high confidence)		0	0	1	0	0	0	157	91	1	1	65	0	0	0	0	0	0	0	0
233	219	315	315	All	Other		79	29	22	119	64	0	0	1	0	1	0	0	0	0	0	0	0	0	0
234	220	315	315	All/repeat/satellite	Putative satellites (high confidence)		18	17	23	17	27	0	6	6	11	7	98	2	81	0	2	0	0	0	0
235	221	315	315	All/repeat/satellite	Putative satellites (low confidence)		0	0	0	0	0	0	0	0	0	0	0	0	0	0	0	6	70	239	0
236	66	315	315	All/repeat/mobile_element/Class_I/Penelope	Other		0	0	0	0	0	0	0	0	0	0	0	0	0	0	0	90	123	102	0
237	222	312	312	All/repeat/satellite	Putative satellites (high confidence)		102	58	11	44	82	0	4	3	2	4	2	0	0	0	0	0	0	0	0
238	223	310	310	All/repeat/satellite	Putative satellites (high confidence)		0	0	2	0	0	308	0	0	0	0	0	0	0	0	0	0	0	0	0
239	224	305	305	All/repeat/satellite	Putative satellites (high confidence)		122	69	54	6	52	0	0	0	0	2	0	0	0	0	0	0	0	0	0
240	225	304	304	All/repeat/satellite	Putative satellites (low confidence)		22	70	10	5	6	14	15	15	13	19	53	4	54	0	4	0	0	0	0
241	226	303	303	All/repeat/satellite	Putative satellites (high confidence)		0	0	0	0	0	0	0	0	0	0	0	8	270	11	14	0	0	0	0
242	227	301	301	All	Other		0	0	0	0	0	0	0	0	0	0	0	0	0	0	0	120	107	74	0
243	228	300	300	All/repeat/satellite	Putative satellites (high confidence)		2	0	0	0	0	0	6	0	9	0	283	0	0	0	0	0	0	0	0
244	229	299	299	All/repeat/satellite	Putative satellites (high confidence)		99	46	94	10	47	0	0	1	0	2	0	0	0	0	0	0	0	0	0
245	230	299	299	All/repeat/satellite	Putative satellites (high confidence)		36	80	0	110	73	0	0	0	0	0	0	0	0	0	0	0	0	0	0
246	231	296	296	All/repeat/mobile_element/Class_I/Penelope	Other		0	0	0	0	0	0	0	0	0	0	0	57	112	87	40	0	0	0	0
247	232	294	294	All/repeat/satellite	Putative satellites (high confidence)		62	71	34	33	64	2	0	0	0	0	0	0	26	0	2	0	0	0	0
248	233	290	290	All	Other		0	0	0	0	0	0	67	39	3	2	179	0	0	0	0	0	0	0	0
249	234	289	289	All/repeat/satellite	Putative satellites (low confidence)		0	0	2	0	0	0	21	31	82	137	16	0	0	0	0	0	0	0	0
250	235	286	286	All/repeat/satellite	Putative satellites (low confidence)		0	0	2	0	0	0	8	162	0	0	114	0	0	0	0	0	0	0	0
251	236	283	283	All/repeat/satellite	Putative satellites (high confidence)		0	162	76	4	39	0	0	2	0	0	0	0	0	0	0	0	0	0	0
252	138	282	282	All	Other		17	37	68	29	21	3	8	14	25	7	21	7	12	3	10	0	0	0	0
253	237	278	278	All	Other		76	24	26	98	54	0	0	0	0	0	0	0	0	0	0	0	0	0	0
254	138	277	277	All	Other		8	41	36	8	25	8	12	18	38	30	38	5	2	3	5	0	0	0	0
255	238	275	275	All/repeat/satellite	Putative satellites (high confidence)		48	121	52	26	26	2	0	0	0	0	0	0	0	0	0	0	0	0	0
256	179	275	275	All	Other		0	0	0	0	0	0	0	0	0	0	0	0	0	0	0	0	0	0	275
257	114	274	274	All	Other		0	0	5	0	0	0	9	68	76	116	0	0	0	0	0	0	0	0	0
258	240	270	270	All	Other		0	0	0	0	0	0	0	0	0	0	0	0	0	0	0	80	131	59	0
259	242	268	268	All/repeat/satellite	Putative satellites (low confidence)		0	0	0	0	0	0	0	0	0	0	0	0	0	0	0	0	3	265	0
260	243	266	266	All/repeat/satellite	Putative satellites (high confidence)		0	0	0	0	0	0	0	0	0	0	0	0	0	0	0	0	0	0	266
261	244	264	264	All	Other		0	0	4	0	0	0	65	195	0	0	0	0	0	0	0	0	0	0	0
262	245	262	262	All/repeat/satellite	Putative satellites (high confidence)		76	78	35	12	61	0	0	0	0	0	0	0	0	0	0	0	0	0	0
263	114	262	262	All	Other		0	0	1	0	0	0	18	56	71	86	30	0	0	0	0	0	0	0	0
264	246	261	261	All	Other		0	0	0	0	0	0	0	0	0	0	0	0	0	0	0	0	0	0	261
265	247	258	258	All/repeat/mobile_element/Class_I/LTR/Ty3_gypsy	Other		0	0	0	0	0	258	0	0	0	0	0	0	0	0	0	0	0	0	0
266	248	255	255	All	Other		0	0	0	0	0	0	216	39	0	0	0	0	0	0	0	0	0	0	0
267	249	254	254	All/repeat/satellite	Putative satellites (low confidence)		60	61	68	17	38	10	0	0	0	0	0	0	0	0	0	0	0	0	0
268	184	254	254	All	Other		5	1	6	15	8	12	14	14	12	39	18	4	56	6	12	8	3	5	16
269	250	254	254	All	Other		0	0	0	0	0	0	0	0	0	0	0	0	0	0	0	0	0	0	254
270	251	252	252	All	Other		2	12	3	4	4	0	3	0	1	1	4	70	29	65	54	0	0	0	0
271	252	251	251	All/repeat/satellite	Putative satellites (high confidence)		0	0	0	0	0	0	0	0	0	0	0	0	0	0	0	0	10	241	0
272	253	247	247	All/repeat/satellite	Putative satellites (high confidence)		0	0	0	0	0	0	0	0	0	0	0	247	0	0	0	0	0	0	0
273	254	247	247	All	Other		0	0	0	0	0	0	0	0	0	0	0	0	0	0	0	247	0	0	0
274	255	244	244	All/repeat/satellite	Putative satellites (high confidence)		148	14	54	16	6	0	0	0	0	6	0	0	0	0	0	0	0	0	0
275	214	244	244	All	Other		0	0	2	0	0	0	10	6	40	180	6	0	0	0	0	0	0	0	0
276	256	242	242	All/repeat/mobile_element/Class_I/LTR/Ty3_gypsy	Other		0	0	0	0	0	239	0	1	0	2	0	0	0	0	0	0	0	0	0
277	257	241	241	All/repeat/satellite	Putative satellites (high confidence)		0	0	0	0	0	0	0	0	0	0	0	130	23	0	88	0	0	0	0
278	258	240	240	All/repeat/satellite	Putative satellites (high confidence)		0	0	0	0	0	0	0	0	0	0	0	3	182	29	26	0	0	0	0
279	259	239	239	All	Other		5	5	9	0	14	3	17	5	2	15	8	7	143	5	1	0	0	0	0
280	260	239	239	All/repeat/satellite	Putative satellites (high confidence)		0	0	0	0	0	0	0	0	0	0	0	4	1	0	234	0	0	0	0
281	261	238	238	All/repeat/satellite	Putative satellites (high confidence)		0	0	0	0	0	0	0	0	0	0	0	21	121	2	94	0	0	0	0
282	262	237	237	All	Other		0	0	0	0	0	0	0	0	0	0	0	10	32	167	28	0	0	0	0
283	263	236	236	All/repeat/mobile_element/Class_I/Penelope	Other		0	0	0	0	0	236	0	0	0	0	0	0	0	0	0	0	0	0	0
284	264	235	235	All/repeat/satellite	Putative satellites (high confidence)		0	0	0	0	0	0	0	0	0	0	0	0	235	0	0	0	0	0	0
285	265	234	234	All/repeat/satellite	Putative satellites (low confidence)		4	0	3	13	10	20	10	0	0	0	0	147	21	6	0	0	0	0	0
286	266	234	234	All/repeat/satellite	Putative satellites (high confidence)		0	2	0	0	0	0	0	0	0	0	0	231	0	0	1	0	0	0	0
287	185	234	234	All/repeat/mobile_element/Class_I/LTR/Ty3_gypsy	Other		0	0	0	0	0	0	0	0	0	0	0	0	0	0	0	111	68	55	0
288	267	233	233	All/repeat/satellite	Putative satellites (high confidence)		0	0	0	0	0	0	0	0	0	0	0	68	147	8	10	0	0	0	0
289	268	231	231	All/repeat/satellite	Putative satellites (low confidence)		19	85	42	27	47	2	2	0	1	2	4	0	0	0	0	0	0	0	0
290	269	231	231	All/repeat/satellite	Putative satellites (high confidence)		0	0	0	0	0	0	0	0	0	0	0	117	52	20	42	0	0	0	0
291	270	229	229	All/repeat/satellite	Putative satellites (high confidence)		142	45	0	14	24	0	0	0	0	4	0	0	0	0	0	0	0	0	0
292	271	228	228	All/repeat/satellite	Putative satellites (low confidence)		20	2	13	0	0	0	0	4	0	0	5	30	110	18	23	0	2	1	0
293	272	228	228	All/repeat/satellite	Putative satellites (high confidence)		0	0	0	0	0	0	0	0	0	0	0	0	0	224	4	0	0	0	0
294	273	228	228	All/repeat/mobile_element/Class_I/Penelope	Other		0	0	0	0	0	0	0	0	0	0	0	0	0	0	0	22	17	189	0
295	274	227	227	All	Other		0	0	2	0	0	0	0	0	0	0	0	0	0	0	0	107	69	49	0
296	275	226	226	All	Other		0	2	214	2	1	0	0	7	0	0	0	0	0	0	0	0	0	0	0
297	276	224	224	All/repeat	Putative satellites (high confidence)		2	39	163	2	7	0	0	10	0	0	0	0	0	1	0	0	0	0	0
298	277	222	222	All/repeat/satellite	Putative satellites (high confidence)		0	0	0	0	0	0	0	0	0	0	0	0	0	222	0	0	0	0	0
299	134	221	221	All/repeat/mobile_element/Class_I/LINE	Other		0	0	0	0	0	0	0	0	0	0	0	0	0	0	0	0	0	0	221
300	278	219	219	All/repeat/satellite	Putative satellites (high confidence)		42	0	124	5	48	0	0	0	0	0	0	0	0	0	0	0	0	0	0
301	279	219	219	All/repeat/satellite	Putative satellites (low confidence)		2	5	0	0	0	0	0	0	0	0	0	190	6	0	16	0	0	0	0
302	280	219	219	All/repeat/satellite	Putative satellites (high confidence)		0	0	0	0	0	0	0	0	0	0	0	3	28	0	188	0	0	0	0
303	281	218	218	All	Other		0	0	0	0	0	0	101	33	35	40	9	0	0	0	0	0	0	0	0
304	282	218	218	All/repeat/satellite	Putative satellites (high confidence)		0	0	0	0	0	0	0	0	0	0	0	32	0	186	0	0	0	0	0
305	283	218	218	All	Other		0	0	0	0	0	0	0	0	0	0	0	214	0	0	4	0	0	0	0
306	284	216	216	All/repeat/satellite	Putative satellites (low confidence)		0	0	0	0	0	0	0	0	0	0	0	49	66	6	95	0	0	0	0
307	285	213	213	All/repeat/satellite	Putative satellites (high confidence)		0	0	0	0	0	0	0	0	0	0	0	0	213	0	0	0	0	0	0
308	286	212	212	All/repeat/satellite	Putative satellites (high confidence)		0	0	0	0	0	212	0	0	0	0	0	0	0	0	0	0	0	0	0
309	287	212	212	All	Other		0	3	0	3	0	3	68	53	17	35	28	1	1	0	0	0	0	0	0
310	288	210	210	All	Other		67	23	27	35	58	0	0	0	0	0	0	0	0	0	0	0	0	0	0
311	289	210	210	All/repeat/satellite	Putative satellites (high confidence)		0	0	0	0	0	0	0	0	0	0	0	0	0	0	210	0	0	0	0
312	290	210	210	All	Other		0	0	0	0	0	0	0	0	0	0	0	0	0	0	0	0	0	0	210
313	291	209	209	All/repeat/satellite	Putative satellites (low confidence)		0	0	0	0	0	0	0	0	0	0	0	123	6	50	30	0	0	0	0
314	292	209	209	All/repeat/mobile_element/Class_I/LTR/Bel-Pao	Other		0	0	0	0	0	0	0	0	0	0	0	0	0	0	0	97	65	47	0
315	293	207	207	All	Other		52	24	16	64	51	0	0	0	0	0	0	0	0	0	0	0	0	0	0
316	294	207	207	All/repeat/satellite	Putative satellites (high confidence)		0	0	0	0	0	0	207	0	0	0	0	0	0	0	0	0	0	0	0
317	295	207	207	All	Other		0	0	2	0	0	0	81	76	5	14	29	0	0	0	0	0	0	0	0
318	296	205	205	All	Other		0	0	0	0	0	204	0	1	0	0	0	0	0	0	0	0	0	0	0
319	297	204	204	All	Other		0	0	0	0	0	0	0	0	151	52	1	0	0	0	0	0	0	0	0
320	298	203	203	All/repeat/satellite	Putative satellites (high confidence)		0	0	0	0	0	0	0	0	0	0	0	0	0	0	0	0	0	0	203
321	201	203	203	All	Other		0	0	0	0	0	0	0	0	0	0	0	0	0	0	0	0	0	0	203
322	299	201	201	All	Other		0	0	2	0	0	0	6	9	123	61	0	0	0	0	0	0	0	0	0
323	300	201	201	All/repeat/satellite	Putative satellites (high confidence)		0	0	0	0	0	0	0	0	0	0	0	0	201	0	0	0	0	0	0
324	301	197	197	All/repeat/satellite	Putative satellites (high confidence)		0	0	0	0	0	197	0	0	0	0	0	0	0	0	0	0	0	0	0
325	302	197	197	All/repeat/satellite	Putative satellites (high confidence)		0	0	0	0	0	0	0	0	0	0	19	55	108	1	14	0	0	0	0
326	303	196	196	All/repeat/satellite	Putative satellites (low confidence)		0	0	0	0	0	0	0	0	0	0	0	0	0	0	0	52	55	89	0
327	304	195	195	All/repeat/satellite	Putative satellites (high confidence)		0	0	0	0	0	0	0	0	0	0	0	0	101	43	51	0	0	0	0
328	305	194	194	All/repeat/satellite	Putative satellites (low confidence)		0	3	1	2	1	0	73	87	1	1	21	1	2	0	1	0	0	0	0
329	306	194	194	All	Other		0	0	0	0	0	0	0	7	68	98	20	0	0	0	0	0	0	0	1
330	307	194	194	All/repeat/satellite	Putative satellites (high confidence)		0	0	0	0	0	0	0	0	0	0	0	0	0	0	0	0	0	194	0
331	308	191	191	All/repeat	Putative satellites (high confidence)		23	21	95	7	37	0	0	8	0	0	0	0	0	0	0	0	0	0	0
332	309	190	190	All/repeat/satellite	Putative satellites (high confidence)		0	6	96	24	60	0	0	4	0	0	0	0	0	0	0	0	0	0	0
333	310	190	190	All/repeat/mobile_element/Class_I/LTR/Ty3_gypsy	Other		0	0	0	0	0	0	51	46	19	38	36	0	0	0	0	0	0	0	0
334	311	189	189	All	Other		0	0	0	0	0	189	0	0	0	0	0	0	0	0	0	0	0	0	0
335	312	188	188	All/repeat/satellite	Putative satellites (low confidence)		52	78	25	2	29	0	0	0	0	2	0	0	0	0	0	0	0	0	0
336	313	188	188	All/repeat/satellite	Putative satellites (low confidence)		0	0	0	0	0	0	0	0	0	0	0	0	0	0	0	39	43	106	0
337	314	187	187	All/repeat/satellite	Putative satellites (high confidence)		0	0	0	0	2	185	0	0	0	0	0	0	0	0	0	0	0	0	0
338	315	185	185	All	Other		34	22	18	2	34	0	14	50	0	0	11	0	0	0	0	0	0	0	0
339	316	184	184	All	Other		0	0	0	0	0	0	0	0	0	0	0	0	0	0	0	89	51	44	0
340	317	183	183	All/repeat/satellite	Putative satellites (high confidence)		4	22	29	56	70	0	0	2	0	0	0	0	0	0	0	0	0	0	0
341	318	182	182	All/repeat/satellite	Putative satellites (high confidence)		99	33	24	12	10	0	0	2	0	2	0	0	0	0	0	0	0	0	0
342	319	182	182	All/repeat/satellite	Putative satellites (low confidence)		36	4	3	1	2	9	6	15	33	45	18	0	2	2	3	1	0	2	0
343	320	181	181	All/repeat/satellite	Putative satellites (high confidence)		50	53	12	22	42	0	0	0	0	2	0	0	0	0	0	0	0	0	0
344	321	179	179	All	Other		2	1	6	3	2	7	25	44	31	37	20	0	1	0	0	0	0	0	0
345	322	178	178	All/repeat/satellite	Putative satellites (high confidence)		0	0	0	0	0	178	0	0	0	0	0	0	0	0	0	0	0	0	0
346	323	178	178	All/repeat/satellite	Putative satellites (high confidence)		0	0	0	0	0	0	0	0	0	0	0	0	0	178	0	0	0	0	0
347	324	176	176	All/repeat/satellite	Putative satellites (low confidence)		30	34	19	28	24	38	0	1	0	2	0	0	0	0	0	0	0	0	0
348	325	176	176	All/repeat/satellite	Putative satellites (high confidence)		0	0	0	0	0	0	0	0	0	0	0	0	174	0	2	0	0	0	0
349	326	175	175	All/repeat/satellite	Putative satellites (high confidence)		0	0	0	0	0	0	133	42	0	0	0	0	0	0	0	0	0	0	0
350	327	175	175	All	Other		0	0	0	0	0	0	0	0	0	0	0	12	119	14	30	0	0	0	0
351	328	174	174	All/repeat/satellite	Putative satellites (low confidence)		18	14	9	7	17	24	1	19	2	12	12	8	8	3	20	0	0	0	0
352	241	174	174	All	Other		0	1	0	0	0	0	17	14	91	42	9	0	0	0	0	0	0	0	0
353	329	174	174	All/repeat/satellite	Putative satellites (low confidence)		0	0	2	0	0	0	70	102	0	0	0	0	0	0	0	0	0	0	0
354	330	173	173	All	Other		0	0	0	0	0	0	0	0	0	0	0	23	121	13	16	0	0	0	0
355	331	173	173	All/repeat/satellite	Putative satellites (high confidence)		0	0	0	0	0	0	0	0	0	0	0	41	20	14	98	0	0	0	0
356	332	173	173	All/repeat/satellite	Putative satellites (high confidence)		0	0	0	0	0	0	0	0	0	0	0	2	161	4	6	0	0	0	0
357	333	172	172	All	Other		52	27	7	55	29	0	0	0	0	2	0	0	0	0	0	0	0	0	0
358	239	172	172	All	Other		71	0	29	46	22	0	0	4	0	0	0	0	0	0	0	0	0	0	0
359	334	170	170	All	Other		0	0	0	0	0	0	0	0	0	0	0	13	87	6	64	0	0	0	0
360	335	169	169	All	Other		0	0	0	0	0	0	135	28	0	0	6	0	0	0	0	0	0	0	0
361	336	168	168	All	Other		11	1	1	0	1	9	58	5	30	33	19	0	0	0	0	0	0	0	0
362	337	167	167	All/repeat/satellite	Putative satellites (low confidence)		31	84	7	6	21	16	0	0	0	2	0	0	0	0	0	0	0	0	0
363	338	167	167	All/repeat/mobile_element/Class_I/LTR/Bel-Pao	Other		3	15	33	28	26	16	0	3	0	2	0	15	11	15	0	0	0	0	0
364	339	167	167	All/repeat/satellite	Putative satellites (high confidence)		0	0	2	134	31	0	0	0	0	0	0	0	0	0	0	0	0	0	0
365	340	167	167	All/repeat/satellite	Putative satellites (low confidence)		0	0	0	64	103	0	0	0	0	0	0	0	0	0	0	0	0	0	0
366	341	167	167	All	Other		0	0	0	0	0	0	22	30	26	9	80	0	0	0	0	0	0	0	0
367	342	167	167	All/repeat/satellite	Putative satellites (high confidence)		0	0	0	0	0	0	0	0	0	0	0	0	78	0	89	0	0	0	0
368	343	165	165	All/repeat/satellite	Putative satellites (high confidence)		16	11	46	21	69	2	0	0	0	0	0	0	0	0	0	0	0	0	0
369	344	165	165	All	Other		0	0	0	0	0	0	0	0	0	0	0	68	69	3	25	0	0	0	0
370	345	164	164	All	Other		34	27	68	15	18	0	0	0	0	2	0	0	0	0	0	0	0	0	0
371	346	164	164	All/repeat/satellite	Putative satellites (high confidence)		0	2	90	6	66	0	0	0	0	0	0	0	0	0	0	0	0	0	0
372	347	164	164	All	Other		0	0	0	0	0	0	48	32	41	34	9	0	0	0	0	0	0	0	0
373	348	164	164	All	Other		0	0	0	0	0	0	0	0	76	88	0	0	0	0	0	0	0	0	0
374	349	162	162	All/repeat/satellite	Putative satellites (low confidence)		35	38	16	17	24	22	4	5	0	0	1	0	0	0	0	0	0	0	0
375	114	162	162	All	Other		0	0	5	0	0	0	12	37	39	69	0	0	0	0	0	0	0	0	0
376	350	162	162	All/repeat/satellite	Putative satellites (high confidence)		0	0	0	0	0	0	0	0	0	0	0	76	68	5	13	0	0	0	0
377	351	162	162	All/repeat/satellite	Putative satellites (high confidence)		0	0	0	0	0	0	0	0	0	0	0	0	0	162	0	0	0	0	0
378	352	162	162	All/repeat/satellite	Putative satellites (low confidence)		0	0	0	0	0	0	0	0	0	0	0	0	0	0	0	27	47	88	0
379	353	161	161	All/repeat/satellite	Putative satellites (high confidence)		63	21	15	12	28	16	0	2	2	2	0	0	0	0	0	0	0	0	0
380	354	161	161	All/repeat/satellite	Putative satellites (high confidence)		0	0	0	0	0	0	0	0	0	0	0	7	147	0	7	0	0	0	0
381	355	161	161	All	Other		0	0	0	0	0	0	0	1	0	0	0	0	0	0	0	45	49	66	0
382	356	158	158	All	Other		0	0	0	0	0	0	0	0	0	0	0	0	0	0	0	57	34	67	0
383	357	156	156	All/repeat/satellite	Putative satellites (low confidence)		46	46	12	10	36	0	0	0	0	0	0	0	0	6	0	0	0	0	0
384	358	156	156	All/repeat/satellite	Putative satellites (high confidence)		59	20	16	10	35	10	0	2	0	4	0	0	0	0	0	0	0	0	0
385	359	156	156	All/repeat/satellite	Putative satellites (high confidence)		0	0	0	0	0	156	0	0	0	0	0	0	0	0	0	0	0	0	0
386	143	156	156	All	Other		0	0	2	0	0	0	38	116	0	0	0	0	0	0	0	0	0	0	0
387	360	155	155	All	Other		9	9	4	0	2	2	14	6	26	14	16	10	23	7	13	0	0	0	0
388	361	155	155	All/repeat/satellite	Putative satellites (high confidence)		0	0	2	0	0	0	69	84	0	0	0	0	0	0	0	0	0	0	0
389	362	155	155	All/repeat/satellite	Putative satellites (high confidence)		0	0	0	0	0	0	0	0	0	0	0	0	0	0	0	0	1	154	0
390	363	155	155	All	Other		0	0	0	0	0	0	0	0	0	0	0	0	0	0	0	0	0	0	155
391	364	154	154	All	Other		84	0	7	3	0	23	0	2	0	4	0	18	2	1	10	0	0	0	0
392	365	153	153	All	Other		42	42	7	12	17	13	0	2	0	4	2	2	0	0	10	0	0	0	0
393	366	153	153	All	Other		0	0	0	0	0	0	0	0	0	0	0	0	0	0	0	116	14	23	0
394	367	152	152	All/repeat/satellite	Putative satellites (low confidence)		10	17	13	5	8	8	9	13	2	0	4	9	16	3	35	0	0	0	0
395	368	152	152	All/repeat/satellite	Putative satellites (high confidence)		0	0	0	0	0	0	0	0	0	0	0	17	113	12	10	0	0	0	0
