# Supplementary material for: The extraordinary satellitome diversity of freshwater crayfish: a driver of genome evolution
Source: Mob DNA. 2026 Apr 28;17:12. doi: 10.1186/s13100-026-00399-8 (PMC13130569; doi:10.1186/s13100-026-00399-8)
Supplement: Supplementary file 1 — Supplementary Material 1: Supplementary figure 1. Correlation of GC content (%) and repeat unit length (bp) for (A) overall satellites (B) overall satellites per family, (C) minisatellites and (D) minisatellite per family. Colours indicate different genera. Correlation was tested using Spearman rank correlation test with significance level α=0.05. Significance levels are indicated as follows: p < 0.05 *, p < 0.01 **, and p < 0.001 ***.Supplementary figure 2. (A) Cluster dendrogram and (B) heatmap showing hierarchical clustering of satDNA sequences in all 19 species based on observed/expected number of edges between species in RepeatExplorer2 analysis. In (A) red numbers on nodes indicate Approximately Unbiased (AU) p-value, while green numbers on nodes indicate Bootstrap Probability (BP) values. Clusters with AU larger than 95% are highlighted by rectangles. In (B) colours indicate distance values. Supplementary figure 3. Colour enhanced profile of PlSAT3-411 satellite DNA family against each species. Different colours indicate coverage. The height of each bar indicates the coverage of base variant in the readsSupplementary figure 4. Variant repeat profiles of PlSAT57-664 satellite DNA family across the studied species. Different colours indicate A, T, C and G bases. The height of each bar indicates the coverage of each variant in the reads.Supplementary figure 5. Localisation of PlSAT3-411 satellite repeat family (in red) on metaphase chromosomes of (A) A. torrentium and (B) P. leniusculus. Red signals represent the Cy3-labeled probe localisation, chromosomes are counterstained with DAPI. Scale bar = 10μm.Supplementary table 1. Overview of the analysed species, including their genus, family, accession number of the reads, number of sequencing reads obtained in this study, mitochondrial genome accession number and genome size (Gb) Supplementary table 2. Flow cytometry genome size measurement of haemolymph from Astacus astacus and Austropotamobius bihariensis obtaine [file 13100_2026_399_MOESM1_ESM.zip › Supplementary material/Supplementary table 7.xlsx]

## Sheet: Supplementary table 7
Supplementary table 7. Results of pairwise Wilcoxon rank-sum tests comparing %GC content and repeat Length across genera and families. Adjusted p-values were calculated using the Bonferroni correction to control for multiple comparisons. Significance levels are indicated as follows: p < 0.05 *, p < 0.01 **, and p < 0.001 ***. The table includes the tested variable, grouping factor, compared group…
Variable	Grouping	Group1	Group2	Adjusted_p_value	Significance
GC	Family	Cambaroididae	Cambaridae	1.1007e-44	***
GC	Family	Parastacidae	Cambaridae	2.17181e-29	***
GC	Family	Cambaridae	Astacidae	3.26909e-18	***
GC	Family	Cambaroididae	Astacidae	3.38519e-18	***
GC	Family	Parastacidae	Astacidae	1.53565e-11	***
GC	Family	Parastacidae	Cambaroididae	1
GC	Genus	Faxonius	Cambaroides	1.10747e-37	***
GC	Genus	Faxonius	Cherax	7.74368e-24	***
GC	Genus	Pontastacus	Cambaroides	1.14572e-22	***
GC	Genus	Faxonius	Astacus	6.05658e-21	***
GC	Genus	Procambarus	Cambaroides	1.45654e-20	***
GC	Genus	Faxonius	Austropotamobius	9.17701e-18	***
GC	Genus	Procambarus	Cherax	1.44239e-15	***
GC	Genus	Parastacus	Faxonius	7.6644e-15	***
GC	Genus	Pontastacus	Cherax	3.79095e-12	***
GC	Genus	Cambarus	Cambaroides	4.24883e-12	***
GC	Genus	Procambarus	Astacus	4.98865e-12	***
GC	Genus	Pacifastacus	Faxonius	1.20783e-11	***
GC	Genus	Procambarus	Parastacus	1.99931e-11	***
GC	Genus	Cambaroides	Austropotamobius	2.88639e-09	***
GC	Genus	Procambarus	Austropotamobius	3.96015e-09	***
GC	Genus	Pontastacus	Parastacus	2.73025e-08	***
GC	Genus	Faxonius	Cambarus	8.29292e-08	***
GC	Genus	Procambarus	Pacifastacus	1.67398e-07	***
GC	Genus	Cherax	Cambarus	4.13281e-07	***
GC	Genus	Pontastacus	Astacus	6.8304e-07	***
GC	Genus	Pontastacus	Faxonius	3.99388e-06	***
GC	Genus	Parastacus	Cambarus	5.19025e-06	***
GC	Genus	Cherax	Austropotamobius	0.000351539	***
GC	Genus	Pontastacus	Austropotamobius	0.000364904	***
GC	Genus	Procambarus	Cambarus	0.00039388	***
GC	Genus	Cambaroides	Astacus	0.000468562	***
GC	Genus	Parastacus	Austropotamobius	0.000893743	***
GC	Genus	Pontastacus	Pacifastacus	0.0027982	**
GC	Genus	Parastacus	Astacus	0.00616907	**
GC	Genus	Procambarus	Pontastacus	0.00845083	**
GC	Genus	Cambarus	Astacus	0.0260009	*
GC	Genus	Cherax	Astacus	0.0460951	*
GC	Genus	Parastacus	Pacifastacus	0.111741
GC	Genus	Pacifastacus	Cambaroides	0.218308
GC	Genus	Pacifastacus	Cambarus	0.303787
GC	Genus	Pacifastacus	Cherax	0.718464
GC	Genus	Cambarus	Austropotamobius	0.820791
GC	Genus	Austropotamobius	Astacus	1
GC	Genus	Pacifastacus	Astacus	1
GC	Genus	Pacifastacus	Austropotamobius	1
GC	Genus	Cherax	Cambaroides	1
GC	Genus	Parastacus	Cambaroides	1
GC	Genus	Pontastacus	Cambarus	1
GC	Genus	Parastacus	Cherax	1
GC	Genus	Procambarus	Faxonius	1
Length	Family	Cambaridae	Astacidae	1.36677e-51	***
Length	Family	Cambaroididae	Astacidae	1.15364e-37	***
Length	Family	Parastacidae	Astacidae	5.32582e-15	***
Length	Family	Cambaroididae	Cambaridae	0.00812152	**
Length	Family	Parastacidae	Cambaridae	0.0882443
Length	Family	Parastacidae	Cambaroididae	1
Length	Genus	Cambaroides	Austropotamobius	2.32248e-27	***
Length	Genus	Cambarus	Austropotamobius	4.1595e-27	***
Length	Genus	Pontastacus	Cambarus	2.48566e-22	***
Length	Genus	Cambarus	Astacus	8.72369e-21	***
Length	Genus	Pontastacus	Cambaroides	1.4724e-19	***
Length	Genus	Cambaroides	Astacus	4.28246e-17	***
Length	Genus	Procambarus	Austropotamobius	5.34751e-17	***
Length	Genus	Procambarus	Pontastacus	1.04071e-15	***
Length	Genus	Procambarus	Astacus	4.81622e-15	***
Length	Genus	Faxonius	Austropotamobius	2.74065e-12	***
Length	Genus	Cherax	Austropotamobius	7.29385e-12	***
Length	Genus	Pacifastacus	Cambarus	1.85644e-11	***
Length	Genus	Pontastacus	Faxonius	6.44349e-10	***
Length	Genus	Pontastacus	Cherax	6.80491e-10	***
Length	Genus	Cherax	Astacus	2.45283e-09	***
Length	Genus	Procambarus	Pacifastacus	2.46521e-09	***
Length	Genus	Faxonius	Astacus	2.94235e-09	***
Length	Genus	Pacifastacus	Cambaroides	8.19282e-09	***
Length	Genus	Pacifastacus	Cherax	9.33396e-06	***
Length	Genus	Pacifastacus	Faxonius	1.34426e-05	***
Length	Genus	Procambarus	Cambaroides	0.000487113	***
Length	Genus	Procambarus	Parastacus	0.0091569	**
Length	Genus	Procambarus	Faxonius	0.0133032	*
Length	Genus	Procambarus	Cherax	0.0557225
Length	Genus	Parastacus	Austropotamobius	0.0690169
Length	Genus	Cambarus	Cambaroides	0.141075
Length	Genus	Parastacus	Astacus	0.168706
Length	Genus	Pontastacus	Parastacus	0.202384
Length	Genus	Parastacus	Cambarus	0.210462
Length	Genus	Parastacus	Pacifastacus	0.362085
Length	Genus	Procambarus	Cambarus	0.606853
Length	Genus	Austropotamobius	Astacus	1
Length	Genus	Pacifastacus	Astacus	1
Length	Genus	Pontastacus	Astacus	1
Length	Genus	Pacifastacus	Austropotamobius	1
Length	Genus	Pontastacus	Austropotamobius	1
Length	Genus	Cherax	Cambaroides	1
Length	Genus	Faxonius	Cambaroides	1
Length	Genus	Parastacus	Cambaroides	1
Length	Genus	Cherax	Cambarus	1
Length	Genus	Faxonius	Cambarus	1
Length	Genus	Faxonius	Cherax	1
Length	Genus	Parastacus	Cherax	1
Length	Genus	Parastacus	Faxonius	1
Length	Genus	Pontastacus	Pacifastacus	1
