# Supplementary material for: The extraordinary satellitome diversity of freshwater crayfish: a driver of genome evolution
Source: Mob DNA. 2026 Apr 28;17:12. doi: 10.1186/s13100-026-00399-8 (PMC13130569; doi:10.1186/s13100-026-00399-8)
Supplement: Supplementary file 1 — Supplementary Material 1: Supplementary figure 1. Correlation of GC content (%) and repeat unit length (bp) for (A) overall satellites (B) overall satellites per family, (C) minisatellites and (D) minisatellite per family. Colours indicate different genera. Correlation was tested using Spearman rank correlation test with significance level α=0.05. Significance levels are indicated as follows: p < 0.05 *, p < 0.01 **, and p < 0.001 ***.Supplementary figure 2. (A) Cluster dendrogram and (B) heatmap showing hierarchical clustering of satDNA sequences in all 19 species based on observed/expected number of edges between species in RepeatExplorer2 analysis. In (A) red numbers on nodes indicate Approximately Unbiased (AU) p-value, while green numbers on nodes indicate Bootstrap Probability (BP) values. Clusters with AU larger than 95% are highlighted by rectangles. In (B) colours indicate distance values. Supplementary figure 3. Colour enhanced profile of PlSAT3-411 satellite DNA family against each species. Different colours indicate coverage. The height of each bar indicates the coverage of base variant in the readsSupplementary figure 4. Variant repeat profiles of PlSAT57-664 satellite DNA family across the studied species. Different colours indicate A, T, C and G bases. The height of each bar indicates the coverage of each variant in the reads.Supplementary figure 5. Localisation of PlSAT3-411 satellite repeat family (in red) on metaphase chromosomes of (A) A. torrentium and (B) P. leniusculus. Red signals represent the Cy3-labeled probe localisation, chromosomes are counterstained with DAPI. Scale bar = 10μm.Supplementary table 1. Overview of the analysed species, including their genus, family, accession number of the reads, number of sequencing reads obtained in this study, mitochondrial genome accession number and genome size (Gb) Supplementary table 2. Flow cytometry genome size measurement of haemolymph from Astacus astacus and Austropotamobius bihariensis obtaine [file 13100_2026_399_MOESM1_ESM.zip › Supplementary material/Supplementary_file1_Cluster_similarity.sh]

# Clustering based on cluster similarity 
## Setup


function help() {
	echo "Input paths need to be provided: "
	echo "sh Cluster_similarity.sh [ZIP_FILE] "
	echo -e "\tZIP_FILE = path to compressed RepeatExplorer Archive"
}

if [ "${1}" != "y" ]; then
	echo -e "Error: Compressed RepeatExplorer Archive needs to be in the same directory as this script.\n"
	help 
	#exit 1
fi 

if [ $# -ne 1 ]; then 
	help
	#exit 1
fi

echo "Archive found!"

# Assign the archive path
ZIP_FILE="${1}"

if [ ! -f "$ZIP_FILE" ]; then
  echo "Error: ZIP_FILE '$ZIP_FILE' not found."
  exit 1  # Exit with an error code
fi

echo "ZIP_FILE found: $ZIP_FILE"

## Check for Cluster_similarity.R 

# Get the script directory using dirname (consider adding error handling)
SCRIPT_DIR="$( cd "$( dirname "${BASH_SOURCE[0]}" )" >/dev/null 2>&1 && pwd )"

# Check if Cluster_similarity.R exists in the current directory
if [ ! -f "$SCRIPT_DIR/Cluster_similarity.R" ]; then
  echo "Error: Cluster_similarity.R not found in the same directory as this script.\n"
  exit 1  # Exit with an error code
fi

echo "Cluster_similarity.R found!"  # Confirmation message

ARCHIVE="${ZIP_FILE%.*}" 
echo $ARCHIVE

## Extract index files from RepeatExplorer Archive
mkdir index_files
INDEX_FILES="index_files/"

unzip -q $ZIP_FILE -d $ARCHIVE
for i in `ls $ARCHIVE/seqclust/clustering/clusters/`; do
	cp $ARCHIVE/seqclust/clustering/clusters/$i/index.html $INDEX_FILES/index_$i.html
done

## Convert html index files to text
### Note: this requires 'html2text' installed (pip install html2text)

mkdir $INDEX_FILES/index_files_txt
INDEX_TXT="$INDEX_FILES/index_files_txt/"


## Check for html2text installation

# Attempt to call html2text with the --version flag
command -v html2text >/dev/null 2>&1  # Check for html2text using command -v

if [ $? -ne 0 ]; then
  echo "Error: html2text not found. Please install it using 'pip install html2text'."
  exit 1  # Exit with an error code
fi

echo "html2text found!" 

for i in `ls $INDEX_FILES/`; do
	html2text $INDEX_FILES/$i > $INDEX_TXT/$i.txt
done

## Extract table comparative analysis - observed/expected number of edges between species

mkdir $INDEX_TXT/table
TABLE="$INDEX_TXT/table/"

for i in `ls $INDEX_TXT/`; do
	sed -n '/#####  comparative analysis - observed\/\expected number of edges between/, /####  protein domains/{ /#####  comparative analysis - observed\/\expected number of edges between/! { /####  protein domains/! p } }' $INDEX_TXT/$i > $TABLE/$i\_table.txt
done


## Edit table comparative analysis - observed/expected number of edges between species
### After html conversion, the table has to be properly formatted
cd $TABLE
rename s/.html.txt_table.txt/_table.txt/g * #rename files
rename s/index_dir_//g * #rename files

for i in *; do
	sed -i 's%|%\t%g' $i #replace | with \t
	sed -i 's%-%%g' $i #remove "-" character
	sed -i 's%species%%g' $i #remove "species"
	sed -i 's% %%g' $i #remove extra spaces
	sed -i '/^$/d' $i #remove empty lines
	sed -z -i 's/\n\t/\t/g' $i #replace \n\t with \n
	sed -i 's%\t\t%%g' $i #remove duplicate tabs
done

### Change scientific notation of decimal numbers
for i in `grep -lir +`; do 
	awk '{for (i=1;i<=NF;i++) if ($i+0 == $i && $i ~ /e/) $i = sprintf("%.10f", $i)} 1' $i 
done


cd $SCRIPT_DIR
pwd

### Extract Cluster table and read count from comparative analysis
### The table can be loaded also after manual curation and annotation of clusters
cp $ARCHIVE/CLUSTER_TABLE.csv $TABLE
cp $ARCHIVE/COMPARATIVE_ANALYSIS_COUNTS.csv $TABLE

CLUSTER_TABLE="$TABLE/CLUSTER_TABLE.csv"
COMPARATIVE_COUNTS="$TABLE/COMPARATIVE_ANALYSIS_COUNTS.csv"

### Remove first lines from the tables and join the table based on te cluster number
sed -i '1,6d' $CLUSTER_TABLE
sed -i '1,2d' $COMPARATIVE_COUNTS
join -j1 -i $CLUSTER_TABLE $COMPARATIVE_COUNTS > cluster_counts.csv

Rscript Cluster_similarity.R
